# Supplementary material for: Arbuscular Mycorrhizal Fungus Alters Root System Architecture in Camellia sinensis L. as Revealed by RNA-Seq Analysis
Source: Front Plant Sci. 2021 Nov 12;12:777357. doi: 10.3389/fpls.2021.777357 (PMC8636117; doi:10.3389/fpls.2021.777357)
Supplement: Supplementary file 1 [file Data_Sheet_1.xlsx]

## Sheet: Supplementary data 1
Supplementary data 1 Differentially expressed genes between C and T
GeneID	Length	C-Expression	T-Expression	FoldChange	log2FoldChange(T/C)	Pvalue	Padj	Up/Down-Regulation	C1 FPKM	C2 FPKM	C3 FPKM	T1 FPKM	T2 FPKM	T3 FPKM	Pathway	GO Component	GO Function	GO Process	Blast nr
114261508	903	311.56	111.56	0.358069	-1.16901	9.08e-05	0.00300349	Down	34.4	51.05	38.58	19.25	16.79	11.13	-	-	GO:0016787//hydrolase activity	-	gi|734418225|gb|KHN39470.1|/8.0e-59/Nudix hydrolase 17, mitochondrial [Glycine soja]
114318718	1420	19.35	2.94	0.151938	-1.78381	0.00129937	0.0235411	Down	1.29	1.33	2.27	0.08	0.26	0.41	ko01100//Metabolic pathways;ko01110//Biosynthesis of secondary metabolites;ko00940//Phenylpropanoid biosynthesis	GO:0005576//extracellular region	GO:0004601//peroxidase activity;GO:0020037//heme binding;GO:0046872//metal ion binding	GO:0006979//response to oxidative stress;GO:0042744//hydrogen peroxide catabolic process;GO:0055114//oxidation-reduction process;GO:0098869//cellular oxidant detoxification	gi|970055900|ref|XP_015089596.1|/8.5e-132/PREDICTED: peroxidase 70-like [Solanum pennellii]
114265527	1399	45.19	6.02	0.133215	-1.89001	0.00067795	0.0141915	Down	2.73	7.01	1.06	0.44	0.27	0.85	-	-	GO:0004112//cyclic-nucleotide phosphodiesterase activity	-	gi|590623207|ref|XP_007025261.1|/2.6e-72/RNA ligase/cyclic nucleotide phosphodiesterase family protein [Theobroma cacao]
114262016	1382	81.46	152.84	1.87626	1.03537	0.000213585	0.00581946	Up	4.81	7.3	7.85	15.21	11.99	12.77	-	GO:0016021//integral component of membrane	GO:0008270//zinc ion binding;GO:0061630//ubiquitin protein ligase activity	GO:0016567//protein ubiquitination;GO:0043161//proteasome-mediated ubiquitin-dependent protein catabolic process	gi|147781800|emb|CAN65442.1|/1.0e-81/hypothetical protein VITISV_011419 [Vitis vinifera]//gi|147781800|emb|CAN65442.1|/6.5e-82/hypothetical protein VITISV_011419 [Vitis vinifera]
114284552	2082	40.24	100.03	2.48583	1.43506	0.000272084	0.00706883	Up	2.38	2.06	2.08	4.97	9.38	3.78	-	GO:0009507//chloroplast;GO:0016021//integral component of membrane	GO:0004674//protein serine/threonine kinase activity;GO:0005524//ATP binding	GO:0006468//protein phosphorylation;GO:0042548//regulation of photosynthesis, light reaction	gi|225423883|ref|XP_002281563.1|/2.3e-279/PREDICTED: serine/threonine-protein kinase STN7, chloroplastic [Vitis vinifera]
114299350	444	135.15	19.59	0.14495	-2.18296	6.32e-07	5.05e-05	Down	32.72	63.95	21.41	5.67	3.79	8.33	-	-	-	-	-
114287486	2026	305.27	730.37	2.39254	1.29439	0.00056684	0.0122996	Up	20.61	7.06	24.94	48.98	43.34	38.65	ko01100//Metabolic pathways;ko00561//Glycerolipid metabolism	-	-	-	gi|976928565|gb|KVI11509.1|/7.8e-46/Protein of unknown function DUF247, plant [Cynara cardunculus var. scolymus]
114302113	1190	793.96	6439.65	8.1108	2.90428	3.15e-14	2.08e-11	Up	79.06	44.72	119.38	451.83	1026.25	603.33	-	GO:0005773//vacuole;GO:0005887//integral component of plasma membrane;GO:0009506//plasmodesma	GO:0015250//water channel activity;GO:0015254//glycerol channel activity	GO:0006833//water transport;GO:0009992//cellular water homeostasis;GO:0015793//glycerol transport;GO:0034220//ion transmembrane transport	gi|349891782|gb|AEQ20672.1|/1.6e-139/PIP2;1 [Karelinia caspia]
114274411	1103	316.91	652.17	2.0579	1.23043	3.65e-05	0.00142219	Up	38.49	26.27	36.94	66.61	101.17	58.72	ko03013//RNA transport;ko04144//Endocytosis	GO:0030130//clathrin coat of trans-Golgi network vesicle;GO:0030132//clathrin coat of coated pit	GO:0005198//structural molecule activity;GO:0032050//clathrin heavy chain binding	GO:0006886//intracellular protein transport;GO:0072583//clathrin-dependent endocytosis	gi|356494973|ref|XP_003516355.1|/5.0e-71/PREDICTED: clathrin light chain 1-like [Glycine max]
114295619	1013	19.67	52.34	2.6609	1.39622	0.000513634	0.0115111	Up	1.39	2.63	3.16	7.73	6.67	5.09	-	-	-	-	gi|731386034|ref|XP_010648721.1|/3.3e-45/PREDICTED: uncharacterized protein LOC100266438 [Vitis vinifera]
114289163	1881	132.69	260.21	1.96104	1.17391	0.000116419	0.00362455	Up	9.57	6.76	7.5	15.58	22.68	13.27	ko01100//Metabolic pathways;ko01110//Biosynthesis of secondary metabolites;ko01200//Carbon metabolism;ko01230//Biosynthesis of amino acids;ko00710//Carbon fixation in photosynthetic organisms;ko00030//Pentose phosphate pathway	-	-	-	gi|661891354|emb|CDP05236.1|/2.3e-92/unnamed protein product [Coffea canephora]
114264651	1593	421.34	101.2	0.240186	-1.59715	3.78e-06	0.000227331	Down	44.32	20.59	23.42	6.64	10.13	6.97	-	-	-	-	gi|747073628|ref|XP_011083780.1|/3.7e-99/PREDICTED: B3 domain-containing protein REM16-like [Sesamum indicum]
114273484	1038	34.51	7.06	0.204578	-1.70582	0.000202927	0.00563313	Down	3.72	3.38	4.94	0.93	1.1	0.58	ko04626//Plant-pathogen interaction	-	GO:0005509//calcium ion binding	-	gi|590635473|ref|XP_007028641.1|/1.4e-86/EF hand family protein, expressed isoform 1 [Theobroma cacao]
114295539	1228	34.7	128.91	3.71499	1.84209	7.87e-05	0.00267574	Up	2.64	5.62	1.33	13	19.98	7.43	ko01100//Metabolic pathways;ko00520//Amino sugar and nucleotide sugar metabolism	-	GO:0016787//hydrolase activity	GO:0008152//metabolic process	gi|225441246|ref|XP_002273524.1|/3.4e-93/PREDICTED: haloacid dehalogenase-like hydrolase domain-containing protein 3 [Vitis vinifera]//gi|595805683|ref|XP_007202329.1|/6.9e-130/hypothetical protein PRUPE_ppa009153mg [Prunus persica]
114282102	1972	1828.44	328.29	0.179546	-1.87813	1.19e-05	0.000582863	Down	98.36	168.84	33.86	26.6	19.35	14.52	ko04626//Plant-pathogen interaction	-	-	-	gi|731426368|ref|XP_010663590.1|/2.6e-46/PREDICTED: ethylene-responsive transcription factor ERF118 isoform X1 [Vitis vinifera]
114323608	2775	3204.21	851.58	0.265769	-1.50411	7.77e-06	0.000410587	Down	177.64	129.57	62.89	44.65	30.76	34.01	ko00564//Glycerophospholipid metabolism	-	GO:0008081//phosphoric diester hydrolase activity	-	gi|747099522|ref|XP_011097815.1|/1.7e-261/PREDICTED: glycerophosphodiester phosphodiesterase GDPDL3-like [Sesamum indicum]
114278923	1141	25.79	2.34	0.0907328	-2.13457	0.000186741	0.00528045	Down	2.35	4.21	1.08	0.42	0.11	0.21	-	GO:0005618//cell wall;GO:0016021//integral component of membrane;GO:0048046//apoplast	GO:0004553//hydrolase activity, hydrolyzing O-glycosyl compounds;GO:0016762//xyloglucan:xyloglucosyl transferase activity	GO:0010411//xyloglucan metabolic process;GO:0042546//cell wall biogenesis;GO:0071555//cell wall organization	gi|225445160|ref|XP_002280688.1|/8.6e-143/PREDICTED: probable xyloglucan endotransglucosylase/hydrolase protein 26 [Vitis vinifera]
114317610	2386	718.46	195.87	0.272625	-1.37175	0.00347925	0.0484386	Down	56.79	21.71	17.99	7.58	3.36	17.41	ko01100//Metabolic pathways;ko01110//Biosynthesis of secondary metabolites;ko01200//Carbon metabolism;ko01230//Biosynthesis of amino acids;ko04144//Endocytosis;ko00710//Carbon fixation in photosynthetic organisms;ko00030//Pentose phosphate pathway;ko00564//Glycerophospholipid metabolism;ko00565//Ether lipid metabolism	-	-	-	gi|720036771|ref|XP_010267463.1|/0.0e+00/PREDICTED: metal-nicotianamine transporter YSL3-like [Nelumbo nucifera]
114316963	1837	72.28	153.72	2.12673	1.23335	0.00245074	0.0378376	Up	7.62	2.45	2.74	9.6	12.08	9.17	-	GO:0016020//membrane	-	-	gi|731421953|ref|XP_010661934.1|/6.0e-135/PREDICTED: cytochrome b561 and DOMON domain-containing protein At3g61750 [Vitis vinifera]//gi|731421953|ref|XP_010661934.1|/6.3e-135/PREDICTED: cytochrome b561 and DOMON domain-containing protein At3g61750 [Vitis vinifera]
114266238	2142	53.33	8.55	0.160323	-1.764	0.00107909	0.0204363	Down	1.31	5.7	1.1	0.43	0.4	0.59	-	-	GO:0004674//protein serine/threonine kinase activity;GO:0005524//ATP binding	GO:0006468//protein phosphorylation	gi|641848696|gb|KDO67572.1|/1.1e-194/hypothetical protein CISIN_1g0116762mg [Citrus sinensis]//gi|641848696|gb|KDO67572.1|/2.1e-214/hypothetical protein CISIN_1g0116762mg [Citrus sinensis]//gi|641848696|gb|KDO67572.1|/2.3e-214/hypothetical protein CISIN_1g0116762mg [Citrus sinensis]
114285260	765	25.39	58.62	2.30878	1.31655	0.00037385	0.00901115	Up	4.88	2.93	4.35	9.03	12.28	8.67	-	-	-	-	gi|565347467|ref|XP_006340747.1|/1.2e-47/PREDICTED: thiosulfate sulfurtransferase 18 isoform X1 [Solanum tuberosum]
114300125	1171	669.74	3377.39	5.04284	2.32953	1.73e-11	5.85e-09	Up	63.21	42.49	103.1	319.11	492.91	289.77	ko00052//Galactose metabolism	-	GO:0016757//transferase activity, transferring glycosyl groups	-	gi|698491336|ref|XP_009792096.1|/3.1e-164/PREDICTED: galactinol synthase 2 [Nicotiana sylvestris]
114323100	2454	87.49	212.16	2.42496	1.3259	0.00223213	0.0353148	Up	7.33	1.53	2.66	10.09	8.8	12.08	ko04626//Plant-pathogen interaction	-	-	-	gi|802539547|ref|XP_012071551.1|/6.3e-300/PREDICTED: uncharacterized protein LOC105633544 [Jatropha curcas]
114260698	1400	1.82	18.12	9.95604	2.06563	0.000522607	0.0116484	Up	0.12	0.2	0	2.25	0.16	1.34	-	-	-	-	gi|297745031|emb|CBI38623.3|/7.0e-39/unnamed protein product [Vitis vinifera]
114284778	3124	529.61	954.25	1.8018	1.03293	0.000109009	0.00343864	Up	24.06	13.36	18.49	42.26	35.82	30.83	-	GO:0005737//cytoplasm	GO:0004842//ubiquitin-protein transferase activity;GO:0008270//zinc ion binding	GO:0009966//regulation of signal transduction;GO:0016567//protein ubiquitination	gi|225427250|ref|XP_002281049.1|/4.1e-301/PREDICTED: MND1-interacting protein 1 isoform X1 [Vitis vinifera]//gi|225427250|ref|XP_002281049.1|/6.5e-297/PREDICTED: MND1-interacting protein 1 isoform X1 [Vitis vinifera]
114315850	1642	2764.98	5690.87	2.0582	1.17486	0.000438234	0.0101623	Up	254.89	96.1	229.96	375.32	477.87	425.35	ko00564//Glycerophospholipid metabolism	GO:0009536//plastid	GO:0000287//magnesium ion binding;GO:0008889//glycerophosphodiester phosphodiesterase activity	GO:0030643//cellular phosphate ion homeostasis;GO:0046475//glycerophospholipid catabolic process	gi|595935670|ref|XP_007215511.1|/2.1e-166/hypothetical protein PRUPE_ppa006994mg [Prunus persica]//gi|595935670|ref|XP_007215511.1|/8.5e-168/hypothetical protein PRUPE_ppa006994mg [Prunus persica]
114259995	757	517.39	134.33	0.25963	-1.57097	3.59e-05	0.00140314	Down	101.07	37.99	118.41	30.01	20.7	17.38	-	-	GO:0008233//peptidase activity	GO:0006508//proteolysis	gi|657997322|ref|XP_008391039.1|/5.7e-42/PREDICTED: uncharacterized protein LOC103453274 [Malus domestica]
114311763	988	58.17	129.22	2.22142	1.23878	0.000443803	0.0102679	Up	8.09	3.81	9.78	15.25	18.65	15.94	ko01100//Metabolic pathways;ko00750//Vitamin B6 metabolism	-	-	-	gi|565385933|ref|XP_006358809.1|/9.5e-114/PREDICTED: auxin-induced protein PCNT115-like isoform X3 [Solanum tuberosum]
114293766	1881	1876.89	771.25	0.410919	-1.06613	4.15e-05	0.00157128	Down	108.25	100.09	137.75	41.03	39.01	66.93	-	GO:0016021//integral component of membrane	-	GO:0055085//transmembrane transport	gi|385654449|gb|AFI61955.1|/4.0e-238/polyol transporter [Camellia sinensis]
114278444	2153	32.76	76.76	2.3431	1.23131	0.00291631	0.0426306	Up	2.14	0.7	2.47	3.62	4.17	5.14	ko01100//Metabolic pathways;ko01110//Biosynthesis of secondary metabolites;ko00940//Phenylpropanoid biosynthesis;ko00941//Flavonoid biosynthesis;ko00945//Stilbenoid, diarylheptanoid and gingerol biosynthesis	-	-	-	gi|661881285|emb|CDP15032.1|/1.7e-99/unnamed protein product [Coffea canephora]
114302678	1017	3.09	33.59	10.8706	2.08738	0.000562862	0.0122587	Up	0	0.71	0.41	1.54	10.9	1.3	-	GO:0005739//mitochondrion;GO:0016021//integral component of membrane	GO:0015232//heme transporter activity;GO:0020037//heme binding	GO:0015886//heme transport;GO:0017004//cytochrome complex assembly	gi|1000936742|ref|XP_015584144.1|/6.5e-134/PREDICTED: putative cytochrome c biosynthesis ccmC-like mitochondrial protein [Ricinus communis]
114283480	926	1637.25	4835	2.95312	1.68884	5.58e-11	1.67e-08	Up	156.73	284.94	192.94	652.31	613.07	702.33	ko03010//Ribosome	-	-	-	gi|441482372|gb|AGC39177.1|/1.2e-105/thaumatin-like protein [Actinidia chinensis]
114299151	831	25.07	86.18	3.43757	1.85384	3.77e-09	6.27e-07	Up	4.18	3.12	3.63	13.4	11.73	14.28	-	-	-	-	gi|225443610|ref|XP_002279326.1|/1.6e-37/PREDICTED: uncharacterized protein LOC100241906 [Vitis vinifera]//gi|225443610|ref|XP_002279326.1|/2.9e-39/PREDICTED: uncharacterized protein LOC100241906 [Vitis vinifera]
114300260	1114	107.46	202.25	1.8821	1.06249	0.000172483	0.00495254	Up	12.42	8.47	13.75	18.54	24.04	25.58	ko01110//Biosynthesis of secondary metabolites;ko00943//Isoflavonoid biosynthesis	-	-	-	gi|731383391|ref|XP_002285064.2|/1.5e-123/PREDICTED: probable carboxylesterase 2 [Vitis vinifera]
114277041	2391	4132.84	8940.67	2.16332	1.20714	1.98e-05	0.000872842	Up	144.89	179.03	282.81	388	464.46	500.12	ko00910//Nitrogen metabolism	-	GO:0016491//oxidoreductase activity;GO:0020037//heme binding;GO:0051536//iron-sulfur cluster binding	GO:0055114//oxidation-reduction process	gi|747081925|ref|XP_011088260.1|/2.3e-294/PREDICTED: ferredoxin--nitrite reductase, chloroplastic [Sesamum indicum]
114298151	2054	27.64	98.63	3.56838	1.80766	1.27e-06	9.07e-05	Up	1.92	0.74	1.98	6.01	4.73	6.48	-	GO:0048046//apoplast	GO:0005507//copper ion binding;GO:0016722//oxidoreductase activity, oxidizing metal ions;GO:0052716//hydroquinone:oxygen oxidoreductase activity	GO:0009809//lignin biosynthetic process;GO:0046274//lignin catabolic process;GO:0055114//oxidation-reduction process	gi|731430493|ref|XP_010665057.1|/2.6e-259/PREDICTED: laccase-14-like [Vitis vinifera]
114303344	2073	143.68	388.18	2.7017	1.44126	9.11e-05	0.00300815	Up	5.8	6.36	12.7	29.25	25.03	14.32	ko02010//ABC transporters	GO:0016021//integral component of membrane	GO:0005524//ATP binding;GO:0016887//ATPase activity	GO:0006810//transport	gi|661881134|emb|CDP15192.1|/0.0e+00/unnamed protein product [Coffea canephora]
114313885	801	0.38	7.39	19.4474	1.79069	0.00351509	0.0487882	Up	0.15	0	0	1.7	1.46	0.46	ko01100//Metabolic pathways;ko01110//Biosynthesis of secondary metabolites;ko00940//Phenylpropanoid biosynthesis;ko00941//Flavonoid biosynthesis;ko00945//Stilbenoid, diarylheptanoid and gingerol biosynthesis	-	-	-	gi|657994935|ref|XP_008389785.1|/7.9e-50/PREDICTED: vinorine synthase-like [Malus domestica]
114293324	1415	1480.79	610.94	0.412577	-1.05211	0.0002498	0.00662009	Down	115.01	120.47	129.63	42.77	34.94	77.61	ko04016//MAPK signaling pathway - plant	-	GO:0003700//transcription factor activity, sequence-specific DNA binding;GO:0043565//sequence-specific DNA binding	GO:0006355//regulation of transcription, DNA-templated	gi|944545229|gb|ALL97700.1|/4.7e-74/bZIP transcription factor 13 [Camellia sinensis]
114259452	815	56.23	9.73	0.173039	-1.82016	0.000267494	0.00696316	Down	9.84	10.61	3.34	1.5	0.64	2.25	-	GO:0005634//nucleus;GO:0005829//cytosol	GO:0003677//DNA binding	-	gi|1009181057|ref|XP_015871960.1|/3.7e-71/PREDICTED: protein ULTRAPETALA 1-like [Ziziphus jujuba]
114278125	857	214.43	70.13	0.327053	-1.20587	0.00301841	0.0437061	Down	31.56	15.63	47.08	7.84	15.36	8.94	ko01100//Metabolic pathways;ko01110//Biosynthesis of secondary metabolites;ko00040//Pentose and glucuronate interconversions;ko00100//Steroid biosynthesis	-	-	-	gi|661895387|emb|CDP01192.1|/3.7e-29/unnamed protein product [Coffea canephora]
114271910	681	2966.81	8513.22	2.86949	1.51619	1.82e-05	0.000816226	Up	550.84	262.45	891.65	1837.69	1441.33	1558.71	-	-	-	GO:0006952//defense response;GO:0009607//response to biotic stimulus	gi|702461593|ref|XP_010028230.1|/1.9e-49/PREDICTED: pathogenesis-related protein STH-21-like [Eucalyptus grandis]
114284828	825	30.42	150.92	4.96121	2.0958	3.39e-06	0.000208219	Up	2.44	8.32	2.68	33.97	14.98	19.78	-	-	GO:0004866//endopeptidase inhibitor activity	GO:0010951//negative regulation of endopeptidase activity	gi|823256907|ref|XP_012461099.1|/4.6e-77/PREDICTED: miraculin-like [Gossypium raimondii]
114300534	1711	74.43	303.85	4.08236	2.10687	6.23e-11	1.84e-08	Up	4.9	4.43	5.91	23.46	28.37	14.58	-	-	-	-	-
114266108	1774	1384.87	4699.99	3.39381	1.82282	1.12e-07	1.21e-05	Up	131.52	50.26	79.49	440.25	251.76	262.18	-	-	-	-	gi|697113680|ref|XP_009610723.1|/1.5e-181/PREDICTED: uncharacterized protein LOC104104364 [Nicotiana tomentosiformis]//gi|697113680|ref|XP_009610723.1|/4.3e-156/PREDICTED: uncharacterized protein LOC104104364 [Nicotiana tomentosiformis]//gi|697113680|ref|XP_009610723.1|/6.5e-182/PREDICTED: uncharacterized protein LOC104104364 [Nicotiana tomentosiformis]//gi|697113680|ref|XP_009610723.1|/8.6e-182/…
114279634	1117	64.21	153.18	2.38561	1.34378	0.000274588	0.00711132	Up	7.93	3.66	9.11	15.98	22.32	13.98	-	GO:0005634//nucleus;GO:0005737//cytoplasm;GO:0005886//plasma membrane	GO:0004683//calmodulin-dependent protein kinase activity;GO:0005516//calmodulin binding;GO:0005524//ATP binding;GO:0009931//calcium-dependent protein serine/threonine kinase activity	GO:0009738//abscisic acid-activated signaling pathway;GO:0018105//peptidyl-serine phosphorylation;GO:0035556//intracellular signal transduction;GO:0046777//protein autophosphorylation	gi|225433124|ref|XP_002285162.1|/1.0e-127/PREDICTED: phosphoenolpyruvate carboxylase kinase 1 [Vitis vinifera]
114301778	1209	440.15	1099.03	2.49694	1.52455	3.22e-10	8.03e-08	Up	45.43	45.06	35.2	114.36	133.12	94.66	-	-	GO:0052689//carboxylic ester hydrolase activity	GO:0010223//secondary shoot formation;GO:1901601//strigolactone biosynthetic process	gi|590597067|ref|XP_007018509.1|/4.7e-131/Alpha/beta-Hydrolases superfamily protein [Theobroma cacao]
114322847	3445	432.03	104.16	0.241094	-1.56173	3.55e-05	0.00139361	Down	19.3	14.72	5.75	3.19	3.75	3.97	-	GO:0005871//kinesin complex;GO:0005874//microtubule	GO:0003777//microtubule motor activity;GO:0005524//ATP binding;GO:0008017//microtubule binding;GO:0016887//ATPase activity	GO:0007018//microtubule-based movement	gi|731426212|ref|XP_010663524.1|/2.5e-302/PREDICTED: kinesin-like protein KIF18B isoform X1 [Vitis vinifera]
114313515	1441	1023.48	316.23	0.308975	-1.43551	3.37e-07	3e-05	Down	80.94	57.89	114.69	24.15	25.89	30.73	-	-	GO:0008236//serine-type peptidase activity	GO:0006508//proteolysis	gi|225429993|ref|XP_002284059.1|/2.2e-120/PREDICTED: uncharacterized protein LOC100259497 [Vitis vinifera]//gi|225429993|ref|XP_002284059.1|/9.8e-168/PREDICTED: uncharacterized protein LOC100259497 [Vitis vinifera]
114301937	2864	17.06	278.84	16.3447	3.39908	3e-12	1.27e-09	Up	1.21	0.32	0.36	21.18	5.52	7.25	ko01100//Metabolic pathways;ko01110//Biosynthesis of secondary metabolites;ko00900//Terpenoid backbone biosynthesis;ko00730//Thiamine metabolism	-	GO:0008661//1-deoxy-D-xylulose-5-phosphate synthase activity;GO:0008661//1-deoxy-D-xylulose-5-phosphate synthase activity	GO:0016114//terpenoid biosynthetic process;GO:0016114//terpenoid biosynthetic process	gi|11691594|emb|CAA09804.2|/0.0e+00/1-deoxyxylulose 5-phosphate synthase [Catharanthus roseus]
114321356	1286	57.42	8.38	0.145942	-1.81186	0.000927048	0.0180763	Down	9.15	3.7	1.58	1.39	0.35	0.64	-	-	-	-	gi|1009108152|ref|XP_015883283.1|/1.3e-38/PREDICTED: CRIB domain-containing protein RIC10 [Ziziphus jujuba]
114290839	1530	55.69	8.12	0.145807	-2.08987	1.42e-05	0.000666212	Down	4.33	2.36	6.45	0.31	0.81	0.93	-	GO:0016021//integral component of membrane	-	-	gi|698517332|ref|XP_009803549.1|/3.5e-139/PREDICTED: fasciclin-like arabinogalactan protein 4 [Nicotiana sylvestris]
114297875	1127	771.81	1626.53	2.10742	1.23589	0.000382617	0.00917765	Up	78.52	75.95	88.85	195.1	266.1	95.44	-	-	GO:0019904//protein domain specific binding	-	gi|643734789|gb|KDP41459.1|/3.5e-120/hypothetical protein JCGZ_15866 [Jatropha curcas]
114286697	825	841.09	2162.36	2.5709	1.42663	0.000152621	0.0045139	Up	121.76	70.27	194.98	295.64	493.27	244.54	ko00480//Glutathione metabolism	-	GO:0016740//transferase activity	-	gi|259479222|dbj|BAI40146.1|/2.1e-90/glutathione S-transferase 1 [Diospyros kaki]
114280242	2836	986.29	301.12	0.305306	-1.45866	6.55e-12	2.53e-09	Down	41.85	40.03	33.84	12.65	9.91	15.04	-	-	-	-	gi|703134066|ref|XP_010105545.1|/1.2e-190/hypothetical protein L484_019288 [Morus notabilis]//gi|703134066|ref|XP_010105545.1|/1.6e-190/hypothetical protein L484_019288 [Morus notabilis]
114323882	1587	689.93	36.26	0.0525561	-3.50399	2.19e-17	3e-14	Down	36.9	67.29	45.46	0.96	2.81	4.57	ko03040//Spliceosome	-	-	-	gi|225438481|ref|XP_002278226.1|/4.5e-41/PREDICTED: ethylene-responsive transcription factor ERF110 [Vitis vinifera]//gi|755257695|gb|AJK26923.1|/3.5e-41/ethylene response factor protein 3 [Betula platyphylla]
114312929	1550	20.6	0.34	0.0165049	-2.51629	3.56e-05	0.00139489	Down	2.8	0.53	1.03	0.08	0	0	-	-	-	GO:0006351//transcription, DNA-templated	gi|697164139|ref|XP_009590884.1|/9.9e-49/PREDICTED: ethylene-responsive transcription factor ERF024 [Nicotiana tomentosiformis]
114264850	679	10.72	51.43	4.79757	2.03261	9.19e-06	0.00047026	Up	2.83	1.63	1.68	12.83	4.73	11.32	-	-	GO:0046872//metal ion binding;GO:0061630//ubiquitin protein ligase activity	GO:0000209//protein polyubiquitination;GO:0043161//proteasome-mediated ubiquitin-dependent protein catabolic process	gi|225432770|ref|XP_002283255.1|/3.3e-25/PREDICTED: RING-H2 finger protein ATL33 [Vitis vinifera]
114321715	1263	3.57	20.17	5.64986	1.92099	0.000773224	0.0157678	Up	0.37	0.38	0.22	1.22	4.08	1.03	-	-	-	-	gi|672131077|ref|XP_008789092.1|/1.2e-57/PREDICTED: fasciclin-like arabinogalactan protein 12 [Phoenix dactylifera]
114306400	1485	65.62	148.52	2.26333	1.32842	3.34e-05	0.0013328	Up	4.57	6.57	4.37	13.07	14.01	9	-	-	-	-	gi|590637399|ref|XP_007029105.1|/1.1e-164/Uncharacterized protein TCM_025023 [Theobroma cacao]
114267681	1862	529.97	1185.46	2.23684	1.15847	0.0028199	0.0416449	Up	21.41	22	60.77	87.45	89.78	57.4	ko01100//Metabolic pathways;ko00040//Pentose and glucuronate interconversions	GO:0016020//membrane	GO:0016788//hydrolase activity, acting on ester bonds	GO:0071555//cell wall organization	gi|590625848|ref|XP_007025998.1|/2.5e-171/Pectinesterase/pectinesterase inhibitor, putative [Theobroma cacao]
114296361	1161	12.59	54.01	4.28991	1.72122	0.00196359	0.0323537	Up	1.1	2.16	0.35	8.64	7.83	1.33	-	GO:0005829//cytosol	GO:0008233//peptidase activity;GO:0016740//transferase activity	GO:0006508//proteolysis;GO:0006541//glutamine metabolic process;GO:0019760//glucosinolate metabolic process	gi|225445761|ref|XP_002272592.1|/1.8e-124/PREDICTED: putative glutamine amidotransferase YLR126C [Vitis vinifera]//gi|225445761|ref|XP_002272592.1|/7.8e-123/PREDICTED: putative glutamine amidotransferase YLR126C [Vitis vinifera]
114304159	2025	173.98	58.02	0.333487	-1.29639	1.12e-06	8.22e-05	Down	9.28	9.28	11.19	3.73	3.98	2.98	ko03013//RNA transport;ko00040//Pentose and glucuronate interconversions	-	-	-	gi|802540161|ref|XP_012075008.1|/3.5e-76/PREDICTED: uncharacterized protein LOC105636357 [Jatropha curcas]
114303304	3097	222.73	92.41	0.414897	-1.02916	0.00234617	0.0365856	Down	4.93	7.58	6.59	3.09	2.15	4.7	ko01100//Metabolic pathways;ko00500//Starch and sucrose metabolism;ko00052//Galactose metabolism	-	GO:0004553//hydrolase activity, hydrolyzing O-glycosyl compounds;GO:0030246//carbohydrate binding	GO:0005975//carbohydrate metabolic process	gi|224089973|ref|XP_002308887.1|/0.0e+00/hypothetical protein POPTR_0006s03780g [Populus trichocarpa]
114288942	1351	15.16	0.64	0.0422164	-2.07535	0.00065373	0.0138331	Down	2.33	0.61	0.95	0	0.11	0.14	-	-	-	-	gi|661891187|emb|CDP05069.1|/6.9e-123/unnamed protein product [Coffea canephora]
114277164	912	51.84	257.2	4.96142	1.84652	0.000490789	0.0110963	Up	3.77	2.14	17.14	36.77	59.28	15.65	ko04144//Endocytosis	-	-	-	gi|590651973|ref|XP_007033034.1|/4.0e-74/Calcium-dependent lipid-binding (CaLB domain) family protein [Theobroma cacao]
114316672	2148	386.73	127.65	0.330075	-1.27059	7.18e-05	0.00248204	Down	18.53	28.43	12.54	7.79	5.71	7.75	ko04144//Endocytosis	-	-	-	gi|764609489|ref|XP_011467402.1|/1.8e-48/PREDICTED: pollen-specific leucine-rich repeat extensin-like protein 1 [Fragaria vesca subsp. vesca]//gi|764609489|ref|XP_011467402.1|/2.1e-49/PREDICTED: pollen-specific leucine-rich repeat extensin-like protein 1 [Fragaria vesca subsp. vesca]//gi|764609489|ref|XP_011467402.1|/9.5e-42/PREDICTED: pollen-specific leucine-rich repeat extensin-like protein 1 […
114320871	1127	305.37	785.35	2.5718	1.51093	1.44e-06	0.000100755	Up	40.6	21.62	32.66	60.54	106.06	97.02	ko01100//Metabolic pathways;ko00040//Pentose and glucuronate interconversions	-	GO:0004857//enzyme inhibitor activity	-	gi|590677193|ref|XP_007039952.1|/8.5e-50/Plant invertase/pectin methylesterase inhibitor superfamily protein [Theobroma cacao]
114269207	1339	77.3	158.58	2.05149	1.2284	0.000838287	0.0167596	Up	7.74	7	4.84	10.71	22.54	12.06	-	-	-	-	gi|225447717|ref|XP_002272924.1|/2.6e-45/PREDICTED: putative zinc finger protein At1g68190 [Vitis vinifera]
114299394	1957	30.16	135.52	4.49337	1.96456	1.38e-05	0.000650178	Up	2.81	0.54	1.88	9.76	4.65	10.19	ko01100//Metabolic pathways;ko00380//Tryptophan metabolism;ko00590//Arachidonic acid metabolism;ko00591//Linoleic acid metabolism	GO:0016020//membrane	GO:0005506//iron ion binding;GO:0016709//oxidoreductase activity, acting on paired donors, with incorporation or reduction of molecular oxygen, NAD(P)H as one donor, and incorporation of one atom of oxygen;GO:0020037//heme binding	GO:0044550//secondary metabolite biosynthetic process;GO:0055114//oxidation-reduction process	gi|731424959|ref|XP_010663080.1|/1.6e-189/PREDICTED: cytochrome P450 71A25 [Vitis vinifera]
114266405	1519	464.78	176.96	0.380739	-1.11903	0.000320071	0.00797159	Down	45.97	25.11	32.07	16.9	8.65	16.34	-	-	-	-	gi|225432945|ref|XP_002284360.1|/5.5e-128/PREDICTED: protein WVD2-like 1 isoform X1 [Vitis vinifera]
114272900	1280	164.68	56.83	0.345094	-1.17377	0.00182328	0.030571	Down	9.92	23.43	11.13	6.78	5.1	4.53	-	-	-	-	gi|225455928|ref|XP_002276899.1|/5.9e-92/PREDICTED: LOB domain-containing protein 41 [Vitis vinifera]
114312467	799	79.57	8.23	0.103431	-2.31373	2.48e-05	0.00104848	Down	6.2	15.05	16.51	1.09	0	2.72	-	GO:0005576//extracellular region	GO:0030145//manganese ion binding;GO:0045735//nutrient reservoir activity	-	gi|645238360|ref|XP_008225643.1|/2.7e-88/PREDICTED: putative germin-like protein 2-1 [Prunus mume]
114276461	1446	130.91	45.55	0.347949	-1.22332	2.53e-05	0.00105874	Down	10.31	12.01	8.63	3.51	3.45	4.55	ko00130//Ubiquinone and other terpenoid-quinone biosynthesis	-	-	-	gi|223534152|gb|EEF35868.1|/1.4e-57/transcription factor, putative [Ricinus communis]
114284243	959	16.35	47.42	2.90031	1.45486	0.00120782	0.0222366	Up	3.07	0.89	2.04	6.44	4	7.79	-	-	-	-	gi|743895928|ref|XP_011041242.1|/2.2e-59/PREDICTED: uncharacterized protein LOC105137249 [Populus euphratica]
114288909	2063	292.38	103.29	0.353273	-1.20869	2.21e-05	0.000957785	Down	12.06	21.39	14.3	6.59	5.79	5.61	ko04626//Plant-pathogen interaction	-	-	-	gi|976920593|gb|KVI05313.1|/2.6e-54/AP2/ERF domain-containing protein [Cynara cardunculus var. scolymus]
114272552	657	18.18	45.57	2.5066	1.33448	0.00237742	0.036929	Up	2.8	3.86	3.84	11.25	11.7	4.75	-	-	-	-	gi|565354456|ref|XP_006344126.1|/3.3e-14/PREDICTED: uncharacterized protein LOC102602124 [Solanum tuberosum]
114280766	1459	17.35	0	0	-2.80571	3.94e-06	0.000235741	Down	1.02	2.1	0.92	0	0	0	-	GO:0016021//integral component of membrane	GO:0005215//transporter activity	GO:0006810//transport	gi|747051994|ref|XP_011072095.1|/7.7e-112/PREDICTED: probable aquaporin TIP3-2 [Sesamum indicum]
114298418	1044	148.96	14.96	0.10043	-2.45883	1.6e-07	1.6e-05	Down	30.49	7.54	10.07	2.16	1.85	1.52	ko03013//RNA transport;ko03015//mRNA surveillance pathway;ko03018//RNA degradation	-	GO:0000166//nucleotide binding;GO:0003723//RNA binding	-	gi|747044090|ref|XP_011087201.1|/6.1e-87/PREDICTED: 30S ribosomal protein 2, chloroplastic [Sesamum indicum]
114323615	2005	951.54	150.2	0.157849	-2.32112	2.02e-14	1.39e-11	Down	54.74	35.65	70	6.61	5.92	10.8	ko01100//Metabolic pathways;ko04626//Plant-pathogen interaction;ko00240//Pyrimidine metabolism;ko00230//Purine metabolism;ko03020//RNA polymerase	-	-	-	gi|645250270|ref|XP_008231133.1|/2.1e-112/PREDICTED: LRR receptor-like serine/threonine-protein kinase FLS2 [Prunus mume]//gi|645250270|ref|XP_008231133.1|/2.3e-112/PREDICTED: LRR receptor-like serine/threonine-protein kinase FLS2 [Prunus mume]
114275358	2173	132.22	48.13	0.364015	-1.13467	0.000176886	0.00505416	Down	8.13	7.05	4.93	2.51	2.43	3.03	ko01100//Metabolic pathways;ko04075//Plant hormone signal transduction;ko04016//MAPK signaling pathway - plant;ko00520//Amino sugar and nucleotide sugar metabolism;ko00040//Pentose and glucuronate interconversions;ko00053//Ascorbate and aldarate metabolism	-	-	-	gi|399145795|gb|AFP25102.1|/3.0e-192/ICE1 [Camellia sinensis]
114318766	979	153.17	304.3	1.98668	1.14852	0.00170637	0.0291599	Up	19.48	14.51	22.67	25.43	62.75	33.54	-	-	-	-	gi|359480971|ref|XP_002264699.2|/6.2e-65/PREDICTED: protein LURP-one-related 5 [Vitis vinifera]
114271143	1066	37.91	87.12	2.29807	1.32641	0.000147409	0.00438318	Up	5.32	3.11	3.97	11.95	11.24	7.62	-	-	GO:0008017//microtubule binding	-	gi|590667727|ref|XP_007037296.1|/4.0e-118/Microtubule end binding protein EB1A [Theobroma cacao]//gi|590667727|ref|XP_007037296.1|/6.9e-119/Microtubule end binding protein EB1A [Theobroma cacao]
114270677	1960	42.97	1.71	0.0397952	-2.82657	7.57e-07	5.86e-05	Down	4.32	1.66	1.01	0.12	0	0.18	-	-	-	-	gi|1009135076|ref|XP_015884791.1|/1.3e-244/PREDICTED: WSC domain-containing protein ARB_07867 [Ziziphus jujuba]
114261659	878	126.25	15.02	0.11897	-2.14364	8.7e-05	0.00289808	Down	22.67	9.91	19.4	3.62	0	2.49	-	-	-	-	gi|351726602|ref|NP_001237388.1|/4.6e-11/uncharacterized protein LOC100527019 precursor [Glycine max]//gi|351726602|ref|NP_001237388.1|/4.8e-11/uncharacterized protein LOC100527019 precursor [Glycine max]
114276244	2268	1253.64	348.34	0.277863	-1.51528	1.89e-07	1.83e-05	Down	71.5	71.69	37.96	21.85	13.94	18.93	-	GO:0016021//integral component of membrane	GO:0033843//xyloglucan 6-xylosyltransferase activity	-	gi|147836354|emb|CAN77730.1|/2.4e-237/hypothetical protein VITISV_027412 [Vitis vinifera]
114320123	3022	996.94	2094.95	2.10138	1.14526	0.000761019	0.0155878	Up	33.93	23.8	57.47	99.6	91.62	59.8	ko02010//ABC transporters	GO:0016021//integral component of membrane;GO:0043231//intracellular membrane-bounded organelle	GO:0005524//ATP binding;GO:0042626//ATPase activity, coupled to transmembrane movement of substances	GO:0006869//lipid transport;GO:0055085//transmembrane transport	gi|661884101|emb|CDP12363.1|/0.0e+00/unnamed protein product [Coffea canephora]
114282624	1072	1730.83	444.36	0.256732	-1.69166	3.83e-10	9.22e-08	Down	168.55	207.96	198.39	39.43	40.72	72.69	-	-	GO:0016740//transferase activity	GO:0006541//glutamine metabolic process	gi|590687952|ref|XP_007042811.1|/2.5e-107/Class I glutamine amidotransferase-like superfamily protein [Theobroma cacao]
114278274	2024	656.31	1319.24	2.01009	1.15051	3.87e-05	0.00149156	Up	30.74	32.75	49.61	76.64	96.67	66.76	ko03013//RNA transport	-	-	-	gi|225470934|ref|XP_002265230.1|/1.7e-138/PREDICTED: uncharacterized protein LOC100260339 isoform X2 [Vitis vinifera]//gi|225470934|ref|XP_002265230.1|/2.3e-138/PREDICTED: uncharacterized protein LOC100260339 isoform X2 [Vitis vinifera]//gi|225470934|ref|XP_002265230.1|/2.4e-138/PREDICTED: uncharacterized protein LOC100260339 isoform X2 [Vitis vinifera]
114275045	2437	121.79	276.23	2.26808	1.18011	0.00199095	0.0326381	Up	6.01	2.59	8.97	11.65	11.47	17.06	ko01100//Metabolic pathways;ko01110//Biosynthesis of secondary metabolites;ko00100//Steroid biosynthesis	GO:0016020//membrane;GO:0016021//integral component of membrane;GO:0016021//integral component of membrane	GO:0000250//lanosterol synthase activity;GO:0000250//lanosterol synthase activity;GO:0016866//intramolecular transferase activity	-	gi|596258587|ref|XP_007224874.1|/0.0e+00/hypothetical protein PRUPE_ppa022710mg [Prunus persica]//gi|596258587|ref|XP_007224874.1|/2.8e-310/hypothetical protein PRUPE_ppa022710mg [Prunus persica]//gi|596258587|ref|XP_007224874.1|/4.1e-300/hypothetical protein PRUPE_ppa022710mg [Prunus persica]//gi|596258587|ref|XP_007224874.1|/6.3e-312/hypothetical protein PRUPE_ppa022710mg [Prunus persica]
114263257	518	175.58	36.97	0.210559	-1.5474	0.00229238	0.0359761	Down	20.62	86.44	21.18	3.99	11.09	13.92	-	-	-	-	gi|224129772|ref|XP_002320667.1|/1.9e-20/Phytosulfokines 3 precursor family protein [Populus trichocarpa]
114311522	887	137.83	277.19	2.0111	1.14087	0.0016815	0.0289038	Up	19.81	12.01	25.66	34.59	58.48	29.38	ko04016//MAPK signaling pathway - plant	-	-	-	gi|225425023|ref|XP_002269495.1|/2.4e-60/PREDICTED: basic leucine zipper 43 [Vitis vinifera]
114297582	1644	389.06	151.41	0.389169	-1.09051	4.11e-05	0.00155947	Down	26.11	33.12	20.78	10.71	8.97	13.57	-	-	-	-	gi|747090393|ref|XP_011092882.1|/7.5e-63/PREDICTED: eukaryotic translation initiation factor 4B-like [Sesamum indicum]
114319777	2809	321.16	737.45	2.29621	1.37285	1.25e-06	8.97e-05	Up	16.19	10.32	14.7	32.61	38.25	24.73	-	GO:0016021//integral component of membrane	-	-	gi|641840275|gb|KDO59197.1|/2.7e-185/hypothetical protein CISIN_1g006268mg [Citrus sinensis]//gi|747095416|ref|XP_011095583.1|/1.4e-264/PREDICTED: uncharacterized protein LOC105174992 [Sesamum indicum]
114294154	1603	205.98	701.17	3.40407	1.84839	9.64e-08	1.06e-05	Up	19.35	7.99	16.95	57.46	66.37	39.23	-	GO:0016020//membrane	GO:0016758//transferase activity, transferring hexosyl groups	GO:0008152//metabolic process	gi|586941107|dbj|BAO51835.1|/4.7e-211/UDP-glycosyltransferase 94P1 [Camellia sinensis]
114299973	2313	148.69	37.57	0.252673	-1.57313	3.75e-05	0.00145313	Down	8.47	8.11	3.9	1.76	1.21	2.69	ko01100//Metabolic pathways;ko00040//Pentose and glucuronate interconversions;ko03440//Homologous recombination	GO:0016021//integral component of membrane	-	-	gi|661876926|emb|CDP19161.1|/1.1e-138/unnamed protein product [Coffea canephora]//gi|661876926|emb|CDP19161.1|/1.2e-138/unnamed protein product [Coffea canephora]
114264408	1206	9.97	74.69	7.49147	2.21009	0.000130668	0.00396017	Up	0.86	1.39	0.57	1.98	21.1	2.56	ko01100//Metabolic pathways;ko00190//Oxidative phosphorylation	GO:0005743//mitochondrial inner membrane;GO:0045275//respiratory chain complex III	GO:0008121//ubiquinol-cytochrome-c reductase activity;GO:0009055//electron carrier activity;GO:0046872//metal ion binding	GO:0006122//mitochondrial electron transport, ubiquinol to cytochrome c;GO:1902600//hydrogen ion transmembrane transport	gi|372450209|ref|YP_005090362.1|/4.7e-99/apocytochrome b (mitochondrion) [Phoenix dactylifera]
114269467	1084	70.66	393.85	5.57387	2.23828	1.65e-07	1.64e-05	Up	6.36	3.33	15.14	58	46.67	31.84	ko00910//Nitrogen metabolism	-	GO:0046872//metal ion binding	-	gi|848871088|ref|XP_012836124.1|/4.4e-72/PREDICTED: alpha carbonic anhydrase 1, chloroplastic-like [Erythranthe guttata]
114321203	850	980.49	332.39	0.339004	-1.24395	0.00125234	0.0228406	Down	111.87	195.19	105	38.35	24.86	80.97	ko01100//Metabolic pathways;ko00520//Amino sugar and nucleotide sugar metabolism;ko00052//Galactose metabolism	-	-	-	gi|568867323|ref|XP_006486988.1|/3.7e-90/PREDICTED: uncharacterized protein LOC102627881 [Citrus sinensis]
114286352	1499	317.24	17.5	0.0551633	-3.28464	1.02e-11	3.78e-09	Down	11.3	13.51	56.49	1.49	1.58	1.27	-	-	-	-	gi|697127870|ref|XP_009617983.1|/4.3e-150/PREDICTED: CBS domain-containing protein CBSX5-like [Nicotiana tomentosiformis]
114319178	1221	4.42	39.22	8.8733	1.94008	0.00110688	0.0208852	Up	0.47	0	0.89	8.39	1.96	1.26	-	-	-	GO:0006351//transcription, DNA-templated	gi|156571764|gb|ABU84809.1|/3.7e-59/putative dehydration-responsive element binding protein [Broussonetia papyrifera]
114321803	1820	536.72	1285.46	2.39503	1.37684	2.52e-06	0.000163786	Up	37.68	20.6	44.48	86.27	91.59	80.82	ko01100//Metabolic pathways;ko00563//Glycosylphosphatidylinositol (GPI)-anchor biosynthesis	-	-	-	gi|643731913|gb|KDP39105.1|/4.6e-263/hypothetical protein JCGZ_00862 [Jatropha curcas]
114302959	6012	216.25	475.4	2.19838	1.27791	9.01e-07	6.86e-05	Up	3.28	4.05	4.98	10.09	10.32	7.84	-	-	-	-	gi|590568956|ref|XP_007010938.1|/1.4e-267/LRR and NB-ARC domains-containing disease resistance protein, putative [Theobroma cacao]
114308503	2572	131.14	40.44	0.308373	-1.3016	0.000564877	0.0122895	Down	7.7	5.07	4.14	1.21	1.62	2.82	ko01100//Metabolic pathways;ko04070//Phosphatidylinositol signaling system;ko00562//Inositol phosphate metabolism	-	GO:0004445//inositol-polyphosphate 5-phosphatase activity;GO:0004445//inositol-polyphosphate 5-phosphatase activity	GO:0009737//response to abscisic acid;GO:0009737//response to abscisic acid;GO:0009845//seed germination;GO:0009845//seed germination;GO:0032957//inositol trisphosphate metabolic process;GO:0032957//inositol trisphosphate metabolic process;GO:0046855//inositol phosphate dephosphorylation;GO:0046855//inositol phosphate dephosphorylation;GO:0046856//phosphatidylinositol dephosphorylation;GO:0046856…	gi|359474593|ref|XP_002279188.2|/3.5e-269/PREDICTED: type I inositol 1,4,5-trisphosphate 5-phosphatase 2 isoform X2 [Vitis vinifera]//gi|590675867|ref|XP_007039571.1|/1.6e-226/Type I inositol polyphosphate 5-phosphatase, putative isoform 1 [Theobroma cacao]
114269880	1046	12.29	51.19	4.16517	1.97901	3.42e-06	0.000209079	Up	1.12	1.73	1.32	7.13	7.53	4.01	-	-	-	-	gi|147856870|emb|CAN79170.1|/2.7e-42/hypothetical protein VITISV_012166 [Vitis vinifera]
114289451	1435	1390.53	2789.8	2.00629	1.20623	1.31e-06	9.33e-05	Up	107.64	112.6	116.72	227.33	307.36	195.12	ko04130//SNARE interactions in vesicular transport	-	GO:0004190//aspartic-type endopeptidase activity	GO:0006508//proteolysis;GO:0030163//protein catabolic process	gi|697115852|ref|XP_009611838.1|/5.4e-118/PREDICTED: basic 7S globulin-like [Nicotiana tomentosiformis]
114267671	720	620.91	1389.75	2.23825	1.36172	9.03e-07	6.86e-05	Up	119.01	89.91	109.13	213.01	338.83	213.19	-	-	GO:0005509//calcium ion binding	-	gi|720085002|ref|XP_010243386.1|/2.9e-59/PREDICTED: uncharacterized protein LOC104587464 [Nelumbo nucifera]
114310711	1210	70.24	250.25	3.56278	1.90461	4.57e-07	3.84e-05	Up	11.2	3.65	4.62	25.71	27.68	23.91	-	-	GO:0008168//methyltransferase activity	GO:0032259//methylation;GO:0045492//xylan biosynthetic process	gi|802563079|ref|XP_012066704.1|/3.0e-117/PREDICTED: glucuronoxylan 4-O-methyltransferase 1 [Jatropha curcas]
114271118	1928	1804.82	435.49	0.241293	-1.78255	1.82e-16	1.86e-13	Down	99.29	125.71	91.46	26.56	23.07	31.65	ko03013//RNA transport	-	GO:0000166//nucleotide binding;GO:0003676//nucleic acid binding	-	gi|645226719|ref|XP_008220171.1|/1.1e-179/PREDICTED: polyadenylate-binding protein RBP47-like isoform X2 [Prunus mume]
114287005	1287	148.56	309.92	2.08616	1.20048	3.97e-06	0.000236365	Up	11.66	15.53	13.17	24.46	26.33	37.65	ko01100//Metabolic pathways;ko01110//Biosynthesis of secondary metabolites;ko01212//Fatty acid metabolism;ko00062//Fatty acid elongation;ko01040//Biosynthesis of unsaturated fatty acids	-	GO:0008270//zinc ion binding	-	gi|590624661|ref|XP_007025665.1|/1.7e-131/RING/U-box superfamily protein [Theobroma cacao]
114322600	1641	13.17	74.45	5.653	2.16259	1.68e-05	0.000763786	Up	1.75	0.5	0.35	8.52	3.05	4.66	-	GO:0043231//intracellular membrane-bounded organelle	GO:0080043//quercetin 3-O-glucosyltransferase activity;GO:0080044//quercetin 7-O-glucosyltransferase activity	GO:0009813//flavonoid biosynthetic process;GO:0052696//flavonoid glucuronidation	gi|952950716|gb|ALO19883.1|/4.0e-274/UDP-glycosyltransferase 91Q1 [Camellia sinensis]
114278069	1518	6.86	64.77	9.44169	2.08208	0.000431634	0.0100702	Up	0.96	0.24	0.44	7.9	0.29	6.64	ko01100//Metabolic pathways	-	GO:0016747//transferase activity, transferring acyl groups other than amino-acyl groups	-	gi|697184934|ref|XP_009601485.1|/3.3e-206/PREDICTED: uncharacterized acetyltransferase At3g50280-like [Nicotiana tomentosiformis]
114310519	4301	1247.1	205.88	0.165087	-2.24482	1.05e-13	6.26e-11	Down	40.61	40.73	27.43	7.28	3.45	5.62	-	-	-	-	gi|731312415|ref|XP_010674663.1|/2.2e-13/PREDICTED: putative disease resistance protein RGA3 [Beta vulgaris subsp. vulgaris]//gi|731312415|ref|XP_010674663.1|/2.3e-13/PREDICTED: putative disease resistance protein RGA3 [Beta vulgaris subsp. vulgaris]//gi|731312415|ref|XP_010674663.1|/2.4e-13/PREDICTED: putative disease resistance protein RGA3 [Beta vulgaris subsp. vulgaris]//gi|731312415|ref|XP_0…
114268514	2943	1196.19	517.86	0.432925	-1.0121	0.000205065	0.00566941	Down	34.56	47.56	57.76	21.24	15.02	25.77	-	-	GO:0004674//protein serine/threonine kinase activity;GO:0004674//protein serine/threonine kinase activity;GO:0005524//ATP binding;GO:0005524//ATP binding	GO:0006468//protein phosphorylation;GO:0006468//protein phosphorylation	gi|567908969|ref|XP_006446798.1|/0.0e+00/hypothetical protein CICLE_v10014293mg [Citrus clementina]//gi|731409008|ref|XP_010657041.1|/0.0e+00/PREDICTED: serine/threonine-protein kinase EDR1 isoform X3 [Vitis vinifera]
114291623	1608	1679.61	511.26	0.304392	-1.42117	1.44e-09	2.8e-07	Down	140.15	123.78	86.37	40.26	33.11	42.01	ko01100//Metabolic pathways;ko01212//Fatty acid metabolism;ko00061//Fatty acid biosynthesis;ko00780//Biotin metabolism	-	-	-	gi|823214105|ref|XP_012439801.1|/3.8e-112/PREDICTED: B2 protein [Gossypium raimondii]
114284123	1951	88.53	28.4	0.320795	-1.26857	0.00157876	0.027484	Down	6.82	4.44	3.89	1.66	0.9	2.62	-	GO:0005887//integral component of plasma membrane	GO:0005249//voltage-gated potassium channel activity	GO:0006950//response to stress;GO:0009628//response to abiotic stimulus;GO:0042391//regulation of membrane potential;GO:0071805//potassium ion transmembrane transport	gi|225445408|ref|XP_002281787.1|/3.0e-143/PREDICTED: potassium channel AKT1-like isoform X1 [Vitis vinifera]
114300998	3080	909.94	388.19	0.426611	-1.0016	3.65e-08	4.59e-06	Down	33.74	33.46	31.4	14.99	12.67	17.1	-	GO:0005794//Golgi apparatus;GO:0009507//chloroplast;GO:0016021//integral component of membrane	GO:0005247//voltage-gated chloride channel activity	GO:0006821//chloride transport;GO:1903959//regulation of anion transmembrane transport	gi|731433178|ref|XP_010644544.1|/0.0e+00/PREDICTED: uncharacterized protein LOC100266917 isoform X2 [Vitis vinifera]
114259424	2024	235.37	575.88	2.4467	1.39135	1.87e-05	0.000832487	Up	18.51	7.41	13.21	42.49	27.22	32.41	ko01100//Metabolic pathways;ko03013//RNA transport;ko00500//Starch and sucrose metabolism;ko03015//mRNA surveillance pathway	-	GO:0004553//hydrolase activity, hydrolyzing O-glycosyl compounds	GO:0005975//carbohydrate metabolic process	gi|643714004|gb|KDP26669.1|/9.9e-251/hypothetical protein JCGZ_17827 [Jatropha curcas]
114295876	932	607.86	1197.34	1.96976	1.19503	8.16e-06	0.000426343	Up	95.37	66.11	68.89	163.74	200.37	129.97	-	-	GO:0008270//zinc ion binding;GO:0016491//oxidoreductase activity	GO:0055114//oxidation-reduction process	gi|225447019|ref|XP_002268886.1|/7.2e-71/PREDICTED: 2-alkenal reductase (NADP(+)-dependent) [Vitis vinifera]
114280688	1636	39.9	12.56	0.314787	-1.28601	0.00244685	0.0377919	Down	2.99	2.15	3.33	0.79	0.68	1.28	-	-	-	-	-
114272485	595	15.18	38.15	2.51318	1.37934	0.00275204	0.0410949	Up	4.6	3.02	1.53	6.39	11.5	8.07	-	-	-	-	gi|719971902|ref|XP_010275988.1|/8.2e-28/PREDICTED: CDGSH iron-sulfur domain-containing protein NEET [Nelumbo nucifera]
114322248	1587	20.67	0.64	0.0309627	-2.70199	3.75e-06	0.000226355	Down	1.95	1.3	1.18	0	0.09	0.07	-	-	-	-	-
114297840	830	827.46	293.66	0.354893	-1.22099	3.1e-05	0.00125441	Down	102.38	136.05	126.22	29.95	41.17	63.01	-	-	-	-	gi|657948132|ref|XP_008393464.1|/2.6e-64/PREDICTED: dirigent protein 19-like [Malus domestica]
114309246	2264	126.72	407.55	3.21615	1.52418	0.000390801	0.00933566	Up	5.41	3.33	11.35	35.11	14.13	14.63	-	-	-	-	gi|743805651|ref|XP_010927499.1|/1.6e-55/PREDICTED: UPF0481 protein At3g47200-like isoform X1 [Elaeis guineensis]
114273627	417	93.7	367.17	3.91857	1.97121	1.82e-07	1.78e-05	Up	47.01	13.24	30.62	151.3	103.11	110.95	-	-	GO:0008146//sulfotransferase activity	-	gi|743874291|ref|XP_011034629.1|/9.1e-50/PREDICTED: cytosolic sulfotransferase 15-like isoform X2 [Populus euphratica]
114261171	1090	177.28	622.24	3.50993	1.65385	0.000307001	0.00773072	Up	9.21	15.68	37.56	80.44	106.52	33.95	-	-	-	-	gi|720018273|ref|XP_010261733.1|/1.3e-26/PREDICTED: auxin-repressed 12.5 kDa protein [Nelumbo nucifera]
114258293	1999	167.27	42.68	0.255156	-1.54024	2.81e-05	0.00115825	Down	10.51	11.42	4.61	3.2	2.29	2.59	-	GO:0005829//cytosol	GO:0004674//protein serine/threonine kinase activity;GO:0005524//ATP binding	GO:0018105//peptidyl-serine phosphorylation;GO:0035556//intracellular signal transduction	gi|225458621|ref|XP_002284758.1|/1.2e-201/PREDICTED: serine/threonine-protein kinase tricorner isoform X2 [Vitis vinifera]//gi|225458621|ref|XP_002284758.1|/6.0e-201/PREDICTED: serine/threonine-protein kinase tricorner isoform X2 [Vitis vinifera]//gi|596144743|ref|XP_007222620.1|/7.0e-236/hypothetical protein PRUPE_ppa004171mg [Prunus persica]
114262678	2729	125.37	45.71	0.364601	-1.12882	0.000172818	0.00495868	Down	6.42	4.8	3.94	2.03	1.94	2.01	-	GO:0016020//membrane	GO:0000166//nucleotide binding;GO:0004672//protein kinase activity	GO:0016310//phosphorylation	gi|848892022|ref|XP_012846104.1|/3.9e-226/PREDICTED: probable receptor protein kinase TMK1 [Erythranthe guttata]//gi|848892022|ref|XP_012846104.1|/5.1e-269/PREDICTED: probable receptor protein kinase TMK1 [Erythranthe guttata]
114284545	459	17.12	54.2	3.16589	1.70751	1.92e-05	0.000849537	Up	6.8	3.51	4.24	13.77	19.75	15.74	-	-	-	-	gi|823262556|ref|XP_012464029.1|/7.3e-16/PREDICTED: uncharacterized protein LOC105783242 [Gossypium raimondii]
114256349	892	1696.6	571.1	0.336614	-1.18864	0.00134523	0.0242164	Down	237.37	191.43	263.22	35.2	106.59	105.68	ko01100//Metabolic pathways;ko00040//Pentose and glucuronate interconversions	-	GO:0004857//enzyme inhibitor activity	GO:0043086//negative regulation of catalytic activity	gi|657944738|ref|XP_008376261.1|/2.3e-66/PREDICTED: 21 kDa protein [Malus domestica]
114310642	336	31.72	192.32	6.06305	2.46214	2.38e-09	4.2e-07	Up	21.26	5.17	14.12	113.57	68.66	66.35	-	-	-	-	gi|763810654|gb|KJB77556.1|/3.5e-07/hypothetical protein B456_012G1435001, partial [Gossypium raimondii]
114290125	989	152.5	50.77	0.332918	-1.2849	0.00079687	0.0160966	Down	12.84	25.02	17.34	6.35	3.23	9.11	-	GO:0005886//plasma membrane;GO:0016021//integral component of membrane	-	GO:0017003//protein-heme linkage;GO:0017004//cytochrome complex assembly	gi|802762673|ref|XP_012089970.1|/1.1e-90/PREDICTED: uncharacterized protein LOC105648257 [Jatropha curcas]
114298817	3191	441.53	116.77	0.264467	-1.64272	1.33e-11	4.73e-09	Down	17.12	15.9	13.39	5.19	3.08	4.46	-	-	GO:0004180//carboxypeptidase activity	-	gi|568858842|ref|XP_006482952.1|/3.5e-200/PREDICTED: serine carboxypeptidase-like 40 [Citrus sinensis]
114268197	2072	13.44	80.84	6.01488	2.17003	2.15e-05	0.000935612	Up	0.89	1.08	0.14	4.71	1.98	7	ko01100//Metabolic pathways;ko00520//Amino sugar and nucleotide sugar metabolism;ko00511//Other glycan degradation;ko00531//Glycosaminoglycan degradation;ko00604//Glycosphingolipid biosynthesis - ganglio series;ko00603//Glycosphingolipid biosynthesis - globo and isoglobo series	-	-	-	gi|731437321|ref|XP_010646460.1|/4.6e-259/PREDICTED: beta-hexosaminidase 3-like [Vitis vinifera]//gi|731437321|ref|XP_010646460.1|/5.1e-253/PREDICTED: beta-hexosaminidase 3-like [Vitis vinifera]
114310523	1153	211.24	397.31	1.88085	1.09319	0.000127698	0.00389322	Up	26.97	15.05	23.19	44.19	48.95	36.72	-	-	-	-	gi|225434490|ref|XP_002275261.1|/5.7e-97/PREDICTED: gamma-interferon-inducible lysosomal thiol reductase isoform X1 [Vitis vinifera]
114264646	1844	3651.15	914.79	0.250548	-1.64579	1.53e-09	2.97e-07	Down	250.02	267.74	137.54	58.87	57.56	63.78	-	-	-	-	gi|720020804|ref|XP_010262526.1|/3.7e-228/PREDICTED: oxysterol-binding protein-related protein 3A-like isoform X1 [Nelumbo nucifera]
114272160	1899	72.19	126.5	1.75232	1.00035	0.0007829	0.0159086	Up	4.23	4.7	4.09	8.29	10.74	6.6	-	GO:0016021//integral component of membrane	-	GO:0055085//transmembrane transport	gi|731401945|ref|XP_010654484.1|/1.5e-155/PREDICTED: solute carrier family 25 member 44-like [Vitis vinifera]
114310911	1050	311.65	573.38	1.83982	1.03333	0.00139353	0.0248512	Up	27.54	34.26	46.67	61.04	97.07	52.43	-	-	-	-	gi|1009176406|ref|XP_015869415.1|/8.4e-52/PREDICTED: uncharacterized protein LOC107406744 isoform X2 [Ziziphus jujuba]
114322355	1642	117.66	31.73	0.269675	-1.44096	7.97e-05	0.00269798	Down	10.75	8.01	4.94	2.57	2.64	1.92	ko01100//Metabolic pathways;ko01110//Biosynthesis of secondary metabolites;ko00040//Pentose and glucuronate interconversions;ko00053//Ascorbate and aldarate metabolism;ko00908//Zeatin biosynthesis;ko00860//Porphyrin and chlorophyll metabolism	-	GO:0016758//transferase activity, transferring hexosyl groups	GO:0008152//metabolic process	gi|225449296|ref|XP_002281324.1|/3.9e-189/PREDICTED: UDP-glycosyltransferase 76C4 [Vitis vinifera]
114274285	1783	642.53	1489.25	2.31779	1.34804	4.24e-05	0.00160019	Up	57.46	21.11	43.9	100.51	111.57	94.81	-	-	-	-	gi|359475292|ref|XP_003631639.1|/2.3e-94/PREDICTED: BURP domain-containing protein 3-like [Vitis vinifera]
114305939	3801	4238.06	1336.34	0.315319	-1.35828	2.87e-06	0.00018245	Down	150.88	126.99	82.93	53.66	27.77	41.62	-	GO:0005886//plasma membrane;GO:0016021//integral component of membrane	GO:0008270//zinc ion binding;GO:0016760//cellulose synthase (UDP-forming) activity	GO:0030244//cellulose biosynthetic process;GO:0071555//cell wall organization	gi|661884885|emb|CDP11417.1|/0.0e+00/unnamed protein product [Coffea canephora]
114316954	630	103.18	221.14	2.14324	1.21112	0.000128556	0.00391355	Up	21.16	13.14	29.48	46.36	52.01	40.82	-	-	-	-	gi|359475288|ref|XP_003631637.1|/8.7e-12/PREDICTED: organ-specific protein P4 [Vitis vinifera]
114276070	2032	95.23	205.67	2.15972	1.18283	0.000603663	0.0129369	Up	4.44	3.78	8.51	10.71	14.71	11.89	ko04075//Plant hormone signal transduction	GO:0005634//nucleus	GO:0003700//transcription factor activity, sequence-specific DNA binding;GO:0043565//sequence-specific DNA binding	GO:0006355//regulation of transcription, DNA-templated;GO:0009723//response to ethylene;GO:0009737//response to abscisic acid;GO:0009863//salicylic acid mediated signaling pathway;GO:0009867//jasmonic acid mediated signaling pathway;GO:0009938//negative regulation of gibberellic acid mediated signaling pathway;GO:0010187//negative regulation of seed germination;GO:0042538//hyperosmotic salinity r…	gi|559774714|gb|AHB17748.1|/3.1e-236/GA repressor DELLA [Actinidia deliciosa]
114316201	2414	217.92	69.89	0.320714	-1.22705	0.00141443	0.0251581	Down	14.91	8.86	5.28	4.8	2.53	2.96	ko01100//Metabolic pathways;ko01110//Biosynthesis of secondary metabolites;ko01200//Carbon metabolism;ko01230//Biosynthesis of amino acids;ko00710//Carbon fixation in photosynthetic organisms;ko00010//Glycolysis / Gluconeogenesis;ko00260//Glycine, serine and threonine metabolism;ko00360//Phenylalanine metabolism;ko00030//Pentose phosphate pathway;ko00051//Fructose and mannose metabolism;ko00350//…	GO:0005634//nucleus;GO:0005737//cytoplasm	-	-	gi|823191657|ref|XP_012491525.1|/7.4e-269/PREDICTED: uncharacterized protein LOC105803702 [Gossypium raimondii]
114272449	2707	1093.46	365.21	0.333995	-1.20772	0.000217052	0.00590119	Down	44.63	61.91	25.21	18.76	16.9	13.16	ko04626//Plant-pathogen interaction	-	GO:0004674//protein serine/threonine kinase activity;GO:0005509//calcium ion binding;GO:0005524//ATP binding	GO:0006468//protein phosphorylation	gi|698481056|ref|XP_009787542.1|/7.8e-227/PREDICTED: calcium-dependent protein kinase 26-like [Nicotiana sylvestris]
114315979	1082	98.3	203.98	2.07508	1.20492	2.07e-07	1.96e-05	Up	9.39	11.24	11.86	23.07	22.04	25.17	-	GO:0016021//integral component of membrane	GO:0043130//ubiquitin binding	-	gi|1000958848|ref|XP_015576705.1|/9.3e-54/PREDICTED: ubiquitin domain-containing protein 1 isoform X1 [Ricinus communis]
114322288	2199	69.37	178.19	2.56869	1.43702	0.000110594	0.00347207	Up	5.72	1.88	3.01	12.14	7.92	9.35	-	GO:0005794//Golgi apparatus;GO:0016021//integral component of membrane	GO:0015020//glucuronosyltransferase activity	GO:0009834//plant-type secondary cell wall biogenesis;GO:0045492//xylan biosynthetic process	gi|802595971|ref|XP_012071987.1|/2.1e-245/PREDICTED: UDP-glucuronate:xylan alpha-glucuronosyltransferase 2 [Jatropha curcas]//gi|823229990|ref|XP_012447732.1|/3.7e-267/PREDICTED: UDP-glucuronate:xylan alpha-glucuronosyltransferase 2 isoform X1 [Gossypium raimondii]
114321117	1113	1423.19	155.31	0.109128	-2.61612	4.16e-10	9.85e-08	Down	76.34	210.21	176.82	7.96	17.09	27.08	-	GO:0005576//extracellular region	-	GO:0019953//sexual reproduction	gi|566161514|ref|XP_006385562.1|/8.0e-109/Expansin-related protein 1 precursor [Populus trichocarpa]
114296998	1912	569.72	155.46	0.272871	-1.52015	6.16e-07	4.95e-05	Down	45.15	30.05	21.67	11.09	7.51	10.03	-	-	-	-	gi|224112641|ref|XP_002316248.1|/1.0e-87/hypothetical protein POPTR_0010s20310g [Populus trichocarpa]//gi|224112641|ref|XP_002316248.1|/1.6e-85/hypothetical protein POPTR_0010s20310g [Populus trichocarpa]//gi|224112641|ref|XP_002316248.1|/2.0e-88/hypothetical protein POPTR_0010s20310g [Populus trichocarpa]
114298501	1640	229.29	549.35	2.39587	1.3941	3.81e-07	3.29e-05	Up	19.73	10.23	18.24	44.38	38.11	39.66	ko01100//Metabolic pathways	-	GO:0016491//oxidoreductase activity;GO:0046872//metal ion binding	-	gi|661884654|emb|CDP11720.1|/2.6e-185/unnamed protein product [Coffea canephora]
114262808	1204	108.69	192.61	1.7721	1.01025	0.00031934	0.00796285	Up	12.13	8.04	11.56	17.33	23.44	19.41	-	-	-	-	gi|698519963|ref|XP_009804846.1|/1.4e-79/PREDICTED: uncharacterized protein LOC104250007 [Nicotiana sylvestris]
114315142	2434	104.28	22.33	0.214135	-1.77523	9.55e-05	0.00311884	Down	3.55	5.87	5.21	1.34	0.25	1.61	-	GO:0016020//membrane;GO:0016021//integral component of membrane	GO:0016757//transferase activity, transferring glycosyl groups;GO:0016760//cellulose synthase (UDP-forming) activity	GO:0009987//cellular process;GO:0030244//cellulose biosynthetic process;GO:0071555//cell wall organization	gi|590679436|ref|XP_007040580.1|/1.3e-308/Cellulose synthase like G3, putative [Theobroma cacao]//gi|590679436|ref|XP_007040580.1|/4.0e-283/Cellulose synthase like G3, putative [Theobroma cacao]
114313845	2250	21.92	0	0	-2.75431	6.49e-06	0.000356448	Down	1.8	0.98	0.29	0	0	0	ko01100//Metabolic pathways;ko00520//Amino sugar and nucleotide sugar metabolism;ko00040//Pentose and glucuronate interconversions;ko00053//Ascorbate and aldarate metabolism	GO:0016021//integral component of membrane	-	GO:0055085//transmembrane transport	gi|568877376|ref|XP_006491715.1|/1.4e-240/PREDICTED: uncharacterized membrane protein YMR155W-like [Citrus sinensis]
114323089	1866	1456.14	443	0.304229	-1.39146	1.05e-07	1.13e-05	Down	88.92	111.04	60	29.52	28.92	28	-	-	GO:0008270//zinc ion binding	-	gi|1009124381|ref|XP_015879036.1|/5.4e-190/PREDICTED: E3 ubiquitin-protein ligase RGLG2 [Ziziphus jujuba]
114274119	2249	330.78	31.9	0.0964387	-2.85831	6.26e-17	7.76e-14	Down	19.94	18.23	9.92	1.39	1.42	2.26	-	-	-	-	gi|661898866|emb|CDO96860.1|/1.4e-165/unnamed protein product [Coffea canephora]
114261600	1315	70.55	16.97	0.240539	-1.60651	0.000144588	0.00430872	Down	5.52	8.4	4.42	1.26	0.95	2.42	-	-	-	-	gi|359495489|ref|XP_002271376.2|/2.4e-64/PREDICTED: uncharacterized protein LOC100241473 [Vitis vinifera]
114294825	1172	642.52	4232.06	6.58666	2.75884	3.1e-18	5.08e-15	Up	83.61	55	49.04	638.38	402.18	298.98	-	-	GO:0016787//hydrolase activity	-	gi|2138273|gb|AAC15886.1|/8.2e-64/ribosome inactivating protein precursor [Sambucus nigra]
114317394	955	23.32	60.5	2.59434	1.46705	0.000459112	0.01052	Up	4.32	2.04	2.05	7.1	10.99	6.44	-	-	-	GO:0045492//xylan biosynthetic process	gi|661899639|emb|CDO97633.1|/1.7e-112/unnamed protein product [Coffea canephora]
114256196	1558	43.31	100.15	2.3124	1.32994	0.00199419	0.0326608	Up	5.13	2.19	1.88	5.06	11.09	8.04	ko01100//Metabolic pathways;ko01110//Biosynthesis of secondary metabolites;ko00940//Phenylpropanoid biosynthesis	-	GO:0008270//zinc ion binding;GO:0016491//oxidoreductase activity	GO:0055114//oxidation-reduction process	gi|595825507|ref|XP_007205415.1|/3.6e-168/hypothetical protein PRUPE_ppa007626mg [Prunus persica]
114315117	1825	34.75	122.76	3.53266	1.82009	5.27e-08	6.29e-06	Up	1.56	1.86	2.53	7.92	7.36	7.78	-	GO:0005623//cell	GO:0015035//protein disulfide oxidoreductase activity	GO:0006662//glycerol ether metabolic process;GO:0045454//cell redox homeostasis;GO:0055114//oxidation-reduction process	gi|225457383|ref|XP_002284847.1|/1.1e-102/PREDICTED: thioredoxin-like 1-2, chloroplastic [Vitis vinifera]
114308231	2651	641.56	160.84	0.250701	-1.71409	1.7e-11	5.82e-09	Down	31.97	25.03	23.23	7.89	4.92	8.59	-	GO:0000139//Golgi membrane;GO:0000139//Golgi membrane;GO:0016021//integral component of membrane;GO:0016021//integral component of membrane	GO:0047262//polygalacturonate 4-alpha-galacturonosyltransferase activity;GO:0047262//polygalacturonate 4-alpha-galacturonosyltransferase activity	GO:0045489//pectin biosynthetic process;GO:0045489//pectin biosynthetic process;GO:0071555//cell wall organization;GO:0071555//cell wall organization	gi|225452954|ref|XP_002284273.1|/7.3e-286/PREDICTED: probable galacturonosyltransferase 13 isoform X1 [Vitis vinifera]//gi|568858287|ref|XP_006482685.1|/4.3e-286/PREDICTED: probable galacturonosyltransferase 14 [Citrus sinensis]
114297877	1100	348.9	1790.43	5.13164	2.2915	7.65e-10	1.67e-07	Up	53.03	19.65	38.91	314.48	134.76	156.47	-	-	-	-	-
114277429	840	114.15	212.45	1.86115	1.07759	0.000474464	0.0107987	Up	21.13	11	17.29	31.04	38.22	27.95	-	GO:0016021//integral component of membrane	-	-	gi|698481806|ref|XP_009787861.1|/5.9e-69/PREDICTED: uncharacterized protein LOC104235748 [Nicotiana sylvestris]//gi|698481806|ref|XP_009787861.1|/6.8e-69/PREDICTED: uncharacterized protein LOC104235748 [Nicotiana sylvestris]//gi|698481806|ref|XP_009787861.1|/6.9e-69/PREDICTED: uncharacterized protein LOC104235748 [Nicotiana sylvestris]
114322728	1660	550.55	985.14	1.78937	1.02805	0.000220001	0.00595763	Up	30.04	46.58	37.74	69.24	91.46	60.52	-	GO:0016021//integral component of membrane	-	-	gi|698474069|ref|XP_009784609.1|/3.5e-109/PREDICTED: uncharacterized protein At1g01500-like [Nicotiana sylvestris]//gi|698474069|ref|XP_009784609.1|/3.8e-109/PREDICTED: uncharacterized protein At1g01500-like [Nicotiana sylvestris]//gi|698474069|ref|XP_009784609.1|/4.1e-109/PREDICTED: uncharacterized protein At1g01500-like [Nicotiana sylvestris]//gi|698474069|ref|XP_009784609.1|/4.2e-109/PREDICTED…
114306847	411	81.85	247.01	3.01784	1.54037	2.13e-05	0.000929043	Up	20.04	22.74	42.24	120.04	53.51	73.54	-	-	-	-	-
114318209	1633	56.15	16.2	0.288513	-1.30429	0.00334055	0.0470678	Down	4.81	4.67	1.79	1.37	0.84	1.36	ko00195//Photosynthesis	-	-	GO:0006351//transcription, DNA-templated	gi|255555947|ref|XP_002519008.1|/3.6e-126/PREDICTED: NAC transcription factor 25 [Ricinus communis]
114319167	1745	194.44	338.36	1.74018	1.00318	0.000718362	0.0148702	Up	17.33	12.78	8.46	23.26	21.88	22.3	-	GO:0005743//mitochondrial inner membrane	GO:0003677//DNA binding;GO:0008289//lipid binding	GO:0006744//ubiquinone biosynthetic process	gi|225444671|ref|XP_002277343.1|/1.2e-105/PREDICTED: ubiquinone biosynthesis protein COQ9-B, mitochondrial [Vitis vinifera]
114312831	1346	472.77	141.33	0.29894	-1.28737	0.00265909	0.0400871	Down	22.75	74.93	21.87	9.33	12.83	16.55	ko01100//Metabolic pathways;ko01110//Biosynthesis of secondary metabolites;ko01230//Biosynthesis of amino acids;ko01210//2-Oxocarboxylic acid metabolism;ko00290//Valine, leucine and isoleucine biosynthesis;ko00966//Glucosinolate biosynthesis;ko00660//C5-Branched dibasic acid metabolism	-	GO:0016836//hydro-lyase activity;GO:0051539//4 iron, 4 sulfur cluster binding	GO:0008652//cellular amino acid biosynthetic process	gi|661897610|emb|CDO99322.1|/1.5e-181/unnamed protein product [Coffea canephora]//gi|661897610|emb|CDO99322.1|/5.2e-152/unnamed protein product [Coffea canephora]
114258469	1678	1858.54	787.76	0.42386	-1.03768	4.78e-05	0.00175998	Down	109.84	133.06	142	65.15	36.34	66.2	-	GO:0016021//integral component of membrane;GO:0031225//anchored component of membrane	-	GO:0010215//cellulose microfibril organization;GO:0016049//cell growth	gi|747102040|ref|XP_011099166.1|/2.3e-245/PREDICTED: protein COBRA-like [Sesamum indicum]
114268017	1898	30.6	5.65	0.184641	-1.74334	0.00051847	0.0115861	Down	2.06	2.05	1.38	0.64	0.2	0.24	-	GO:0016020//membrane	-	-	gi|595835448|ref|XP_007207057.1|/4.1e-190/hypothetical protein PRUPE_ppa1027125mg [Prunus persica]
114262305	764	85.19	210.13	2.4666	1.39851	1.86e-05	0.000828724	Up	18.78	9.6	11.54	42.47	23.56	37.63	-	-	-	-	gi|747065886|ref|XP_011079602.1|/5.0e-38/PREDICTED: uncharacterized protein LOC105163081 [Sesamum indicum]
114292728	1040	867.39	1607.71	1.8535	1.09776	3.04e-06	0.000189997	Up	106.75	79.73	95.25	210.21	228.26	163.86	-	-	GO:0008270//zinc ion binding;GO:0016491//oxidoreductase activity	GO:0055114//oxidation-reduction process	gi|225447019|ref|XP_002268886.1|/4.2e-164/PREDICTED: 2-alkenal reductase (NADP(+)-dependent) [Vitis vinifera]
114262883	1205	324.62	881.34	2.71499	1.48372	0.000138453	0.0041653	Up	51.91	14.09	25.22	109.43	61.59	95.4	ko01100//Metabolic pathways;ko01110//Biosynthesis of secondary metabolites;ko04146//Peroxisome;ko01212//Fatty acid metabolism;ko00592//alpha-Linolenic acid metabolism;ko00071//Fatty acid degradation;ko01040//Biosynthesis of unsaturated fatty acids	-	GO:0003995//acyl-CoA dehydrogenase activity;GO:0003995//acyl-CoA dehydrogenase activity;GO:0050660//flavin adenine dinucleotide binding;GO:0050660//flavin adenine dinucleotide binding	GO:0055114//oxidation-reduction process;GO:0055114//oxidation-reduction process	gi|565343732|ref|XP_006338982.1|/1.2e-134/PREDICTED: acyl-coenzyme A oxidase 4, peroxisomal-like [Solanum tuberosum]//gi|970054494|ref|XP_015088887.1|/9.1e-135/PREDICTED: acyl-coenzyme A oxidase 4, peroxisomal-like isoform X1 [Solanum pennellii]
114314471	1002	158.68	713.76	4.49811	2.12762	7.44e-09	1.15e-06	Up	23.1	8.22	26.39	70.91	90.73	106.41	-	-	-	-	gi|697094925|ref|XP_009608767.1|/1.4e-27/PREDICTED: uncharacterized protein LOC104102684 [Nicotiana tomentosiformis]
114295514	3258	1372.89	376.44	0.274195	-1.57573	6.11e-09	9.65e-07	Down	42.77	60.92	35.18	13.73	10.32	16.67	ko02010//ABC transporters	GO:0016021//integral component of membrane;GO:0043231//intracellular membrane-bounded organelle	GO:0005524//ATP binding;GO:0042626//ATPase activity, coupled to transmembrane movement of substances	GO:0006869//lipid transport;GO:0055085//transmembrane transport	gi|225456715|ref|XP_002274303.1|/0.0e+00/PREDICTED: ABC transporter A family member 7 [Vitis vinifera]
114273499	2519	3.98	24.32	6.11055	1.75365	0.0027696	0.0412069	Up	0.13	0	0.46	0.87	1.94	0.82	-	GO:0005886//plasma membrane	GO:0004674//protein serine/threonine kinase activity;GO:0043167//ion binding	GO:0007166//cell surface receptor signaling pathway	gi|731426706|ref|XP_010663708.1|/7.2e-283/PREDICTED: wall-associated receptor kinase 2-like [Vitis vinifera]
114314749	2959	16.84	0	0	-1.80764	0.00273172	0.040866	Down	0.85	0	1.18	0	0	0	ko03013//RNA transport	-	-	-	gi|566196968|ref|XP_006376750.1|/2.6e-42/hypothetical protein POPTR_0012s05700g [Populus trichocarpa]
114272294	729	65.48	198.1	3.02535	1.69106	1.8e-06	0.000121852	Up	13.34	7.56	12.43	39.62	45.45	22.48	ko01100//Metabolic pathways;ko00500//Starch and sucrose metabolism;ko00052//Galactose metabolism	-	-	-	gi|604327827|gb|EYU33527.1|/3.6e-41/hypothetical protein MIMGU_mgv1a020659mg, partial [Erythranthe guttata]
114273482	1267	20.17	66.52	3.29797	1.66853	0.000538506	0.0119314	Up	3.49	1.17	0.6	6.69	7.09	5.89	ko04075//Plant hormone signal transduction	-	-	-	gi|134105072|pdb|2O7R|A/1.5e-100/Chain A, Plant Carboxylesterase Aecxe1 From Actinidia Eriantha With Acyl Adduct
114307713	1034	355.77	139.89	0.393203	-1.08946	2.7e-05	0.00111864	Down	45.91	41.08	33.84	20.24	11.8	18.3	-	-	GO:0046872//metal ion binding	GO:0030001//metal ion transport	gi|565371724|ref|XP_006352451.1|/1.1e-34/PREDICTED: uncharacterized protein LOC102600600 isoform X2 [Solanum tuberosum]//gi|565371724|ref|XP_006352451.1|/1.2e-33/PREDICTED: uncharacterized protein LOC102600600 isoform X2 [Solanum tuberosum]//gi|565371724|ref|XP_006352451.1|/2.4e-34/PREDICTED: uncharacterized protein LOC102600600 isoform X2 [Solanum tuberosum]//gi|565371724|ref|XP_006352451.1|/3.8…
114316215	1612	177.65	346.15	1.94849	1.04048	0.00304054	0.0439445	Up	10.19	9.44	20.2	30.48	30.79	18.51	-	GO:0043231//intracellular membrane-bounded organelle	GO:0080043//quercetin 3-O-glucosyltransferase activity;GO:0080044//quercetin 7-O-glucosyltransferase activity	GO:0009813//flavonoid biosynthetic process;GO:0052696//flavonoid glucuronidation	gi|225433620|ref|XP_002263700.1|/3.4e-169/PREDICTED: crocetin glucosyltransferase, chloroplastic-like [Vitis vinifera]
114289742	2594	16.67	64.66	3.87882	1.74248	0.000118903	0.00367157	Up	0.39	0.67	1.25	4.32	2.73	1.91	ko01100//Metabolic pathways;ko00500//Starch and sucrose metabolism	-	GO:0016157//sucrose synthase activity	GO:0005985//sucrose metabolic process	gi|225431790|ref|XP_002271530.1|/0.0e+00/PREDICTED: sucrose synthase 2 [Vitis vinifera]
114266270	1298	233.66	923.18	3.95095	2.09529	3.81e-12	1.59e-09	Up	20.26	18.32	25.15	73.81	124.56	72.16	ko04075//Plant hormone signal transduction;ko04016//MAPK signaling pathway - plant;ko04120//Ubiquitin mediated proteolysis	GO:0005634//nucleus;GO:0005737//cytoplasm	GO:0004842//ubiquitin-protein transferase activity	GO:0016567//protein ubiquitination	gi|359497783|ref|XP_003635641.1|/2.7e-161/PREDICTED: U-box domain-containing protein 8-like [Vitis vinifera]
114269506	797	21.29	100.38	4.71489	2.15131	3.79e-07	3.28e-05	Up	2.71	3.42	3.78	18.5	23.31	7.98	-	-	-	-	gi|225443584|ref|XP_002278515.1|/4.5e-42/PREDICTED: glutaredoxin-C9 [Vitis vinifera]//gi|225443584|ref|XP_002278515.1|/5.1e-41/PREDICTED: glutaredoxin-C9 [Vitis vinifera]
114286894	2353	53.98	115.62	2.1419	1.19069	0.000425152	0.00997013	Up	3.43	1.87	2.32	6.16	3.9	7.3	ko00040//Pentose and glucuronate interconversions	GO:0005886//plasma membrane;GO:0009506//plasmodesma;GO:0016021//integral component of membrane	GO:0004672//protein kinase activity;GO:0005524//ATP binding	GO:0006468//protein phosphorylation	gi|743833543|ref|XP_011024555.1|/4.5e-247/PREDICTED: putative kinase-like protein TMKL1 [Populus euphratica]
114315110	1888	80.57	233.46	2.8976	1.66566	2.52e-06	0.00016402	Up	5.09	4.51	4.96	12.31	23.64	10.76	ko04712//Circadian rhythm - plant	-	-	-	gi|661884032|emb|CDP12294.1|/3.0e-116/unnamed protein product [Coffea canephora]
114278976	738	105.32	239.66	2.27554	1.31002	0.000102098	0.00328519	Up	18.69	11.84	23.25	42.56	55.16	30.57	-	GO:0016021//integral component of membrane	-	-	gi|747073242|ref|XP_011083580.1|/1.2e-33/PREDICTED: uncharacterized protein LOC105166059 [Sesamum indicum]
114267553	879	50.7	196.61	3.87791	1.95985	8.27e-07	6.38e-05	Up	9.33	7.99	2.5	33.99	21.75	28.23	-	-	GO:0016787//hydrolase activity	-	gi|17433713|sp|P33183.2|NIGB_SAMNI/7.5e-62/RecName: Full=Nigrin b; AltName: Full=Agglutinin V; AltName: Full=SNAV; Contains: RecName: Full=Nigrin b A chain; AltName: Full=rRNA N-glycosidase; Contains: RecName: Full=Nigrin b B chain; Flags: Precursor
114310886	2471	1260.37	402.34	0.319224	-1.4174	3.63e-11	1.14e-08	Down	61.37	49.8	61.96	19.58	15.1	23.33	ko01100//Metabolic pathways;ko01110//Biosynthesis of secondary metabolites;ko01230//Biosynthesis of amino acids;ko01210//2-Oxocarboxylic acid metabolism;ko00770//Pantothenate and CoA biosynthesis;ko00290//Valine, leucine and isoleucine biosynthesis;ko00650//Butanoate metabolism;ko00660//C5-Branched dibasic acid metabolism	-	-	-	gi|359494388|ref|XP_002267637.2|/3.0e-230/PREDICTED: C2 domain-containing protein At1g53590 isoform X1 [Vitis vinifera]
114301247	1299	89.61	16.89	0.188483	-1.60683	0.00198901	0.0326282	Down	15.16	4.85	2.14	1.84	1.14	1.91	ko03013//RNA transport;ko03015//mRNA surveillance pathway;ko03018//RNA degradation	-	GO:0000166//nucleotide binding;GO:0003723//RNA binding;GO:0097159//organic cyclic compound binding;GO:1901363//heterocyclic compound binding	-	gi|747044090|ref|XP_011087201.1|/3.1e-66/PREDICTED: 30S ribosomal protein 2, chloroplastic [Sesamum indicum]//gi|747044090|ref|XP_011087201.1|/3.9e-91/PREDICTED: 30S ribosomal protein 2, chloroplastic [Sesamum indicum]
114278867	1116	811.37	297.57	0.36675	-1.09327	0.000483073	0.010946	Down	74.34	120.14	56.3	33.59	38.22	28.84	ko00195//Photosynthesis	GO:0005634//nucleus	GO:0003677//DNA binding	GO:0006355//regulation of transcription, DNA-templated	gi|658115702|gb|AID55355.1|/5.7e-107/NAC protein 4 [Actinidia chinensis]
114296518	1966	4927.67	1770.89	0.359377	-1.25038	6.58e-05	0.00230825	Down	206.47	312.2	357.23	88.65	73.77	157.52	ko01100//Metabolic pathways;ko01110//Biosynthesis of secondary metabolites;ko01230//Biosynthesis of amino acids;ko00270//Cysteine and methionine metabolism;ko00920//Sulfur metabolism;ko00450//Selenocompound metabolism	GO:0009570//chloroplast stroma	GO:0003962//cystathionine gamma-synthase activity;GO:0030170//pyridoxal phosphate binding	GO:0001887//selenium compound metabolic process;GO:0009086//methionine biosynthetic process	gi|350536179|ref|NP_001234489.1|/4.3e-251/cystathionine gamma synthase [Solanum lycopersicum]//gi|697186169|ref|XP_009602123.1|/7.1e-227/PREDICTED: cystathionine gamma-synthase, chloroplastic-like isoform X1 [Nicotiana tomentosiformis]
114283154	1578	138.1	475.84	3.44562	1.81778	1.21e-06	8.79e-05	Up	13.16	4.09	12.7	34.09	43.83	32.69	-	-	-	-	gi|697163407|ref|XP_009590525.1|/2.9e-94/PREDICTED: uncharacterized protein LOC104087688 [Nicotiana tomentosiformis]
114285713	978	76.68	237.89	3.10237	1.73862	2.37e-09	4.2e-07	Up	11.21	6.38	10.7	36.23	29.14	26.21	ko03440//Homologous recombination	-	-	-	gi|970043577|ref|XP_015083187.1|/1.1e-61/PREDICTED: ankyrin repeat-containing protein At5g02620-like [Solanum pennellii]
114311908	2589	786.52	288.87	0.367276	-1.07046	0.000497486	0.0112105	Down	39.32	37.86	21.64	10.17	16.58	13.94	-	GO:0016021//integral component of membrane	GO:0015297//antiporter activity	GO:0006855//drug transmembrane transport	gi|661894299|emb|CDP02740.1|/1.8e-174/unnamed protein product [Coffea canephora]
114321517	1922	191.99	40.06	0.208657	-1.63077	0.000960483	0.0185543	Down	5.93	22.54	4.78	1.65	1.82	4.02	-	GO:0016021//integral component of membrane	GO:0005524//ATP binding	-	gi|976903893|gb|KVH91646.1|/1.3e-175/AAA+ ATPase domain-containing protein [Cynara cardunculus var. scolymus]
114308383	1498	533.98	56.18	0.10521	-2.41845	1.88e-07	1.82e-05	Down	45.06	61.72	9.03	4.64	4.9	4.31	-	-	GO:0005524//ATP binding;GO:0009927//histidine phosphotransfer kinase activity;GO:0042803//protein homodimerization activity	GO:0007165//signal transduction;GO:0046777//protein autophosphorylation	gi|802706802|ref|XP_012084195.1|/3.8e-183/PREDICTED: pyruvate dehydrogenase (acetyl-transferring) kinase, mitochondrial [Jatropha curcas]
114296000	1117	69.7	7.89	0.113199	-2.15738	0.000128127	0.0039034	Down	5.42	5.16	12.8	0.54	0	1.92	ko00910//Nitrogen metabolism	-	GO:0004089//carbonate dehydratase activity;GO:0008270//zinc ion binding	GO:0006730//one-carbon metabolic process	gi|590590653|ref|XP_007016796.1|/2.5e-110/Alpha carbonic anhydrase 7 [Theobroma cacao]
114313715	2349	670.67	192.25	0.286654	-1.42168	0.000202135	0.00562255	Down	36.14	40.22	16.63	13.32	4.77	10.61	-	GO:0005634//nucleus;GO:0005737//cytoplasm	GO:0004842//ubiquitin-protein transferase activity	GO:0016567//protein ubiquitination	gi|747041914|ref|XP_011075713.1|/3.9e-166/PREDICTED: U-box domain-containing protein 11-like [Sesamum indicum]
114282373	1322	368.24	121.9	0.331034	-1.34801	4.9e-08	5.9e-06	Down	28.06	35.67	33.97	9.96	9.57	14.19	ko04144//Endocytosis	GO:0005622//intracellular	GO:0005525//GTP binding	GO:0007264//small GTPase mediated signal transduction	gi|595872730|ref|XP_007212037.1|/1.2e-114/hypothetical protein PRUPE_ppa011260mg [Prunus persica]
114277355	1040	188.01	23.64	0.125738	-2.13937	1.51e-05	0.000700152	Down	13.97	39.1	5.67	2.3	3.17	3.37	ko01100//Metabolic pathways;ko04016//MAPK signaling pathway - plant;ko00520//Amino sugar and nucleotide sugar metabolism	-	GO:0004568//chitinase activity;GO:0008061//chitin binding	GO:0005975//carbohydrate metabolic process;GO:0006032//chitin catabolic process;GO:0016998//cell wall macromolecule catabolic process	gi|836731357|gb|AKM77643.1|/7.4e-182/chitinase [Camellia sinensis]
114285068	1768	70.33	15.19	0.215982	-1.56554	0.00167211	0.0287665	Down	5.07	5.37	2.84	0.26	0.84	1.98	-	GO:0016021//integral component of membrane	GO:0016758//transferase activity, transferring hexosyl groups	GO:0008152//metabolic process	gi|952950718|gb|ALO19884.1|/4.0e-288/UDP-glycosyltransferase 91A4 [Camellia sinensis]
114267235	2088	33.59	148.51	4.42126	2.0289	5.36e-07	4.36e-05	Up	1.89	1.06	2.7	4.96	8.65	12.14	ko01100//Metabolic pathways;ko00040//Pentose and glucuronate interconversions	GO:0005576//extracellular region	GO:0004650//polygalacturonase activity	GO:0005975//carbohydrate metabolic process;GO:0071555//cell wall organization	gi|565355889|ref|XP_006344808.1|/1.2e-206/PREDICTED: polygalacturonase At1g48100-like isoform X1 [Solanum tuberosum]
114269425	1423	268.71	96.14	0.357783	-1.25001	4.05e-05	0.00154292	Down	18.14	23.93	24.18	9.05	4.74	10.41	ko03022//Basal transcription factors	-	GO:0008270//zinc ion binding;GO:0017025//TBP-class protein binding	GO:0006352//DNA-templated transcription, initiation;GO:0006355//regulation of transcription, DNA-templated	gi|976918312|gb|KVI03501.1|/2.3e-169/Cyclin-like protein [Cynara cardunculus var. scolymus]
114273737	893	1173.9	2052.65	1.74857	1.0017	0.00272523	0.0407838	Up	140.7	167.08	181.4	255.81	451.84	191.8	-	GO:0016021//integral component of membrane	-	GO:0016192//vesicle-mediated transport	gi|747066956|ref|XP_011080177.1|/3.3e-83/PREDICTED: vesicle-associated membrane protein 721 [Sesamum indicum]
114296175	6671	125.33	27.34	0.218144	-1.74412	2.62e-05	0.00109507	Down	1.81	2.89	1.37	0.74	0.26	0.45	-	-	-	-	gi|731419164|ref|XP_010660926.1|/0.0e+00/PREDICTED: methyl-CpG-binding domain-containing protein 9 isoform X1 [Vitis vinifera]//gi|731419166|ref|XP_010660927.1|/0.0e+00/PREDICTED: methyl-CpG-binding domain-containing protein 9 isoform X2 [Vitis vinifera]
114279852	2901	174.54	63.02	0.361063	-1.13667	0.000178654	0.00510111	Down	6.59	8.35	4.98	2.18	2.82	2.91	-	-	-	-	gi|590597392|ref|XP_007018597.1|/2.2e-259/S-locus lectin protein kinase family protein, putative [Theobroma cacao]
114308519	972	196.21	676.99	3.45033	1.83979	1.1e-10	2.98e-08	Up	17.93	28.66	28.96	115.93	68.05	77.21	ko04144//Endocytosis	-	-	-	gi|567888434|ref|XP_006436739.1|/1.8e-23/hypothetical protein CICLE_v10032940mg [Citrus clementina]//gi|567888434|ref|XP_006436739.1|/2.0e-23/hypothetical protein CICLE_v10032940mg [Citrus clementina]//gi|823213195|ref|XP_012439339.1|/6.1e-19/PREDICTED: uncharacterized protein LOC105765014 isoform X2 [Gossypium raimondii]
114300680	651	11658.9	21582.1	1.85112	1.09428	3.48e-05	0.00137659	Up	2998.42	1595.44	1986.6	3988.05	4583.32	4455.93	-	-	GO:0046872//metal ion binding	-	gi|323522423|gb|ABD97882.2|/1.0e-18/metallothionein-like protein [Camellia sinensis]//gi|323522423|gb|ABD97882.2|/1.2e-18/metallothionein-like protein [Camellia sinensis]
114317140	996	27.38	2.93	0.107012	-1.93723	0.000664219	0.0140044	Down	5.43	2.68	0.98	0.36	0.38	0.36	-	-	-	-	gi|590576954|ref|XP_007013100.1|/9.2e-48/Uncharacterized protein TCM_037833 [Theobroma cacao]
114300907	1733	15.5	81.41	5.25226	2.32044	3.85e-08	4.82e-06	Up	1.05	1.01	0.99	4.33	9.21	4.3	-	-	-	-	gi|1009156011|ref|XP_015896017.1|/2.1e-124/PREDICTED: uncharacterized protein LOC107429784 [Ziziphus jujuba]
114279160	1051	255.1	85.14	0.333751	-1.2024	0.000573177	0.0124042	Down	43.92	18.19	21.05	10.72	9.15	10.57	-	-	-	-	gi|764512589|ref|XP_011462752.1|/4.2e-27/PREDICTED: ankyrin repeat-containing protein At5g02620-like [Fragaria vesca subsp. vesca]
114281114	1985	59.68	233.55	3.91337	1.85022	1.06e-05	0.000529927	Up	5	1.29	3.91	19.17	8.18	14.31	-	GO:0016021//integral component of membrane	GO:0005215//transporter activity	GO:0055085//transmembrane transport	gi|698475053|ref|XP_009784935.1|/1.2e-232/PREDICTED: nucleobase-ascorbate transporter 7-like isoform X2 [Nicotiana sylvestris]//gi|698475053|ref|XP_009784935.1|/1.6e-232/PREDICTED: nucleobase-ascorbate transporter 7-like isoform X2 [Nicotiana sylvestris]
114322352	1244	203.45	475.28	2.3361	1.29874	0.00038924	0.00931143	Up	13.82	15.37	29.39	43.24	65.2	32.68	-	GO:0043231//intracellular membrane-bounded organelle	GO:0080043//quercetin 3-O-glucosyltransferase activity;GO:0080044//quercetin 7-O-glucosyltransferase activity	GO:0009813//flavonoid biosynthetic process;GO:0052696//flavonoid glucuronidation	gi|661400157|gb|AIE12477.1|/3.5e-183/UGT4 [Panax ginseng]
114258011	1428	216.92	592.67	2.73221	1.58676	4.49e-07	3.8e-05	Up	14.22	23.9	12.11	58.08	54.75	37.26	-	-	GO:0003677//DNA binding	-	gi|147834100|emb|CAN64334.1|/1.4e-69/hypothetical protein VITISV_039730 [Vitis vinifera]//gi|147834100|emb|CAN64334.1|/1.5e-69/hypothetical protein VITISV_039730 [Vitis vinifera]
114303215	2630	48.53	17.2	0.35442	-1.13817	0.00361653	0.0498414	Down	1.66	2.42	2.28	0.93	0.85	0.63	ko03013//RNA transport;ko00040//Pentose and glucuronate interconversions	-	-	-	gi|661880014|emb|CDP16262.1|/3.8e-194/unnamed protein product [Coffea canephora]
114313404	1174	24.14	71.57	2.96479	1.40926	0.00116115	0.0216795	Up	1.78	1.43	4.54	8.24	4.94	9.01	-	-	-	-	gi|225437533|ref|XP_002275655.1|/1.5e-57/PREDICTED: uncharacterized protein LOC100258949 [Vitis vinifera]
114278299	1475	273.17	104.38	0.382106	-1.08977	3.59e-05	0.00140314	Down	22.95	25.24	17.24	7.63	9.01	9.97	-	-	GO:0003824//catalytic activity	-	gi|590707110|ref|XP_007047913.1|/4.9e-130/Alpha/beta-Hydrolases superfamily protein isoform 1 [Theobroma cacao]
114307001	1416	415.15	111.31	0.26812	-1.5927	1.52e-08	2.16e-06	Down	34.01	38.78	27	7.78	7.74	13.11	ko01100//Metabolic pathways;ko00330//Arginine and proline metabolism	-	GO:0004668//protein-arginine deiminase activity;GO:0047632//agmatine deiminase activity	GO:0009446//putrescine biosynthetic process	gi|590669257|ref|XP_007037723.1|/1.9e-162/Porphyromonas-type peptidyl-arginine deiminase family protein isoform 4 [Theobroma cacao]//gi|976921824|gb|KVI06488.1|/3.3e-192/Agmatine deiminase, partial [Cynara cardunculus var. scolymus]//gi|976921824|gb|KVI06488.1|/8.7e-188/Agmatine deiminase, partial [Cynara cardunculus var. scolymus]
114258361	661	86.99	323.47	3.71847	1.84709	5.09e-06	0.000293315	Up	23.49	4.66	20.99	56.84	65.31	66.6	ko01100//Metabolic pathways;ko01110//Biosynthesis of secondary metabolites;ko00940//Phenylpropanoid biosynthesis	-	-	GO:0016036//cellular response to phosphate starvation	gi|698421266|ref|XP_009772195.1|/1.7e-90/PREDICTED: SPX domain-containing protein 3 [Nicotiana sylvestris]
114306719	1285	0.32	8.23	25.7188	1.95769	0.00142523	0.0253017	Up	0	0	0.11	0.74	1.27	0.46	-	-	-	-	-
114266380	1484	185.17	71.73	0.387374	-1.06296	0.00160496	0.0278219	Down	11.06	19.08	12.34	4.31	5.33	7.9	ko04141//Protein processing in endoplasmic reticulum;ko03010//Ribosome	-	-	-	gi|731412487|ref|XP_010658383.1|/1.1e-126/PREDICTED: OTU domain-containing protein DDB_G0284757 [Vitis vinifera]//gi|731412487|ref|XP_010658383.1|/1.2e-126/PREDICTED: OTU domain-containing protein DDB_G0284757 [Vitis vinifera]//gi|731412487|ref|XP_010658383.1|/1.6e-111/PREDICTED: OTU domain-containing protein DDB_G0284757 [Vitis vinifera]//gi|731412487|ref|XP_010658383.1|/5.7e-126/PREDICTED: OTU …
114288529	1215	2.36	26.45	11.2076	2.04491	0.000745364	0.0153439	Up	0.1	0.2	0.45	1.86	6.74	0.29	-	-	-	-	gi|296083739|emb|CBI23728.3|/2.6e-28/unnamed protein product [Vitis vinifera]
114292188	1638	98.2	207.01	2.10804	1.12971	0.00244159	0.037745	Up	4.77	3.07	11.47	17.59	20.05	11.49	-	-	-	-	gi|719988755|ref|XP_010252441.1|/6.0e-103/PREDICTED: zeaxanthin epoxidase, chloroplastic-like [Nelumbo nucifera]
114299362	1660	109.52	195.9	1.78871	1.01539	5.2e-05	0.00189129	Up	7.23	8.89	6.45	13.03	13.51	16.59	ko01110//Biosynthesis of secondary metabolites;ko00943//Isoflavonoid biosynthesis	GO:0016021//integral component of membrane	GO:0005506//iron ion binding;GO:0016709//oxidoreductase activity, acting on paired donors, with incorporation or reduction of molecular oxygen, NAD(P)H as one donor, and incorporation of one atom of oxygen;GO:0020037//heme binding	GO:0042343//indole glucosinolate metabolic process;GO:0044550//secondary metabolite biosynthetic process;GO:0055114//oxidation-reduction process;GO:0098542//defense response to other organism	gi|661891763|emb|CDP04688.1|/3.4e-188/unnamed protein product [Coffea canephora]
114316849	1542	695.87	160.87	0.231178	-1.71651	1.73e-07	1.7e-05	Down	60.01	62.54	26.94	12.29	10.32	15.19	-	-	GO:0016787//hydrolase activity	GO:0008152//metabolic process	gi|590629444|ref|XP_007026991.1|/1.6e-139/Haloacid dehalogenase-like hydrolase (HAD) superfamily protein [Theobroma cacao]
114261310	1764	543.3	116.86	0.215093	-1.8203	1.01e-07	1.1e-05	Down	35.26	44.69	22.8	11.88	6.03	5.94	-	-	-	-	gi|747045255|ref|XP_011093109.1|/6.3e-217/PREDICTED: delta(8)-fatty-acid desaturase [Sesamum indicum]
114318794	1837	13.53	48.61	3.59276	1.78456	3.59e-05	0.00140314	Up	1.32	0.39	1.19	3.85	3.15	2.95	-	GO:0016020//membrane	-	GO:0050896//response to stimulus	gi|747084323|ref|XP_011089565.1|/1.1e-112/PREDICTED: MLO-like protein 1 [Sesamum indicum]//gi|747084323|ref|XP_011089565.1|/1.7e-94/PREDICTED: MLO-like protein 1 [Sesamum indicum]//gi|747084323|ref|XP_011089565.1|/1.9e-94/PREDICTED: MLO-like protein 1 [Sesamum indicum]//gi|747084323|ref|XP_011089565.1|/5.6e-140/PREDICTED: MLO-like protein 1 [Sesamum indicum]
114270752	372	505.36	131.33	0.259874	-1.46705	0.000142191	0.00425276	Down	223.82	233.29	82.15	62.63	49.22	39.37	-	-	-	-	gi|747080350|ref|XP_011087422.1|/3.7e-34/PREDICTED: rapid alkalinization factor [Sesamum indicum]
114278524	1666	193.13	29.35	0.15197	-2.16829	1.49e-07	1.52e-05	Down	9.9	21.75	7.1	2.04	1.64	2.66	ko04626//Plant-pathogen interaction;ko04016//MAPK signaling pathway - plant	-	-	-	gi|590673433|ref|XP_007038891.1|/3.3e-111/Leucine-rich repeat (LRR) family protein [Theobroma cacao]
114321263	1241	3.59	21.43	5.96936	1.78091	0.00219401	0.0348869	Up	0.65	0	0.33	2.68	0.91	2.58	-	-	GO:0003677//DNA binding	-	gi|296082884|emb|CBI22185.3|/1.1e-77/unnamed protein product [Vitis vinifera]//gi|296082884|emb|CBI22185.3|/3.1e-77/unnamed protein product [Vitis vinifera]
114278429	1195	28.88	60.02	2.07825	1.14511	0.0012015	0.0221901	Up	2.81	2.1	3.77	6.59	6.75	5.46	-	GO:0009522//photosystem I;GO:0009535//chloroplast thylakoid membrane;GO:0009941//chloroplast envelope;GO:0010287//plastoglobule;GO:0016021//integral component of membrane	GO:0016168//chlorophyll binding;GO:0031409//pigment binding;GO:0046872//metal ion binding	GO:0009416//response to light stimulus;GO:0009768//photosynthesis, light harvesting in photosystem I;GO:0018298//protein-chromophore linkage	gi|297745621|emb|CBI40786.3|/6.7e-154/unnamed protein product [Vitis vinifera]
114272363	976	114.99	241.46	2.09983	1.23237	1.73e-06	0.00011825	Up	14.39	15.21	12.04	25.94	28.2	38.57	-	-	-	-	gi|645221492|ref|XP_008245149.1|/1.7e-43/PREDICTED: uncharacterized serine-rich protein C215.13 [Prunus mume]
114266510	294	62.2	130.4	2.09646	1.23459	0.000193761	0.0054414	Up	32.16	29.78	37.63	54.22	95.65	58.1	ko04141//Protein processing in endoplasmic reticulum;ko04120//Ubiquitin mediated proteolysis	-	GO:0016301//kinase activity	GO:0006511//ubiquitin-dependent protein catabolic process;GO:0016310//phosphorylation	gi|356496612|ref|XP_003517160.1|/5.6e-38/PREDICTED: SKP1-like protein 1A [Glycine max]
114273798	2552	282.45	95.74	0.338963	-1.256	4.53e-05	0.00168433	Down	16.32	10.49	9.56	5.3	2.92	5	-	GO:0016021//integral component of membrane	GO:0008270//zinc ion binding;GO:0019706//protein-cysteine S-palmitoyltransferase activity	-	gi|645250129|ref|XP_008231065.1|/1.6e-213/PREDICTED: probable protein S-acyltransferase 7 [Prunus mume]
114260727	2046	263.45	61.94	0.235111	-1.61357	7.27e-05	0.00250858	Down	12.85	23.12	6.15	3.81	2.82	4.19	ko01110//Biosynthesis of secondary metabolites;ko00062//Fatty acid elongation	GO:0016021//integral component of membrane	GO:0016747//transferase activity, transferring acyl groups other than amino-acyl groups	GO:0006633//fatty acid biosynthetic process	gi|641861678|gb|KDO80366.1|/4.1e-260/hypothetical protein CISIN_1g008975mg [Citrus sinensis]
114312896	2084	2.4	28.97	12.0708	2.81567	4.36e-08	5.38e-06	Up	0.05	0.17	0.19	1.73	1.71	1.61	-	GO:0016021//integral component of membrane	-	-	gi|1009159213|ref|XP_015897691.1|/9.0e-239/PREDICTED: protein NUCLEAR FUSION DEFECTIVE 4-like [Ziziphus jujuba]
114311341	557	40.81	90.65	2.22127	1.26039	0.00189635	0.0314739	Up	9.7	8.62	9.95	23.88	32.32	10.98	-	-	-	-	gi|747087283|ref|XP_011091177.1|/9.7e-23/PREDICTED: uncharacterized protein At4g14450, chloroplastic-like [Sesamum indicum]
114307848	1798	360.16	114.48	0.317859	-1.3581	1.17e-05	0.000576522	Down	22.14	28.47	16.61	7.81	4.88	9.96	-	GO:0016021//integral component of membrane	GO:0015171//amino acid transmembrane transporter activity	GO:0003333//amino acid transmembrane transport	gi|661882568|emb|CDP13571.1|/2.8e-180/unnamed protein product [Coffea canephora]
114283484	1324	354.53	1111.87	3.13618	1.7359	3.38e-09	5.72e-07	Up	37.32	29.27	24.73	137.59	62.58	102.26	ko01100//Metabolic pathways;ko00520//Amino sugar and nucleotide sugar metabolism;ko00052//Galactose metabolism	-	GO:0003978//UDP-glucose 4-epimerase activity;GO:0003978//UDP-glucose 4-epimerase activity	GO:0006012//galactose metabolic process;GO:0006012//galactose metabolic process	gi|802740878|ref|XP_012086966.1|/2.3e-176/PREDICTED: bifunctional UDP-glucose 4-epimerase and UDP-xylose 4-epimerase 1 [Jatropha curcas]//gi|802740878|ref|XP_012086966.1|/3.0e-169/PREDICTED: bifunctional UDP-glucose 4-epimerase and UDP-xylose 4-epimerase 1 [Jatropha curcas]
114319295	1392	21.46	60.31	2.81034	1.5111	0.000355616	0.00863112	Up	2.36	0.83	2.09	4.7	7.07	4.48	-	GO:0009507//chloroplast	GO:0005506//iron ion binding;GO:0009055//electron carrier activity	-	gi|747072162|ref|XP_011082983.1|/2.0e-146/PREDICTED: uncharacterized protein LOC105165614 [Sesamum indicum]//gi|747072162|ref|XP_011082983.1|/4.4e-159/PREDICTED: uncharacterized protein LOC105165614 [Sesamum indicum]//gi|747072162|ref|XP_011082983.1|/6.9e-158/PREDICTED: uncharacterized protein LOC105165614 [Sesamum indicum]
114260368	958	302.45	897.63	2.96786	1.62489	6.24e-07	5e-05	Up	34.75	25.65	56.16	140.49	131.67	84.88	-	-	-	-	gi|720083033|ref|XP_010242771.1|/6.0e-52/PREDICTED: magnesium transporter MRS2-F-like isoform X1 [Nelumbo nucifera]
114311355	825	40.16	85.25	2.12276	1.17384	0.00186047	0.031042	Up	5.52	5.38	7.22	17.28	15.37	7.62	ko00071//Fatty acid degradation	-	GO:0003824//catalytic activity	GO:0008152//metabolic process	gi|565368081|ref|XP_006350682.1|/1.8e-73/PREDICTED: enoyl-CoA delta isomerase 2, peroxisomal-like [Solanum tuberosum]
114287029	3958	13.2	0.34	0.0257576	-2.31593	0.00013969	0.00419633	Down	0.45	0.37	0.26	0.03	0	0	-	-	-	-	-
114298438	3436	382.42	117.04	0.306051	-1.448	5.29e-07	4.32e-05	Down	13.45	11.42	12.17	5.15	2.29	4.42	ko04933//AGE-RAGE signaling pathway in diabetic complications	-	-	-	gi|661892839|emb|CDP03997.1|/1.5e-238/unnamed protein product [Coffea canephora]
114280715	953	220.91	38.25	0.173147	-1.6612	0.0015905	0.0276292	Down	28.75	44.95	3.67	3.18	5.81	6.32	-	-	GO:0003743//translation initiation factor activity;GO:0003746//translation elongation factor activity;GO:0043022//ribosome binding	GO:0006413//translational initiation;GO:0006452//translational frameshifting;GO:0045901//positive regulation of translational elongation;GO:0045905//positive regulation of translational termination	gi|333108555|gb|AEF15861.1|/1.8e-85/eukaryotic translation initiation factor 5A1 [Populus tomentosa]
114313332	928	18.55	80.67	4.34879	2.11832	5.02e-08	6.02e-06	Up	2.65	2.93	1.61	13.55	12.06	7.78	-	-	-	-	gi|645226677|ref|XP_008220151.1|/4.8e-59/PREDICTED: putative wall-associated receptor kinase-like 16 [Prunus mume]
114320366	1854	67.83	257.67	3.79876	1.78047	1.75e-05	0.000789727	Up	5.07	1.7	6.05	21.36	9.12	18.68	-	-	GO:0004672//protein kinase activity;GO:0005524//ATP binding	GO:0006468//protein phosphorylation	gi|661894576|emb|CDP01575.1|/6.9e-182/unnamed protein product [Coffea canephora]
114256951	1244	134.95	305.24	2.26187	1.31468	9.52e-07	7.19e-05	Up	14.65	9.33	14.22	25.83	28.38	36.64	ko01100//Metabolic pathways;ko01110//Biosynthesis of secondary metabolites;ko00940//Phenylpropanoid biosynthesis	-	-	GO:0016036//cellular response to phosphate starvation	gi|697172608|ref|XP_009595238.1|/1.7e-115/PREDICTED: SPX domain-containing protein 3 [Nicotiana tomentosiformis]
114263600	798	21.8	72.22	3.31284	1.57111	0.000379825	0.00912672	Up	3.69	1.56	5.3	17.05	7.22	9.83	-	-	-	-	-
114308973	1410	5.39	28.48	5.28386	2.08048	3.99e-05	0.00152265	Up	0.65	0.34	0.29	1.51	2.92	3.09	-	-	GO:0016740//transferase activity	-	gi|645249615|ref|XP_008230830.1|/2.5e-136/PREDICTED: anthocyanidin 3-O-glucosyltransferase 2-like [Prunus mume]
114281004	714	14.66	0	0	-2.18516	0.000367545	0.00888903	Down	5.16	3.04	0.48	0	0	0	ko04120//Ubiquitin mediated proteolysis	GO:0005737//cytoplasm	GO:0005524//ATP binding;GO:0016874//ligase activity;GO:0031625//ubiquitin protein ligase binding;GO:0061630//ubiquitin protein ligase activity	GO:0006511//ubiquitin-dependent protein catabolic process;GO:0016567//protein ubiquitination	gi|565345025|ref|XP_006339599.1|/4.2e-85/PREDICTED: ubiquitin-conjugating enzyme E2-23 kDa [Solanum tuberosum]
114276724	1760	49.3	6.51	0.132049	-2.00756	0.000102451	0.00329007	Down	4.65	2.1	2.08	0.13	0.49	0.74	ko04075//Plant hormone signal transduction	-	-	-	gi|225441317|ref|XP_002275980.1|/1.3e-198/PREDICTED: regulatory protein NPR5 [Vitis vinifera]//gi|225441317|ref|XP_002275980.1|/1.4e-198/PREDICTED: regulatory protein NPR5 [Vitis vinifera]
114259601	966	61	131.1	2.14918	1.25407	0.000829601	0.0166184	Up	10	5.03	7.24	17.66	23.69	11.22	ko01110//Biosynthesis of secondary metabolites;ko00130//Ubiquinone and other terpenoid-quinone biosynthesis	-	GO:0010181//FMN binding;GO:0016491//oxidoreductase activity	GO:0045892//negative regulation of transcription, DNA-templated;GO:0055114//oxidation-reduction process	gi|255587934|ref|XP_002534445.1|/3.5e-105/PREDICTED: NAD(P)H dehydrogenase (quinone) FQR1 [Ricinus communis]
114262611	1677	214.82	76.7	0.357043	-1.24061	0.000204861	0.00566941	Down	10.58	13.99	21.19	4.65	4.55	7.38	ko04075//Plant hormone signal transduction	-	GO:0052689//carboxylic ester hydrolase activity	GO:0008152//metabolic process;GO:0009939//positive regulation of gibberellic acid mediated signaling pathway;GO:0048444//floral organ morphogenesis	gi|559774724|gb|AHB17753.1|/6.3e-166/GA signaling receptor [Actinidia deliciosa]
114315254	888	58.73	317.76	5.41052	2.04213	0.000114834	0.00358376	Up	17.32	1.24	3.61	57.25	27.88	47.66	-	-	GO:0016740//transferase activity	-	gi|657993596|ref|XP_008389090.1|/3.8e-77/PREDICTED: probable S-adenosylmethionine-dependent methyltransferase At5g37970 [Malus domestica]
114275234	1839	4872.77	1922.67	0.394574	-1.11327	2.11e-11	7.01e-09	Down	323.73	270.72	310.6	126.78	113.56	137.97	ko01100//Metabolic pathways;ko00520//Amino sugar and nucleotide sugar metabolism;ko00040//Pentose and glucuronate interconversions;ko00053//Ascorbate and aldarate metabolism	-	GO:0003979//UDP-glucose 6-dehydrogenase activity;GO:0051287//NAD binding	GO:0055114//oxidation-reduction process	gi|225452968|ref|XP_002284346.1|/1.1e-269/PREDICTED: UDP-glucose 6-dehydrogenase 1 [Vitis vinifera]
114261529	1848	436.83	861.91	1.9731	1.10528	4.32e-06	0.000252405	Up	28.01	22.11	31.48	67.27	41.53	58.29	ko01100//Metabolic pathways;ko04626//Plant-pathogen interaction;ko00561//Glycerolipid metabolism	GO:0005739//mitochondrion	GO:0004370//glycerol kinase activity	GO:0006071//glycerol metabolic process;GO:0006641//triglyceride metabolic process;GO:0016310//phosphorylation;GO:0046167//glycerol-3-phosphate biosynthetic process	gi|590615690|ref|XP_007023294.1|/3.8e-273/Actin-like ATPase superfamily protein isoform 1 [Theobroma cacao]
114309280	3967	1.8	13.66	7.58889	1.82511	0.00227339	0.0357877	Up	0.03	0.12	0	0.58	0.21	0.43	-	GO:0016021//integral component of membrane	GO:0004674//protein serine/threonine kinase activity;GO:0005524//ATP binding;GO:0032440//2-alkenal reductase [NAD(P)] activity	GO:0006468//protein phosphorylation;GO:0055114//oxidation-reduction process	gi|802559036|ref|XP_012065964.1|/1.3e-169/PREDICTED: LRR receptor-like serine/threonine-protein kinase GSO1 [Jatropha curcas]
114274024	3309	340.37	117.39	0.344889	-1.25859	1.31e-06	9.33e-05	Down	10.28	14.33	9.47	4.86	3.56	4.08	-	GO:0016021//integral component of membrane	GO:0004672//protein kinase activity;GO:0005524//ATP binding;GO:0016491//oxidoreductase activity	GO:0006468//protein phosphorylation	gi|225429912|ref|XP_002281133.1|/2.2e-133/PREDICTED: probably inactive leucine-rich repeat receptor-like protein kinase At2g25790 [Vitis vinifera]
114311928	1238	8.4	67.18	7.99762	2.36407	6.91e-06	0.000373093	Up	0.62	0.29	1.86	2.86	9.73	8.31	ko01100//Metabolic pathways;ko01110//Biosynthesis of secondary metabolites;ko03040//Spliceosome;ko00940//Phenylpropanoid biosynthesis;ko00230//Purine metabolism;ko00941//Flavonoid biosynthesis;ko00904//Diterpenoid biosynthesis;ko00945//Stilbenoid, diarylheptanoid and gingerol biosynthesis	-	GO:0046872//metal ion binding;GO:0051213//dioxygenase activity	GO:0055114//oxidation-reduction process	gi|460392222|ref|XP_004241716.1|/1.1e-132/PREDICTED: 2-oxoglutarate-dependent dioxygenase AOP2-like [Solanum lycopersicum]
114277519	4072	240.56	558.23	2.32054	1.29104	0.000359672	0.00871407	Up	4.97	5.63	9.87	17.24	22.62	10.37	ko04075//Plant hormone signal transduction	GO:0016021//integral component of membrane	GO:0004674//protein serine/threonine kinase activity;GO:0005524//ATP binding	GO:0006468//protein phosphorylation	gi|1009111514|ref|XP_015901306.1|/4.5e-242/PREDICTED: tyrosine-sulfated glycopeptide receptor 1-like isoform X1 [Ziziphus jujuba]
114303188	685	36.57	75.63	2.06809	1.14106	0.00198635	0.0326107	Up	6.34	8.61	4.9	19.69	11.25	11.69	-	-	GO:0004715//non-membrane spanning protein tyrosine kinase activity;GO:0005524//ATP binding;GO:0016597//amino acid binding	GO:0018108//peptidyl-tyrosine phosphorylation	gi|525314379|ref|NP_001266007.1|/3.3e-49/Hop-interacting protein THI135 [Solanum lycopersicum]
114260089	1343	103.37	222.92	2.15653	1.21774	0.00013156	0.00397837	Up	12	6.18	8.15	25.24	13.8	21.07	ko00195//Photosynthesis	GO:0005634//nucleus	GO:0003677//DNA binding	GO:0006355//regulation of transcription, DNA-templated	gi|658115688|gb|AID55348.1|/2.2e-84/NAC protein 1 [Actinidia arguta]
114262106	521	12.19	0	0	-2.39725	9.28e-05	0.00304878	Down	4.37	2.7	2.22	0	0.25	0	-	GO:0005634//nucleus	GO:0003677//DNA binding;GO:0008289//lipid binding	-	gi|743931551|ref|XP_011010050.1|/6.9e-47/PREDICTED: homeobox-leucine zipper protein REVOLUTA-like isoform X1 [Populus euphratica]
114297839	2912	235.61	518.04	2.19872	1.28987	6.5e-10	1.44e-07	Up	9.08	8.23	9.57	24.85	17.55	21.1	-	-	-	-	gi|719996042|ref|XP_010254698.1|/3.2e-162/PREDICTED: BEL1-like homeodomain protein 6 [Nelumbo nucifera]//gi|719996042|ref|XP_010254698.1|/5.4e-162/PREDICTED: BEL1-like homeodomain protein 6 [Nelumbo nucifera]
114286540	414	0.71	13.02	18.338	1.9817	0.00123336	0.0225748	Up	0	0.47	0	1.07	4.85	7.53	-	-	-	-	gi|747060033|ref|XP_011076427.1|/3.7e-28/PREDICTED: uncharacterized protein LOC105160648 [Sesamum indicum]
114260272	763	79.33	195.53	2.46477	1.34149	0.000557892	0.0121764	Up	16.1	5.68	17.61	24.14	36.04	39.21	ko01100//Metabolic pathways;ko01110//Biosynthesis of secondary metabolites;ko00940//Phenylpropanoid biosynthesis	-	-	GO:0016036//cellular response to phosphate starvation	gi|728828562|gb|KHG08005.1|/1.1e-77/SPX domain-containing 3 -like protein [Gossypium arboreum]
114262629	1038	3621.32	1059.99	0.292708	-1.28527	0.00268343	0.0403321	Down	273.49	724.05	205.5	70.14	149.36	167.2	ko01100//Metabolic pathways;ko01110//Biosynthesis of secondary metabolites	-	GO:0016787//hydrolase activity	-	gi|731389062|ref|XP_010649854.1|/2.7e-103/PREDICTED: endo-1,3;1,4-beta-D-glucanase-like [Vitis vinifera]
114260459	1388	680.51	212.49	0.312251	-1.39077	2.52e-08	3.32e-06	Down	67.29	56.31	42.5	20.2	14.5	20.94	ko01100//Metabolic pathways;ko01110//Biosynthesis of secondary metabolites;ko00940//Phenylpropanoid biosynthesis	GO:0005576//extracellular region	GO:0004601//peroxidase activity;GO:0020037//heme binding;GO:0046872//metal ion binding	GO:0006979//response to oxidative stress;GO:0042744//hydrogen peroxide catabolic process;GO:0055114//oxidation-reduction process;GO:0098869//cellular oxidant detoxification	gi|595804794|ref|XP_007202211.1|/1.7e-148/hypothetical protein PRUPE_ppa008390mg [Prunus persica]
114267311	950	263.38	488.65	1.8553	1.06601	0.000245635	0.00653087	Up	35.9	23.96	40.85	57.88	82.6	57.36	ko04146//Peroxisome	GO:0009507//chloroplast	GO:0004784//superoxide dismutase activity;GO:0046872//metal ion binding	GO:0019430//removal of superoxide radicals;GO:0055114//oxidation-reduction process;GO:0071486//cellular response to high light intensity	gi|844625832|gb|AKN10571.1|/2.9e-112/copper/zinc-superoxide dismutase 1b [Camellia sinensis]
114296019	3489	187.4	69.47	0.370704	-1.18022	2.44e-06	0.000159982	Down	5.82	6.36	5.51	2.65	1.89	2.49	-	-	-	-	gi|225431392|ref|XP_002272192.1|/1.1e-297/PREDICTED: uncharacterized protein LOC100259153 [Vitis vinifera]
114311059	1973	6445.13	2574.18	0.399399	-1.02171	0.0011402	0.021386	Down	313.93	545.61	226.81	169.86	126.23	171.98	ko01100//Metabolic pathways;ko00270//Cysteine and methionine metabolism;ko00330//Arginine and proline metabolism	-	GO:0004014//adenosylmethionine decarboxylase activity	GO:0006557//S-adenosylmethioninamine biosynthetic process;GO:0006597//spermine biosynthetic process;GO:0008295//spermidine biosynthetic process	gi|532212607|gb|AGT80621.1|/2.4e-172/S-adenosylmethionine decarboxylase [Camellia sinensis]
114259594	1046	5.53	23.68	4.2821	1.64726	0.00288872	0.0423481	Up	1.06	0.17	0.94	1.42	4.53	3.27	ko01100//Metabolic pathways;ko01110//Biosynthesis of secondary metabolites;ko00940//Phenylpropanoid biosynthesis;ko00941//Flavonoid biosynthesis;ko00945//Stilbenoid, diarylheptanoid and gingerol biosynthesis	-	-	-	gi|702276446|ref|XP_010044502.1|/6.3e-57/PREDICTED: vinorine synthase-like [Eucalyptus grandis]
114267874	2078	848.93	219.26	0.258278	-1.68225	1.38e-07	1.43e-05	Down	48.7	37.94	53.59	16.18	6.29	14.67	-	GO:0009505//plant-type cell wall;GO:0009506//plasmodesma	GO:0005507//copper ion binding;GO:0016722//oxidoreductase activity, oxidizing metal ions	GO:0055114//oxidation-reduction process	gi|590594804|ref|XP_007017955.1|/1.2e-286/SKU5 similar 5 isoform 1 [Theobroma cacao]
114286549	1629	258.28	659.07	2.55177	1.36087	0.00247727	0.0380808	Up	24.62	5.55	25.32	32.3	74.7	45.96	-	-	-	-	gi|568827129|ref|XP_006467920.1|/5.5e-135/PREDICTED: uncharacterized protein LOC102609705 isoform X1 [Citrus sinensis]
114288708	1835	7.33	25.39	3.46385	1.54587	0.00241709	0.0374452	Up	0.62	0.13	0.65	2.04	1.68	1.33	ko00940//Phenylpropanoid biosynthesis	GO:0043231//intracellular membrane-bounded organelle	GO:0080043//quercetin 3-O-glucosyltransferase activity;GO:0080044//quercetin 7-O-glucosyltransferase activity	GO:0009813//flavonoid biosynthetic process;GO:0052696//flavonoid glucuronidation	gi|225470735|ref|XP_002264323.1|/1.5e-136/PREDICTED: anthocyanidin 3-O-glucosyltransferase 5-like [Vitis vinifera]
114306058	2334	386.39	1490.37	3.85717	1.99166	1.52e-08	2.16e-06	Up	18.46	11.7	28.27	66.11	113.58	59.27	-	-	-	-	gi|566185136|ref|XP_006380065.1|/2.2e-140/hypothetical protein POPTR_0008s20920g [Populus trichocarpa]
114293482	1927	104.29	30.45	0.291974	-1.43264	0.00014275	0.00426634	Down	7.12	6.03	5.15	2.59	0.82	2.17	-	-	-	-	-
114287494	1464	18.91	3.66	0.193548	-1.57426	0.00352114	0.0488061	Down	1.72	1.63	1.01	0.32	0.17	0.4	-	-	-	-	gi|332322210|emb|CCA66235.1|/2.4e-76/hypothetical protein [Beta vulgaris subsp. vulgaris]
114267593	2254	40.29	123.48	3.06478	1.6615	0.000182839	0.00519746	Up	2.35	1.79	1.96	3.67	12.66	4.73	ko03010//Ribosome	GO:0009507//chloroplast;GO:0015935//small ribosomal subunit	GO:0003735//structural constituent of ribosome;GO:0019843//rRNA binding	GO:0006412//translation	gi|351727715|ref|NP_001238194.1|/1.9e-77/uncharacterized protein LOC100306140 [Glycine max]
114315575	1802	48.95	112.21	2.29234	1.3039	0.0021267	0.0342153	Up	3.9	1.95	3.45	5.26	13.02	5.49	-	-	GO:0004177//aminopeptidase activity;GO:0008237//metallopeptidase activity;GO:0008270//zinc ion binding	GO:0006508//proteolysis	gi|645268248|ref|XP_008239439.1|/7.0e-240/PREDICTED: probable aspartyl aminopeptidase [Prunus mume]
114287406	1228	46.19	268.61	5.81533	2.44987	1.16e-08	1.68e-06	Up	3.39	5.35	4.55	15.61	50.82	19.39	-	GO:0016021//integral component of membrane	GO:0005215//transporter activity	GO:0006810//transport	gi|255557012|ref|XP_002519539.1|/2.6e-145/PREDICTED: probable aquaporin PIP2-2 [Ricinus communis]
114287388	1555	117.68	218.81	1.85936	1.05169	0.000102582	0.00329097	Up	11.06	6.79	8.21	19.4	13.7	17.93	-	GO:0016020//membrane	-	-	gi|802614901|ref|XP_012074895.1|/6.5e-117/PREDICTED: UNC93-like protein 3 isoform X1 [Jatropha curcas]
114291227	3719	93.9	26.76	0.284984	-1.43274	0.000430291	0.0100503	Down	3.34	2.49	2.48	1.36	0.36	0.77	-	-	-	-	gi|731418268|ref|XP_010660609.1|/4.5e-217/PREDICTED: protein LONGIFOLIA 1 isoform X1 [Vitis vinifera]
114258715	3054	74.56	18.52	0.248391	-1.66036	4.24e-06	0.00025011	Down	2.39	2.99	2.97	0.64	0.54	0.99	-	GO:0005886//plasma membrane;GO:0009506//plasmodesma	GO:0000166//nucleotide binding;GO:0004674//protein serine/threonine kinase activity;GO:0031625//ubiquitin protein ligase binding	GO:0006468//protein phosphorylation;GO:0045087//innate immune response	gi|731436909|ref|XP_010646864.1|/1.9e-290/PREDICTED: G-type lectin S-receptor-like serine/threonine-protein kinase SD1-13 [Vitis vinifera]//gi|731436909|ref|XP_010646864.1|/2.1e-300/PREDICTED: G-type lectin S-receptor-like serine/threonine-protein kinase SD1-13 [Vitis vinifera]
114316565	759	26.48	4.68	0.176737	-1.75006	0.00119556	0.0221104	Down	4.21	2.17	7.33	1.27	0.46	0.89	-	-	-	-	gi|743854291|ref|XP_010940856.1|/3.1e-72/PREDICTED: uncharacterized protein LOC105059301 [Elaeis guineensis]
114315902	902	35.49	110.56	3.11524	1.67579	3.95e-05	0.00151248	Up	7.48	3.54	2.34	12.12	13.66	20.26	-	-	GO:0008270//zinc ion binding	-	gi|590579604|ref|XP_007013833.1|/2.1e-59/Ran BP2/NZF zinc finger-like superfamily protein isoform 1 [Theobroma cacao]
114316216	1697	13.53	55.88	4.13008	1.86543	5.35e-05	0.00193739	Up	1.16	0.28	1.41	3.21	4.87	4.23	ko04144//Endocytosis	GO:0005771//multivesicular body;GO:0005829//cytosol;GO:0030904//retromer complex;GO:0043231//intracellular membrane-bounded organelle	GO:0035091//phosphatidylinositol binding	GO:0006623//protein targeting to vacuole;GO:0006896//Golgi to vacuole transport;GO:0009958//positive gravitropism;GO:0010252//auxin homeostasis;GO:0048364//root development	gi|595820125|ref|XP_007204609.1|/4.0e-43/hypothetical protein PRUPE_ppa002552mg [Prunus persica]
114302716	1533	229.03	562.31	2.45518	1.37868	3.12e-06	0.000194324	Up	14.67	14.88	23.54	58.27	42.24	33.87	-	-	GO:0004497//monooxygenase activity;GO:0046872//metal ion binding	-	gi|703085455|ref|XP_010092742.1|/2.6e-100/Secologanin synthase [Morus notabilis]
114306395	1238	7.19	36.94	5.13769	1.91012	0.000223883	0.00605475	Up	0.69	0.29	1.23	5.95	3.34	1.94	-	-	-	-	gi|802732534|ref|XP_012086416.1|/1.3e-83/PREDICTED: protein ODORANT1-like [Jatropha curcas]
114301180	1766	5627.15	1883.33	0.334686	-1.31638	1.5e-07	1.52e-05	Down	368.2	299.19	439.03	99.48	133.67	156.39	-	GO:0043231//intracellular membrane-bounded organelle	GO:0080043//quercetin 3-O-glucosyltransferase activity;GO:0080044//quercetin 7-O-glucosyltransferase activity	GO:0009813//flavonoid biosynthetic process;GO:0052696//flavonoid glucuronidation	gi|675272226|gb|AIL51400.1|/7.2e-237/glycosyltransferase [Actinidia deliciosa]
114312591	1562	6.06	45.6	7.52475	2.05692	0.00036816	0.00889865	Up	0.58	0.38	0.34	7.46	2.7	0.45	ko04016//MAPK signaling pathway - plant	-	-	-	gi|747101967|ref|XP_011099128.1|/1.5e-116/PREDICTED: mitogen-activated protein kinase kinase kinase 2-like [Sesamum indicum]
114285402	1279	1.07	34.45	32.1963	3.31082	4.51e-09	7.32e-07	Up	0.21	0	0.12	1.51	4.34	4.36	ko01100//Metabolic pathways;ko01110//Biosynthesis of secondary metabolites;ko03040//Spliceosome;ko00940//Phenylpropanoid biosynthesis;ko00230//Purine metabolism;ko00941//Flavonoid biosynthesis;ko00904//Diterpenoid biosynthesis;ko00945//Stilbenoid, diarylheptanoid and gingerol biosynthesis	-	GO:0046872//metal ion binding;GO:0051213//dioxygenase activity	GO:0055114//oxidation-reduction process	gi|970034878|ref|XP_015078770.1|/3.4e-132/PREDICTED: 2-oxoglutarate-dependent dioxygenase AOP2-like [Solanum pennellii]
114260545	932	662.01	1462	2.20843	1.22006	4.74e-05	0.00175405	Up	55.56	95.1	112.87	251.15	174.97	163.87	-	-	-	-	gi|225461699|ref|XP_002285489.1|/7.9e-102/PREDICTED: pathogen-related protein [Vitis vinifera]
114294338	1658	799.74	2557.42	3.19781	1.80548	2.59e-10	6.59e-08	Up	47.58	77.76	37.03	185.85	175.82	200.28	ko00620//Pyruvate metabolism	-	GO:0046872//metal ion binding	GO:0030001//metal ion transport	gi|586665798|ref|XP_006833223.1|/8.3e-54/PREDICTED: copper-transporting ATPase 2 [Amborella trichopoda]
114312674	2328	669.77	265.97	0.397106	-1.06616	5.25e-05	0.00190533	Down	28.97	42.62	25.29	14.05	11.2	15.7	ko03440//Homologous recombination;ko03420//Nucleotide excision repair;ko03030//DNA replication;ko03430//Mismatch repair	GO:0016021//integral component of membrane	GO:0008375//acetylglucosaminyltransferase activity	-	gi|661880674|emb|CDP15641.1|/6.4e-201/unnamed protein product [Coffea canephora]//gi|661880674|emb|CDP15641.1|/8.4e-201/unnamed protein product [Coffea canephora]
114285111	1503	73.36	19.19	0.261587	-1.38336	0.00225171	0.0355421	Down	3.58	7.33	6.41	1.33	2.79	0.98	-	-	-	-	-
114305531	1047	427.03	166.63	0.390207	-1.09741	7.86e-06	0.000414741	Down	43.9	58.07	41.69	23.6	16.96	18.84	-	-	-	-	gi|661879113|emb|CDP17238.1|/6.6e-57/unnamed protein product [Coffea canephora]
114314500	700	23.57	122.12	5.18116	1.92345	0.000327912	0.00810849	Up	8.4	0.54	2.94	22.62	10.66	32.4	-	GO:0016021//integral component of membrane	-	-	gi|802724723|ref|XP_012085825.1|/8.3e-72/PREDICTED: uncharacterized protein LOC105644926 [Jatropha curcas]
114317505	1861	383.86	147.56	0.384411	-1.10419	5.84e-05	0.00208304	Down	22.03	29.79	17.43	9.92	7.49	11.05	-	GO:0005793//endoplasmic reticulum-Golgi intermediate compartment;GO:0016021//integral component of membrane	GO:0005338//nucleotide-sugar transmembrane transporter activity	GO:0015786//UDP-glucose transport;GO:0090480//purine nucleotide-sugar transmembrane transport;GO:1901679//nucleotide transmembrane transport	gi|1009126142|ref|XP_015879992.1|/2.2e-159/PREDICTED: UDP-galactose transporter 2-like [Ziziphus jujuba]
114303282	2396	8090.84	2814.5	0.347863	-1.29814	7.39e-07	5.74e-05	Down	277.02	380.73	521.44	154.97	130.25	137.13	ko04626//Plant-pathogen interaction;ko04141//Protein processing in endoplasmic reticulum	-	GO:0005524//ATP binding;GO:0051082//unfolded protein binding	GO:0006457//protein folding;GO:0006950//response to stress	gi|351725976|ref|NP_001236599.1|/0.0e+00/heat shock protein 90-2 [Glycine max]
114262231	1754	24.53	0.34	0.0138606	-2.44278	6.6e-05	0.00231337	Down	1.23	3.07	0.23	0	0	0.07	ko04122//Sulfur relay system	-	-	-	gi|460395600|ref|XP_004243370.1|/1.1e-115/PREDICTED: zinc finger CCCH domain-containing protein 2 [Solanum lycopersicum]
114265632	1729	165.4	58.31	0.352539	-1.21176	0.000185375	0.00524545	Down	8.47	14.8	9.32	3.77	3.23	5.19	-	GO:0000139//Golgi membrane;GO:0000139//Golgi membrane;GO:0000139//Golgi membrane;GO:0000139//Golgi membrane;GO:0016021//integral component of membrane;GO:0016021//integral component of membrane;GO:0016021//integral component of membrane;GO:0016021//integral component of membrane	GO:0008378//galactosyltransferase activity;GO:0008378//galactosyltransferase activity;GO:0008378//galactosyltransferase activity;GO:0008378//galactosyltransferase activity	GO:0006486//protein glycosylation;GO:0006486//protein glycosylation;GO:0006486//protein glycosylation;GO:0006486//protein glycosylation	gi|1009136531|ref|XP_015885575.1|/2.6e-172/PREDICTED: beta-1,3-galactosyltransferase 7 isoform X1 [Ziziphus jujuba]//gi|1009136533|ref|XP_015885576.1|/2.8e-171/PREDICTED: beta-1,3-galactosyltransferase 7 isoform X2 [Ziziphus jujuba]//gi|661877909|emb|CDP18301.1|/1.2e-166/unnamed protein product [Coffea canephora]//gi|661877909|emb|CDP18301.1|/1.4e-197/unnamed protein product [Coffea canephora]//g…
114260769	1602	321.3	589.06	1.83336	1.01032	0.00169258	0.0290376	Up	23.84	14.89	32.18	46.95	55.01	34.88	ko04122//Sulfur relay system	-	-	-	gi|731406660|ref|XP_002283114.2|/6.0e-126/PREDICTED: zinc finger CCCH domain-containing protein 20 [Vitis vinifera]
114266561	2009	53.05	127.35	2.40057	1.32211	7.5e-05	0.00256832	Up	3.65	1.91	3.46	8.35	5.27	8.94	-	-	-	-	-
114284842	1347	204.74	475.35	2.32173	1.29094	1.81e-05	0.000813133	Up	17.6	11.98	24.86	54.15	37.08	38.18	ko01100//Metabolic pathways;ko01110//Biosynthesis of secondary metabolites;ko00940//Phenylpropanoid biosynthesis;ko00941//Flavonoid biosynthesis;ko00945//Stilbenoid, diarylheptanoid and gingerol biosynthesis	-	-	-	gi|728807575|gb|KHF97666.1|/1.3e-97/Taxadien-5-alpha-ol O-acetyltransferase [Gossypium arboreum]
114295884	1535	132.19	49.1	0.371435	-1.18321	0.000251012	0.00664163	Down	7.74	11.2	11.23	4.45	2.43	4.58	-	-	-	-	gi|747074913|ref|XP_011084469.1|/5.4e-47/PREDICTED: probable membrane-associated kinase regulator 2 [Sesamum indicum]
114281973	673	105.31	204.48	1.9417	1.13697	1.62e-07	1.62e-05	Up	19.48	19.49	19.26	39.96	37.39	40.65	-	-	-	-	gi|527191921|gb|EPS62550.1|/1.6e-19/hypothetical protein M569_12240, partial [Genlisea aurea]//gi|527191921|gb|EPS62550.1|/2.5e-19/hypothetical protein M569_12240, partial [Genlisea aurea]
114294098	1354	114.45	12.66	0.110616	-2.54153	2.08e-09	3.77e-07	Down	10.37	12.61	5.38	1.05	0.65	1.65	-	GO:0016021//integral component of membrane;GO:0070469//respiratory chain	GO:0009916//alternative oxidase activity;GO:0046872//metal ion binding	GO:0055114//oxidation-reduction process	gi|769952896|gb|AJW65389.1|/1.6e-156/mitochondrial alternative oxidase 2 [Olea europaea]
114270964	1053	176.59	348.44	1.97316	1.11323	0.00135122	0.0242508	Up	22.01	11.74	27.2	36.18	55.97	35.09	-	-	-	-	gi|590702210|ref|XP_007046566.1|/8.1e-95/SEC14 cytosolic factor family protein / phosphoglyceride transfer family protein isoform 1 [Theobroma cacao]
114288134	2643	319.25	590.65	1.85012	1.03602	0.000189975	0.00534974	Up	10.16	14.48	17.06	27.37	31.44	22.65	-	GO:0016021//integral component of membrane	GO:0004672//protein kinase activity;GO:0005524//ATP binding	GO:0006468//protein phosphorylation	gi|661891223|emb|CDP05105.1|/1.6e-200/unnamed protein product [Coffea canephora]
114275105	3400	49.29	103.05	2.09069	1.21463	0.00360045	0.0496532	Up	1.86	1.55	1.36	3.21	6.17	1.98	-	-	-	-	gi|590691629|ref|XP_007043836.1|/2.9e-101/RING finger protein, putative [Theobroma cacao]//gi|590691629|ref|XP_007043836.1|/9.3e-100/RING finger protein, putative [Theobroma cacao]
114292733	738	36.4	86.68	2.38132	1.35124	0.000348883	0.00851312	Up	4.59	7.44	6.31	15.26	20.93	10.36	-	-	GO:0033743//peptide-methionine (R)-S-oxide reductase activity	GO:0006979//response to oxidative stress;GO:0030091//protein repair;GO:0055114//oxidation-reduction process	gi|225432466|ref|XP_002278920.1|/1.4e-72/PREDICTED: peptide methionine sulfoxide reductase B5-like [Vitis vinifera]
114294092	1853	353.2	118.91	0.336665	-1.32262	2.47e-07	2.32e-05	Down	22.86	17.45	25.49	7	6.59	9.53	-	-	-	-	gi|460400023|ref|XP_004245535.1|/6.1e-154/PREDICTED: protein trichome birefringence-like 23 [Solanum lycopersicum]
114311659	1381	145.68	58.99	0.404929	-1.01428	0.000671671	0.0140803	Down	10.27	14.43	11.29	4.53	5.15	6.34	-	GO:0016021//integral component of membrane	-	-	gi|661882390|emb|CDP13970.1|/1.7e-119/unnamed protein product [Coffea canephora]
114309834	856	35.66	84.47	2.36876	1.38587	1.16e-05	0.000574369	Up	5.13	4.79	5.69	9.93	14.77	12.92	-	-	-	-	gi|731369855|ref|XP_010660511.1|/1.1e-28/PREDICTED: uncharacterized protein LOC104881607 [Vitis vinifera]
114263594	1798	458.76	2102.01	4.58194	2.12141	3.01e-08	3.87e-06	Up	23.39	17.75	51.46	108.61	195.05	132.91	-	-	GO:0004722//protein serine/threonine phosphatase activity	GO:0006470//protein dephosphorylation	gi|661897110|emb|CDO98822.1|/1.9e-152/unnamed protein product [Coffea canephora]
114258418	1330	213.03	391.34	1.83702	1.04297	0.0014594	0.025802	Up	19.16	13.6	24.14	31.1	51.46	29.09	-	-	-	-	gi|590723025|ref|XP_007052068.1|/2.1e-77/Flower, cultured cell, putative [Theobroma cacao]
114257689	1859	665.7	144.28	0.216734	-1.65631	0.000251099	0.00664163	Down	22.61	79.71	16.32	8.44	7.46	12.02	ko01100//Metabolic pathways;ko01110//Biosynthesis of secondary metabolites;ko00906//Carotenoid biosynthesis	-	GO:0016758//transferase activity, transferring hexosyl groups	GO:0008152//metabolic process	gi|952950736|gb|ALO19886.1|/2.0e-205/UDP-glycosyltransferase 73A20 [Camellia sinensis]
114282729	2199	14.36	50.64	3.52646	1.56805	0.00119247	0.0220794	Up	0.42	1.14	0.64	2.6	1.13	4.1	-	-	-	-	gi|645255735|ref|XP_008233632.1|/1.2e-117/PREDICTED: uncharacterized protein LOC103332660 [Prunus mume]//gi|645255735|ref|XP_008233632.1|/1.3e-169/PREDICTED: uncharacterized protein LOC103332660 [Prunus mume]//gi|645255735|ref|XP_008233632.1|/2.1e-167/PREDICTED: uncharacterized protein LOC103332660 [Prunus mume]//gi|645255735|ref|XP_008233632.1|/2.7e-167/PREDICTED: uncharacterized protein LOC1033…
114281430	1888	142.02	18.46	0.129982	-2.15177	2.06e-05	0.000902188	Down	6.18	15.21	3.56	0.81	0.54	2.15	-	GO:0016021//integral component of membrane;GO:0016021//integral component of membrane	-	-	gi|758375767|gb|AJO70161.1|/2.8e-204/sucrose transporter 3 [Camellia sinensis]//gi|758375767|gb|AJO70161.1|/5.1e-188/sucrose transporter 3 [Camellia sinensis]//gi|758375767|gb|AJO70161.1|/6.5e-205/sucrose transporter 3 [Camellia sinensis]//gi|758375767|gb|AJO70161.1|/9.3e-235/sucrose transporter 3 [Camellia sinensis]
114307703	2003	278.68	559.62	2.00811	1.12872	1.47e-05	0.000685751	Up	13.47	13.42	21.96	33.79	34.46	33.38	ko04075//Plant hormone signal transduction	-	GO:0003700//transcription factor activity, sequence-specific DNA binding;GO:0043565//sequence-specific DNA binding	GO:0006355//regulation of transcription, DNA-templated	gi|590636777|ref|XP_007028940.1|/1.3e-186/BZIP transcription factor family protein [Theobroma cacao]
114273626	561	74.24	262.95	3.54189	1.66609	0.000449803	0.0103759	Up	28.07	3.34	19.36	78.78	48.29	57.79	-	-	GO:0008146//sulfotransferase activity	-	gi|330318800|gb|AEC11060.1|/2.3e-64/flavonol 4'-sulfotransferase, partial [Camellia sinensis]
114288457	1844	34.97	102.02	2.91736	1.52131	0.000171645	0.00494234	Up	3.13	0.89	2.43	7.79	4.82	7.18	ko01100//Metabolic pathways;ko01110//Biosynthesis of secondary metabolites;ko00053//Ascorbate and aldarate metabolism;ko00010//Glycolysis / Gluconeogenesis;ko00330//Arginine and proline metabolism;ko00620//Pyruvate metabolism;ko00380//Tryptophan metabolism;ko00561//Glycerolipid metabolism;ko00310//Lysine degradation;ko00280//Valine, leucine and isoleucine degradation;ko00071//Fatty acid degradati…	GO:0005773//vacuole;GO:0005783//endoplasmic reticulum;GO:0005794//Golgi apparatus;GO:0009506//plasmodesma;GO:0016021//integral component of membrane	GO:0004028//3-chloroallyl aldehyde dehydrogenase activity;GO:0004029//aldehyde dehydrogenase (NAD) activity;GO:0004030//aldehyde dehydrogenase [NAD(P)+] activity	GO:0006081//cellular aldehyde metabolic process;GO:0055114//oxidation-reduction process	gi|698486816|ref|XP_009790112.1|/4.4e-203/PREDICTED: aldehyde dehydrogenase [Nicotiana sylvestris]
114293045	1939	85.34	28.03	0.328451	-1.2933	0.00173907	0.0295708	Down	3.79	5.23	6.38	1.26	0.95	2.87	-	-	-	-	gi|568874258|ref|XP_006490233.1|/1.1e-60/PREDICTED: F-box protein At5g07610-like [Citrus sinensis]
114306897	1578	104.4	211.94	2.03008	1.14615	0.000752378	0.0154494	Up	9.81	4.32	8.95	19.24	17.28	12.85	ko01100//Metabolic pathways;ko01110//Biosynthesis of secondary metabolites;ko00940//Phenylpropanoid biosynthesis	-	-	-	gi|661894603|emb|CDP01602.1|/2.3e-190/unnamed protein product [Coffea canephora]
114315220	1693	14.92	150.24	10.0697	2.82822	1.09e-09	2.23e-07	Up	1.04	0.72	1.49	18.97	4.25	8.13	-	GO:0043231//intracellular membrane-bounded organelle	GO:0080043//quercetin 3-O-glucosyltransferase activity;GO:0080044//quercetin 7-O-glucosyltransferase activity	GO:0009813//flavonoid biosynthetic process;GO:0052696//flavonoid glucuronidation	gi|675272226|gb|AIL51400.1|/4.6e-217/glycosyltransferase [Actinidia deliciosa]
114265396	1560	239.53	508.34	2.12224	1.25486	9.87e-05	0.00320563	Up	25.17	10.26	16.6	37.48	45.81	37.44	-	-	GO:0003824//catalytic activity	-	gi|661882863|emb|CDP13454.1|/1.8e-159/unnamed protein product [Coffea canephora]
114311758	2185	155.72	452	2.90265	1.68499	1.47e-07	1.5e-05	Up	6.95	9.62	7.65	20.8	36.39	20.03	ko04712//Circadian rhythm - plant	-	-	-	gi|661884032|emb|CDP12294.1|/8.5e-139/unnamed protein product [Coffea canephora]
114318181	861	92.56	186.45	2.01437	1.13347	0.000790073	0.016011	Up	9.54	13.55	16.98	19.99	36.87	27.38	ko04712//Circadian rhythm - plant	-	GO:0003700//transcription factor activity, sequence-specific DNA binding;GO:0043565//sequence-specific DNA binding	GO:0006355//regulation of transcription, DNA-templated	gi|944545235|gb|ALL97703.1|/6.4e-66/bZIP transcription factor 16 [Camellia sinensis]
114277807	2325	12.44	70.41	5.65997	2.00286	0.000140803	0.00422357	Up	0.97	0.2	0.62	6.58	1.26	2.68	-	GO:0016021//integral component of membrane	GO:0016787//hydrolase activity	-	gi|225426578|ref|XP_002279898.1|/2.7e-228/PREDICTED: uncharacterized protein LOC100251279 [Vitis vinifera]
114297292	1053	9.14	25.8	2.82276	1.44118	0.00180207	0.0303083	Up	1.28	0.74	1.37	2.89	3.98	2.9	-	-	-	-	-
114265074	1344	713.79	120.42	0.168705	-1.82581	8.06e-05	0.00272479	Down	93.01	59.06	21	15.16	13.97	4.65	-	GO:0016021//integral component of membrane;GO:0031966//mitochondrial membrane	GO:0003735//structural constituent of ribosome	GO:0006412//translation;GO:0006839//mitochondrial transport;GO:0055085//transmembrane transport	gi|719968689|ref|XP_010266166.1|/9.9e-138/PREDICTED: mitochondrial uncoupling protein 5-like [Nelumbo nucifera]
114269900	1474	31.05	112.57	3.62544	1.86331	3.13e-07	2.81e-05	Up	3.46	1.23	2.73	9.11	8.03	10.75	ko00910//Nitrogen metabolism	-	GO:0046872//metal ion binding	-	gi|848871088|ref|XP_012836124.1|/1.2e-83/PREDICTED: alpha carbonic anhydrase 1, chloroplastic-like [Erythranthe guttata]
114320923	463	134.26	336.68	2.50767	1.43327	3.33e-08	4.25e-06	Up	34.68	39.99	42.89	127.21	72.95	93.87	-	-	GO:0000062//fatty-acyl-CoA binding	-	gi|330318654|gb|AEC10987.1|/7.0e-43/acyl-CoA-binding protein [Camellia sinensis]//gi|720073740|ref|XP_010278803.1|/7.3e-30/PREDICTED: acyl-CoA-binding protein-like [Nelumbo nucifera]
114298343	792	16.07	60.25	3.74922	1.89381	1.67e-06	0.000114625	Up	3.49	1.72	2	12.11	8.54	8.35	-	-	-	-	gi|743838272|ref|XP_011025671.1|/7.6e-21/PREDICTED: uncharacterized protein LOC105126496 [Populus euphratica]
114316602	1151	2596.8	5621.42	2.16475	1.25904	7.07e-09	1.11e-06	Up	263.18	213.25	332.54	662.88	561	589.31	ko00480//Glutathione metabolism	-	GO:0016740//transferase activity	-	gi|198400333|gb|ACH87175.1|/2.4e-108/glutathione S-transferase [Camellia sinensis]
114292749	937	369.78	61.71	0.166883	-1.87263	0.000100368	0.00324867	Down	28	93.51	13.93	7.12	8.07	9.66	-	-	-	-	gi|590660109|ref|XP_007035311.1|/3.5e-81/Myb domain protein 79 isoform 1 [Theobroma cacao]
114270659	1332	47.43	111.94	2.36011	1.34864	0.000154358	0.00455017	Up	5.43	4.09	2.33	13.13	7.87	9.56	ko01100//Metabolic pathways;ko00040//Pentose and glucuronate interconversions;ko00051//Fructose and mannose metabolism	-	GO:0008270//zinc ion binding;GO:0016491//oxidoreductase activity	GO:0046183//L-idonate catabolic process;GO:0055114//oxidation-reduction process	gi|566198370|ref|XP_002318842.2|/8.8e-171/hypothetical protein POPTR_0012s13780g [Populus trichocarpa]//gi|731423413|ref|XP_010662490.1|/1.4e-146/PREDICTED: L-idonate 5-dehydrogenase isoform X1 [Vitis vinifera]
114261118	3019	865.2	143.79	0.166193	-2.28298	1.73e-27	1.01e-23	Down	35.18	33.02	26.48	6.14	5.32	5.58	ko00511//Other glycan degradation	GO:0048046//apoplast	GO:0047513//1,2-alpha-L-fucosidase activity	-	gi|731383974|ref|XP_010647956.1|/0.0e+00/PREDICTED: alpha-L-fucosidase 2 [Vitis vinifera]
114277269	1010	221.33	533.09	2.40858	1.28128	0.000560878	0.012222	Up	33.37	12.71	32.77	88.7	39.99	64.99	-	GO:0009506//plasmodesma;GO:0046658//anchored component of plasma membrane	-	GO:0006952//defense response	gi|659125306|ref|XP_008462618.1|/2.0e-66/PREDICTED: protein YLS9-like [Cucumis melo]
114264789	1834	581.38	155.12	0.266813	-1.47237	0.00213598	0.0343179	Down	24.34	49.34	35.48	6.05	2.69	20.47	ko04144//Endocytosis	GO:0016021//integral component of membrane	GO:0015171//amino acid transmembrane transporter activity	GO:0003333//amino acid transmembrane transport	gi|848873346|ref|XP_012837232.1|/4.1e-227/PREDICTED: lysine histidine transporter-like 8 [Erythranthe guttata]
114302252	2356	1803.36	585.95	0.324921	-1.37289	2.09e-06	0.00013884	Down	77.04	95.29	87.43	24.28	19.9	43.66	-	GO:0016021//integral component of membrane	GO:0005215//transporter activity	GO:0006810//transport	gi|566149767|ref|XP_002299719.2|/3.4e-218/hypothetical protein POPTR_0001s18640g [Populus trichocarpa]
114262522	1380	179.67	339.21	1.88796	1.05011	0.000897895	0.0176074	Up	15.77	9.76	21.02	26.9	36.6	28.62	-	-	GO:0004439//phosphatidylinositol-4,5-bisphosphate 5-phosphatase activity;GO:0004725//protein tyrosine phosphatase activity;GO:0008138//protein tyrosine/serine/threonine phosphatase activity	GO:0035335//peptidyl-tyrosine dephosphorylation	gi|359484523|ref|XP_002283341.2|/1.3e-121/PREDICTED: putative dual specificity protein phosphatase DSP8 [Vitis vinifera]//gi|359484523|ref|XP_002283341.2|/2.7e-122/PREDICTED: putative dual specificity protein phosphatase DSP8 [Vitis vinifera]
114260717	2460	24.97	59.04	2.36444	1.29599	0.00145179	0.0257109	Up	1.13	0.88	1.74	2.5	4.25	2.32	-	-	-	-	-
114309963	696	2010.02	5021.15	2.49806	1.36751	1.34e-05	0.000637581	Up	365.52	200.5	499.73	1017.23	749.21	1017.33	-	-	-	-	gi|224082406|ref|XP_002306682.1|/9.0e-98/putative pathogenesis-related family protein [Populus trichocarpa]
114259627	1222	411.96	151.67	0.368167	-1.19629	2.26e-05	0.000974295	Down	40.51	40.74	38.16	20.64	9.17	15.42	-	GO:0016021//integral component of membrane	-	-	gi|661896279|emb|CDO99468.1|/1.0e-69/unnamed protein product [Coffea canephora]//gi|661896279|emb|CDO99468.1|/7.1e-70/unnamed protein product [Coffea canephora]
114255927	696	115.12	200.93	1.7454	1.00271	0.000372663	0.00900217	Up	27.14	15.9	16.89	35.6	38.03	38.67	-	GO:0016021//integral component of membrane;GO:0046658//anchored component of plasma membrane	GO:0009055//electron carrier activity	-	gi|661879608|emb|CDP16681.1|/9.9e-41/unnamed protein product [Coffea canephora]
114316608	1127	12.76	33.76	2.64577	1.4378	0.000464038	0.0106086	Up	1.45	1.38	1.1	3.5	4.04	3.7	-	GO:0009522//photosystem I;GO:0009535//chloroplast thylakoid membrane;GO:0016021//integral component of membrane	GO:0016168//chlorophyll binding;GO:0046872//metal ion binding	GO:0009765//photosynthesis, light harvesting;GO:0018298//protein-chromophore linkage	gi|703161802|ref|XP_010112887.1|/6.3e-138/Chlorophyll a-b binding protein 8 [Morus notabilis]
114321754	790	8826.71	1375.51	0.155835	-2.23869	3.14e-11	9.88e-09	Down	1241.33	1981.79	713.42	254.83	181.55	224.15	ko01100//Metabolic pathways;ko01110//Biosynthesis of secondary metabolites;ko01200//Carbon metabolism;ko00620//Pyruvate metabolism;ko00020//Citrate cycle (TCA cycle)	-	-	GO:0006950//response to stress	gi|363497938|gb|AEW24432.1|/2.9e-44/late embryogenesis abundant protein 3L-1 [Camellia sinensis]
114308478	2117	781.57	228.88	0.292846	-1.24726	0.00263538	0.039847	Down	59.5	45.3	12.86	13.29	14.79	11.47	-	GO:0016021//integral component of membrane	GO:0004674//protein serine/threonine kinase activity;GO:0005524//ATP binding	GO:0006468//protein phosphorylation;GO:0007165//signal transduction	gi|661898819|emb|CDO96813.1|/8.3e-224/unnamed protein product [Coffea canephora]
114291190	1099	108.12	15.38	0.142249	-2.03144	0.00015507	0.00456788	Down	9.37	11.81	14.65	2.7	0	2.35	-	-	-	-	-
114280666	1197	43.82	169.7	3.87266	1.88034	3.08e-06	0.000192374	Up	3.81	2.32	7.6	15.18	23.48	15.36	-	-	-	-	gi|661893584|emb|CDP03393.1|/7.4e-145/unnamed protein product [Coffea canephora]
114320791	1503	28.97	3.02	0.104246	-2.18999	5.46e-05	0.00197482	Down	2.78	1.58	1.3	0.38	0.09	0.16	-	-	GO:0016740//transferase activity	-	gi|567894668|ref|XP_006439822.1|/1.0e-92/hypothetical protein CICLE_v10020868mg [Citrus clementina]//gi|567894668|ref|XP_006439822.1|/3.5e-91/hypothetical protein CICLE_v10020868mg [Citrus clementina]//gi|567894668|ref|XP_006439822.1|/4.2e-91/hypothetical protein CICLE_v10020868mg [Citrus clementina]//gi|567894668|ref|XP_006439822.1|/4.7e-90/hypothetical protein CICLE_v10020868mg [Citrus clementi…
114257096	3052	5.63	37.1	6.5897	2.32863	4.32e-06	0.000252405	Up	0.22	0.19	0.21	1.55	2.27	0.71	-	GO:0016020//membrane	-	GO:0006810//transport	gi|296083758|emb|CBI23975.3|/2.9e-294/unnamed protein product [Vitis vinifera]
114278801	2071	1003.41	193.23	0.192573	-1.88986	5.07e-05	0.00184856	Down	51.09	62.97	61.56	6.43	3.47	22.87	-	GO:0016021//integral component of membrane	GO:0016760//cellulose synthase (UDP-forming) activity	GO:0030244//cellulose biosynthetic process;GO:0071555//cell wall organization	gi|590679436|ref|XP_007040580.1|/3.6e-303/Cellulose synthase like G3, putative [Theobroma cacao]//gi|590679436|ref|XP_007040580.1|/3.8e-305/Cellulose synthase like G3, putative [Theobroma cacao]//gi|73624747|gb|AAZ79231.1|/9.9e-306/cellulose synthase-like protein CslG [Nicotiana tabacum]
114301899	1105	2.87	18.93	6.59582	2.04124	0.000307244	0.00773208	Up	0.32	0.44	0.12	2.82	2.75	0.97	ko00906//Carotenoid biosynthesis	-	GO:0016853//isomerase activity	-	gi|922402901|ref|XP_013468586.1|/5.0e-87/beta-carotene isomerase D27 [Medicago truncatula]
114297632	1364	3.31	32.25	9.7432	1.80042	0.00321552	0.0458889	Up	0.67	0.09	0.1	6.55	0.18	1.59	ko01100//Metabolic pathways;ko01110//Biosynthesis of secondary metabolites;ko00940//Phenylpropanoid biosynthesis	GO:0005576//extracellular region;GO:0009505//plant-type cell wall	GO:0004601//peroxidase activity;GO:0020037//heme binding;GO:0046872//metal ion binding	GO:0006979//response to oxidative stress;GO:0009664//plant-type cell wall organization;GO:0042744//hydrogen peroxide catabolic process;GO:0055114//oxidation-reduction process;GO:0098869//cellular oxidant detoxification	gi|702490036|ref|XP_010035573.1|/2.5e-133/PREDICTED: peroxidase 27-like [Eucalyptus grandis]
114316335	1024	1176.13	311.29	0.264673	-1.49938	0.000272644	0.00707888	Down	168.83	147.87	74.56	57.4	13.92	38.4	-	-	-	-	-
114258465	2023	525.29	26.39	0.0502389	-3.13444	1.09e-09	2.23e-07	Down	12.83	60.88	12.39	0.63	1.28	2.75	ko01100//Metabolic pathways;ko01110//Biosynthesis of secondary metabolites;ko00940//Phenylpropanoid biosynthesis	-	GO:0016614//oxidoreductase activity, acting on CH-OH group of donors;GO:0050468;GO:0050660//flavin adenine dinucleotide binding	GO:0055114//oxidation-reduction process	gi|747076233|ref|XP_011085179.1|/6.5e-226/PREDICTED: reticuline oxidase-like protein [Sesamum indicum]
114323822	2111	2781.42	6989.77	2.51302	1.46393	3.12e-11	9.88e-09	Up	123.17	154.75	177.17	357.74	381.47	457.72	ko01100//Metabolic pathways;ko00053//Ascorbate and aldarate metabolism	-	GO:0016491//oxidoreductase activity	GO:0055114//oxidation-reduction process	gi|567893978|ref|XP_006439477.1|/1.4e-211/hypothetical protein CICLE_v10019842mg [Citrus clementina]//gi|567893982|ref|XP_006439479.1|/2.6e-233/hypothetical protein CICLE_v10019842mg [Citrus clementina]
114293453	664	218.31	34.63	0.158628	-1.75562	0.000884449	0.0174188	Down	21.23	86.1	9.6	7.73	8.97	4.13	-	GO:0005829//cytosol;GO:0005886//plasma membrane	GO:0003756//protein disulfide isomerase activity;GO:0015035//protein disulfide oxidoreductase activity;GO:0016671//oxidoreductase activity, acting on a sulfur group of donors, disulfide as acceptor	GO:0000103//sulfate assimilation;GO:0006457//protein folding;GO:0006662//glycerol ether metabolic process;GO:0034599//cellular response to oxidative stress;GO:0045454//cell redox homeostasis;GO:0055114//oxidation-reduction process	gi|1009110861|ref|XP_015897996.1|/7.2e-49/PREDICTED: thioredoxin-like protein CXXS1 [Ziziphus jujuba]
114265984	1251	31.13	798.97	25.6656	2.87885	1.44e-06	0.000100585	Up	3.6	0.67	4.78	55.15	163.76	34.72	-	GO:0005623//cell;GO:0016021//integral component of membrane	GO:0005381//iron ion transmembrane transporter activity;GO:0005384//manganese ion transmembrane transporter activity	GO:0006880//intracellular sequestering of iron ion;GO:0030026//cellular manganese ion homeostasis;GO:0034755//iron ion transmembrane transport;GO:0071281//cellular response to iron ion;GO:0071421//manganese ion transmembrane transport	gi|1009176472|ref|XP_015869448.1|/2.9e-83/PREDICTED: vacuolar iron transporter homolog 4-like [Ziziphus jujuba]
114285610	3790	53.22	12.88	0.242014	-1.47254	0.00287991	0.0423404	Down	0.76	2.86	1.01	0.45	0.29	0.45	ko04075//Plant hormone signal transduction	GO:0016021//integral component of membrane	GO:0004674//protein serine/threonine kinase activity;GO:0004721//phosphoprotein phosphatase activity;GO:0005524//ATP binding	GO:0006468//protein phosphorylation;GO:0006470//protein dephosphorylation	gi|566206383|ref|XP_006374448.1|/2.1e-262/leucine-rich repeat transmembrane protein kinase [Populus trichocarpa]//gi|566206383|ref|XP_006374448.1|/6.6e-264/leucine-rich repeat transmembrane protein kinase [Populus trichocarpa]
114270749	1123	587.57	2665.84	4.53706	1.94183	6.31e-05	0.00222372	Up	48.23	26.09	125.54	153.94	564.07	220.14	-	GO:0016021//integral component of membrane	GO:0005215//transporter activity	GO:0006810//transport	gi|383479040|gb|AFH36342.1|/1.2e-117/aquaporin TIP1 [Quercus petraea]
114319292	4152	157.06	43.15	0.274736	-1.35475	0.000610214	0.0130403	Down	6.34	3.46	2.18	1.19	1.54	1.04	ko03040//Spliceosome	-	-	-	gi|658029412|ref|XP_008350156.1|/3.8e-204/PREDICTED: TMV resistance protein N-like [Malus domestica]
114317015	1282	1.49	13.62	9.14094	2.0493	0.00054989	0.012063	Up	0.27	0.09	0	1.48	0.78	1.57	-	GO:0009506//plasmodesma	GO:0005509//calcium ion binding;GO:0005544//calcium-dependent phospholipid binding	GO:0006970//response to osmotic stress;GO:0009737//response to abscisic acid	gi|596013494|ref|XP_007218708.1|/1.6e-113/hypothetical protein PRUPE_ppa008922mg [Prunus persica]
114280593	2538	574.55	3643.74	6.3419	2.60804	1.09e-13	6.38e-11	Up	20.05	20.52	39.16	195.38	224.05	109.24	-	-	-	-	gi|359492398|ref|XP_002285876.2|/3.6e-266/PREDICTED: uncharacterized protein LOC100267814 [Vitis vinifera]
114274040	2767	50.72	429.42	8.46648	2.91505	1.8e-14	1.27e-11	Up	1.05	2.33	3.08	20.56	23.39	12.9	ko01100//Metabolic pathways;ko04144//Endocytosis;ko04070//Phosphatidylinositol signaling system;ko00562//Inositol phosphate metabolism	GO:0016020//membrane	-	GO:0048583;GO:0071446//cellular response to salicylic acid stimulus	gi|661881607|emb|CDP14767.1|/1.4e-170/unnamed protein product [Coffea canephora]
114310347	3412	1186.19	428.65	0.361367	-1.1824	0.00121634	0.0223333	Down	34.95	45	36.05	9.42	8.66	25.51	ko04075//Plant hormone signal transduction;ko04016//MAPK signaling pathway - plant	GO:0005789//endoplasmic reticulum membrane;GO:0016021//integral component of membrane	GO:0000155//phosphorelay sensor kinase activity;GO:0038199//ethylene receptor activity;GO:0051740//ethylene binding	GO:0010105//negative regulation of ethylene-activated signaling pathway;GO:0018106//peptidyl-histidine phosphorylation;GO:0023014//signal transduction by protein phosphorylation	gi|794462747|gb|AKA58500.1|/0.0e+00/ethylene receptor 2 [Paeonia lactiflora]
114307589	2220	52.69	5.18	0.0983109	-2.61492	3.29e-09	5.62e-07	Down	2.66	2.69	2.79	0.19	0.35	0.37	-	GO:0005886//plasma membrane;GO:0009506//plasmodesma;GO:0016020//membrane;GO:0016021//integral component of membrane	GO:0004672//protein kinase activity;GO:0004674//protein serine/threonine kinase activity;GO:0005524//ATP binding	GO:0006468//protein phosphorylation;GO:0006952//defense response	gi|567913613|ref|XP_006449120.1|/3.2e-153/hypothetical protein CICLE_v10014504mg [Citrus clementina]//gi|985433042|ref|XP_006467962.2|/5.1e-216/PREDICTED: uncharacterized protein LOC102622618 [Citrus sinensis]
114288178	2713	134.04	33.65	0.251044	-1.61306	2.57e-06	0.000166685	Down	4.57	7.72	4.1	1.62	1.39	1.44	-	-	-	-	gi|719965720|ref|XP_010257356.1|/1.9e-132/PREDICTED: uncharacterized protein LOC104597481 [Nelumbo nucifera]
114311699	615	3627.46	8017.29	2.21017	1.20823	0.0011378	0.0213508	Up	663.9	430.62	1270.95	1699.33	2314.98	1246.13	-	GO:0005576//extracellular region	GO:0030145//manganese ion binding;GO:0045735//nutrient reservoir activity	-	gi|586742223|ref|XP_006850432.1|/2.4e-75/PREDICTED: germin-like protein 9-3 [Amborella trichopoda]
114284283	1261	18.74	103.51	5.52348	2.24274	1.23e-06	8.88e-05	Up	3.11	0.57	1.29	14.13	7.37	8.44	ko01100//Metabolic pathways;ko00053//Ascorbate and aldarate metabolism;ko00480//Glutathione metabolism	GO:0016021//integral component of membrane	-	-	gi|698517041|ref|XP_009803404.1|/5.9e-100/PREDICTED: phosphatidylcholine:diacylglycerol cholinephosphotransferase 1-like [Nicotiana sylvestris]
114320283	1447	357.32	145.04	0.405911	-1.01972	0.00163185	0.0282163	Down	37.23	23.35	22.91	12.24	7.15	16.48	ko01100//Metabolic pathways;ko00480//Glutathione metabolism;ko00270//Cysteine and methionine metabolism;ko00330//Arginine and proline metabolism;ko00410//beta-Alanine metabolism	-	GO:0016740//transferase activity	GO:0006595//polyamine metabolic process	gi|546234995|gb|AGW82430.1|/9.4e-195/spermidine synthase [Camellia sinensis]
114259159	1761	56.36	172.95	3.06867	1.61133	5.08e-05	0.00185293	Up	2.25	3.77	5.39	12.97	16.5	7.2	-	GO:0016021//integral component of membrane	GO:0004497//monooxygenase activity;GO:0005506//iron ion binding;GO:0016705//oxidoreductase activity, acting on paired donors, with incorporation or reduction of molecular oxygen;GO:0020037//heme binding	GO:0055114//oxidation-reduction process	gi|565386184|ref|XP_006358915.1|/1.1e-181/PREDICTED: probable (S)-N-methylcoclaurine 3'-hydroxylase isozyme 2 [Solanum tuberosum]
114304173	1195	288.89	593.88	2.05573	1.19151	3.31e-05	0.00132515	Up	34.06	19.41	31.53	75.35	62.01	47.87	ko00620//Pyruvate metabolism	-	-	-	gi|645217545|ref|XP_008226327.1|/1.1e-44/PREDICTED: uncharacterized protein LOC103325914 [Prunus mume]
114314573	3405	33.47	6.69	0.19988	-1.74248	0.000479545	0.0108934	Down	0.65	1.28	1.47	0.25	0.11	0.34	ko03008//Ribosome biogenesis in eukaryotes	GO:0016021//integral component of membrane	GO:0008080//N-acetyltransferase activity	-	gi|661899670|emb|CDO97664.1|/0.0e+00/unnamed protein product [Coffea canephora]
114258522	1337	3.92	17.59	4.48724	1.70382	0.00176202	0.0298493	Up	0.52	0.18	0.3	1.51	1.03	2.21	ko04130//SNARE interactions in vesicular transport	GO:0005886//plasma membrane;GO:0012505//endomembrane system;GO:0016021//integral component of membrane;GO:0031201//SNARE complex	GO:0000149//SNARE binding;GO:0004097//catechol oxidase activity;GO:0005484//SNAP receptor activity;GO:0046872//metal ion binding	GO:0006886//intracellular protein transport;GO:0006887//exocytosis;GO:0006906//vesicle fusion;GO:0048278//vesicle docking;GO:0055114//oxidation-reduction process	gi|225428446|ref|XP_002284067.1|/2.2e-121/PREDICTED: syntaxin-112-like [Vitis vinifera]
114264110	1330	133.84	18.88	0.141064	-2.22926	5.29e-07	4.32e-05	Down	16.66	8.73	8.67	1.61	0.6	2.92	-	-	-	-	gi|720075616|ref|XP_010279369.1|/1.4e-40/PREDICTED: uncharacterized protein LOC104613300 [Nelumbo nucifera]
114267768	768	13.54	68.18	5.03545	1.84594	0.000355329	0.00862926	Up	0.82	1.07	5.83	11.07	13.45	10.31	-	-	GO:0046983//protein dimerization activity	-	gi|645237580|ref|XP_008225271.1|/1.7e-49/PREDICTED: transcription factor bHLH30-like [Prunus mume]
114274838	847	25.85	48	1.85687	1.03686	0.00349119	0.0485553	Up	3.66	4.11	3.01	6.91	7.9	6.89	-	GO:0009535//chloroplast thylakoid membrane;GO:0009535//chloroplast thylakoid membrane;GO:0016020//membrane;GO:0016020//membrane;GO:0016021//integral component of membrane;GO:0016021//integral component of membrane	-	-	gi|702241658|ref|XP_010046901.1|/2.1e-32/PREDICTED: uncharacterized protein LOC104435897 [Eucalyptus grandis]//gi|731398979|ref|XP_010653453.1|/1.4e-33/PREDICTED: uncharacterized protein LOC100853790 [Vitis vinifera]//gi|747061811|ref|XP_011077387.1|/1.7e-34/PREDICTED: uncharacterized protein LOC105161412 [Sesamum indicum]//gi|747061811|ref|XP_011077387.1|/5.1e-34/PREDICTED: uncharacterized prote…
114310170	2277	30.98	112.37	3.62718	1.91529	4.24e-09	6.98e-07	Up	1.83	1.12	1.66	4.84	5.76	7.2	ko02010//ABC transporters	-	-	-	gi|823254938|ref|XP_012460121.1|/2.9e-283/PREDICTED: ABC transporter G family member 5 [Gossypium raimondii]
114286783	1404	176.89	35.02	0.197976	-1.74116	0.00027821	0.00718324	Down	13.4	20.34	8.95	6.21	1.38	1.46	ko01100//Metabolic pathways;ko01110//Biosynthesis of secondary metabolites;ko00940//Phenylpropanoid biosynthesis	GO:0005576//extracellular region	GO:0004601//peroxidase activity;GO:0020037//heme binding;GO:0046872//metal ion binding	GO:0006979//response to oxidative stress;GO:0042744//hydrogen peroxide catabolic process;GO:0055114//oxidation-reduction process;GO:0098869//cellular oxidant detoxification	gi|731416178|ref|XP_010659811.1|/6.2e-135/PREDICTED: peroxidase 5-like [Vitis vinifera]
114292927	2186	117.6	347.37	2.95383	1.65955	1.22e-09	2.43e-07	Up	5.69	5.41	9.06	18.68	20.85	18.26	-	-	-	-	-
114284651	754	494.71	1337.1	2.7028	1.43758	0.00042406	0.00995023	Up	130.82	30.89	73.03	271.93	137.89	256.47	-	-	-	-	gi|976921331|gb|KVI06028.1|/7.7e-47/Embryo-specific 3 [Cynara cardunculus var. scolymus]
114312412	961	46.81	6.13	0.130955	-1.989	0.000427218	0.0100014	Down	3.35	5.65	9.67	0.25	0.13	1.89	-	GO:0005576//extracellular region;GO:0005618//cell wall	GO:0030145//manganese ion binding;GO:0045735//nutrient reservoir activity;GO:0046564//oxalate decarboxylase activity	GO:0033609//oxalate metabolic process	gi|645238365|ref|XP_008225645.1|/3.9e-88/PREDICTED: putative germin-like protein 2-1 [Prunus mume]
114314738	1433	33.67	96.63	2.86991	1.53105	2.12e-05	0.000926448	Up	2.96	1.48	3.94	8.16	7.4	9.1	-	-	GO:0004674//protein serine/threonine kinase activity;GO:0004715//non-membrane spanning protein tyrosine kinase activity;GO:0005524//ATP binding	GO:0018108//peptidyl-tyrosine phosphorylation	gi|747060160|ref|XP_011076498.1|/5.2e-161/PREDICTED: PTI1-like tyrosine-protein kinase At3g15890 [Sesamum indicum]
114255947	1050	74.98	151.72	2.02347	1.19276	0.00023245	0.0062411	Up	9.53	6.98	8.99	16.12	24.94	14.69	-	-	-	-	gi|661898282|emb|CDO98249.1|/4.8e-71/unnamed protein product [Coffea canephora]
114262886	1029	577.62	1195.63	2.06992	1.24552	1.13e-09	2.28e-07	Up	66.2	62.39	72	139.84	164.49	135.92	-	-	-	-	gi|527188214|gb|EPS60393.1|/4.7e-63/hypothetical protein M569_14410, partial [Genlisea aurea]
114313839	1647	37.68	7.68	0.203822	-1.58908	0.00212232	0.0341901	Down	2.7	3.71	1.13	0.43	0.3	0.92	-	-	-	-	gi|460386227|ref|XP_004238801.1|/7.0e-45/PREDICTED: zinc-finger homeodomain protein 10-like [Solanum lycopersicum]
114308504	2008	326.09	59.77	0.183293	-2.00461	1.31e-09	2.6e-07	Down	25.04	18.06	11.52	2.98	3.55	4.4	ko01100//Metabolic pathways;ko01110//Biosynthesis of secondary metabolites;ko01200//Carbon metabolism;ko01230//Biosynthesis of amino acids;ko00230//Purine metabolism;ko00030//Pentose phosphate pathway	-	GO:0000287//magnesium ion binding;GO:0004749//ribose phosphate diphosphokinase activity;GO:0016740//transferase activity;GO:0016757//transferase activity, transferring glycosyl groups	GO:0009156//ribonucleoside monophosphate biosynthetic process;GO:0009165//nucleotide biosynthetic process;GO:1901293	gi|590675857|ref|XP_007039568.1|/1.1e-173/Phosphoribosyltransferase family protein [Theobroma cacao]//gi|590675857|ref|XP_007039568.1|/1.3e-183/Phosphoribosyltransferase family protein [Theobroma cacao]//gi|590675857|ref|XP_007039568.1|/3.4e-177/Phosphoribosyltransferase family protein [Theobroma cacao]//gi|590675857|ref|XP_007039568.1|/4.1e-180/Phosphoribosyltransferase family protein [Theobroma…
114320195	1656	41.09	81.78	1.99027	1.11716	0.000324114	0.0080478	Up	2.41	2.83	3.45	5.46	6.59	6.13	ko00330//Arginine and proline metabolism;ko00943//Isoflavonoid biosynthesis;ko00944//Flavone and flavonol biosynthesis;ko00942//Anthocyanin biosynthesis	-	GO:0016746//transferase activity, transferring acyl groups	-	gi|814943904|gb|AGT37413.2|/1.5e-175/anthocyanin 5-aromatic acyltransferase [Vaccinium dunalianum]
114279300	1339	74.73	18.98	0.253981	-1.50944	0.000364119	0.00881139	Down	8.87	5.72	3.86	2.03	0.96	1.85	ko01100//Metabolic pathways;ko04626//Plant-pathogen interaction;ko04016//MAPK signaling pathway - plant;ko00630//Glyoxylate and dicarboxylate metabolism	-	-	-	gi|731377844|ref|XP_010658402.1|/1.7e-54/PREDICTED: WRKY transcription factor 22-like isoform X2 [Vitis vinifera]
114304683	320	37.91	73.55	1.94012	1.11086	0.000974059	0.0187155	Up	22.85	14.87	13.78	37.2	31.88	33.62	-	-	GO:0003993//acid phosphatase activity;GO:0046872//metal ion binding	GO:0016311//dephosphorylation	gi|565367865|ref|XP_006350575.1|/6.5e-40/PREDICTED: probable inactive purple acid phosphatase 1 isoform X1 [Solanum tuberosum]
114265073	1382	2223.1	738.65	0.332261	-1.16452	0.00230623	0.0361012	Down	226.45	228.04	76.39	90.16	58.18	47.85	-	GO:0016021//integral component of membrane;GO:0031966//mitochondrial membrane	GO:0003735//structural constituent of ribosome	GO:0006412//translation;GO:0006839//mitochondrial transport;GO:0055085//transmembrane transport	gi|763776958|gb|KJB44081.1|/1.7e-148/hypothetical protein B456_007G233400 [Gossypium raimondii]//gi|763776958|gb|KJB44081.1|/2.8e-148/hypothetical protein B456_007G233400 [Gossypium raimondii]//gi|763776958|gb|KJB44081.1|/3.9e-145/hypothetical protein B456_007G233400 [Gossypium raimondii]//gi|763776958|gb|KJB44081.1|/5.2e-142/hypothetical protein B456_007G233400 [Gossypium raimondii]
114312654	2039	277.33	659.53	2.37814	1.32128	0.000997124	0.0191228	Up	10.46	15.45	22.2	34.89	65.67	22.15	-	GO:0016021//integral component of membrane	GO:0005506//iron ion binding;GO:0016709//oxidoreductase activity, acting on paired donors, with incorporation or reduction of molecular oxygen, NAD(P)H as one donor, and incorporation of one atom of oxygen;GO:0020037//heme binding	GO:0044550//secondary metabolite biosynthetic process;GO:0055114//oxidation-reduction process	gi|359473608|ref|XP_002271641.2|/2.0e-211/PREDICTED: cytochrome P450 78A4-like [Vitis vinifera]
114279563	1742	24.51	2.63	0.107303	-1.88988	0.00121043	0.0222746	Down	0.65	2.81	0.54	0.21	0.14	0.13	-	GO:0016021//integral component of membrane;GO:0016021//integral component of membrane	GO:0005516//calmodulin binding;GO:0005516//calmodulin binding	GO:0006952//defense response;GO:0006952//defense response;GO:0009607//response to biotic stimulus;GO:0009607//response to biotic stimulus	gi|590585406|ref|XP_007015436.1|/1.5e-244/Seven transmembrane MLO family protein isoform 1 [Theobroma cacao]//gi|590585406|ref|XP_007015436.1|/6.8e-181/Seven transmembrane MLO family protein isoform 1 [Theobroma cacao]//gi|703128506|ref|XP_010104115.1|/1.1e-192/MLO-like protein 6 [Morus notabilis]//gi|747084915|ref|XP_011089887.1|/2.9e-190/PREDICTED: MLO-like protein 6 [Sesamum indicum]//gi|74708…
114291885	1426	22.19	134.58	6.06489	1.99989	0.00018857	0.00532116	Up	2.49	0.94	2.16	20.19	1.64	11.24	-	-	-	-	gi|698522668|ref|XP_009758146.1|/5.7e-160/PREDICTED: uncharacterized protein LOC104210873 [Nicotiana sylvestris]
114275016	794	44.24	109.5	2.47514	1.42646	1.49e-05	0.000692561	Up	7.56	5.15	7.78	19.66	20.6	13.26	-	-	GO:0043130//ubiquitin binding	-	gi|697179617|ref|XP_009598786.1|/4.9e-52/PREDICTED: ubiquitin domain-containing protein 1-like [Nicotiana tomentosiformis]//gi|747076488|ref|XP_011085320.1|/1.8e-47/PREDICTED: ubiquitin domain-containing protein 1-like [Sesamum indicum]
114301274	984	444.36	973.45	2.19068	1.24661	0.000118641	0.00366901	Up	36.11	60.42	69.6	134.3	157.9	87.61	-	-	-	-	gi|719997378|ref|XP_010255079.1|/2.1e-68/PREDICTED: uncharacterized protein LOC104595847 [Nelumbo nucifera]
114313580	2403	2.2	23.34	10.6091	2.17441	0.00023423	0.00628065	Up	0.14	0.14	0	1.06	0.31	1.97	ko01100//Metabolic pathways;ko00040//Pentose and glucuronate interconversions	GO:0005576//extracellular region	GO:0004650//polygalacturonase activity;GO:0047911//galacturan 1,4-alpha-galacturonidase activity	GO:0005975//carbohydrate metabolic process;GO:0071555//cell wall organization	gi|225432118|ref|XP_002263668.1|/1.0e-214/PREDICTED: polygalacturonase At1g48100 [Vitis vinifera]
114286698	1061	44.3	166.98	3.7693	1.83913	1.56e-05	0.000721527	Up	8.16	1.71	4.56	18.46	14.72	24.8	ko00480//Glutathione metabolism	-	GO:0016740//transferase activity	-	gi|225424859|ref|XP_002273830.1|/2.4e-102/PREDICTED: glutathione S-transferase U17 [Vitis vinifera]
114258255	1138	32.42	86.08	2.65515	1.44192	0.000534737	0.01188	Up	4.98	1.34	4.14	9.69	11.73	7.43	ko01100//Metabolic pathways;ko01110//Biosynthesis of secondary metabolites	-	GO:0016787//hydrolase activity	-	gi|460404042|ref|XP_004247494.1|/1.6e-98/PREDICTED: endo-1,3;1,4-beta-D-glucanase-like isoform X2 [Solanum lycopersicum]//gi|460404042|ref|XP_004247494.1|/1.7e-98/PREDICTED: endo-1,3;1,4-beta-D-glucanase-like isoform X2 [Solanum lycopersicum]
114297254	1085	44.28	9.61	0.217028	-1.58279	0.00198367	0.0325928	Down	1.83	8.32	4.45	1.33	0.7	1.21	ko01100//Metabolic pathways;ko01110//Biosynthesis of secondary metabolites;ko00904//Diterpenoid biosynthesis;ko00906//Carotenoid biosynthesis	-	GO:0016491//oxidoreductase activity	GO:0055114//oxidation-reduction process	gi|1009182991|ref|XP_015873014.1|/2.8e-98/PREDICTED: secoisolariciresinol dehydrogenase-like [Ziziphus jujuba]
114280033	1127	5.75	26.71	4.64522	1.82965	0.000645546	0.0136953	Up	0.62	1.54	0.12	2.38	2.97	3.69	ko03008//Ribosome biogenesis in eukaryotes	-	-	GO:0042256//mature ribosome assembly	gi|590600019|ref|XP_007019344.1|/2.0e-73/Sequence-specific DNA binding transcription factors [Theobroma cacao]
114265811	1708	268.2	1285.22	4.79202	2.09188	6.19e-06	0.000342709	Up	35.12	5.7	9.9	105.13	57.96	105.45	-	GO:0043231//intracellular membrane-bounded organelle	GO:0080043//quercetin 3-O-glucosyltransferase activity;GO:0080044//quercetin 7-O-glucosyltransferase activity	GO:0009813//flavonoid biosynthetic process;GO:0052696//flavonoid glucuronidation	gi|952950716|gb|ALO19883.1|/1.1e-274/UDP-glycosyltransferase 91Q1 [Camellia sinensis]
114281817	1140	5284.31	16328.9	3.09007	1.77793	2.51e-10	6.43e-08	Up	644.81	377.16	617.47	1619.04	2244.09	1571.99	-	GO:0016021//integral component of membrane	GO:0005215//transporter activity	GO:0006810//transport	gi|444300802|gb|AGD98710.1|/1.7e-162/aquaporin protein 7 [Camellia sinensis]
114315975	3488	244.85	479.39	1.95789	1.10875	0.000790604	0.016011	Up	9.52	5.28	8.68	21.63	17.46	10.44	-	-	-	GO:0006810//transport	gi|595892909|ref|XP_007213576.1|/7.4e-262/hypothetical protein PRUPE_ppa015353mg [Prunus persica]
114262879	1378	44.01	114.26	2.59623	1.46041	9.83e-06	0.000497956	Up	3.13	3.55	5.15	10.84	12.73	8.23	ko01100//Metabolic pathways;ko01110//Biosynthesis of secondary metabolites;ko04075//Plant hormone signal transduction;ko00010//Glycolysis / Gluconeogenesis;ko04712//Circadian rhythm - plant	-	GO:0046983//protein dimerization activity;GO:0046983//protein dimerization activity	-	gi|590603787|ref|XP_007020096.1|/2.7e-65/Basic helix-loop-helix DNA-binding superfamily protein isoform 1 [Theobroma cacao]//gi|590603787|ref|XP_007020096.1|/3.9e-77/Basic helix-loop-helix DNA-binding superfamily protein isoform 1 [Theobroma cacao]//gi|590603787|ref|XP_007020096.1|/7.7e-66/Basic helix-loop-helix DNA-binding superfamily protein isoform 1 [Theobroma cacao]//gi|590603789|ref|XP_0070…
114263535	345	11.26	77.66	6.89698	2.62937	3.68e-10	9.02e-08	Up	6.6	5.02	1.18	37.7	26.1	33.73	-	-	-	-	gi|359475290|ref|XP_003631638.1|/4.6e-07/PREDICTED: organ-specific protein P4-like [Vitis vinifera]
114302094	3579	1126.21	283.89	0.252076	-1.64673	4.99e-07	4.13e-05	Down	30.69	49.72	21.99	10.24	6.12	11.1	-	GO:0016021//integral component of membrane	GO:0004672//protein kinase activity;GO:0005524//ATP binding	GO:0006468//protein phosphorylation	gi|802716121|ref|XP_012084889.1|/1.0e-292/PREDICTED: probable LRR receptor-like serine/threonine-protein kinase At1g53440 [Jatropha curcas]//gi|802716121|ref|XP_012084889.1|/1.1e-292/PREDICTED: probable LRR receptor-like serine/threonine-protein kinase At1g53440 [Jatropha curcas]
114285603	1901	1176.29	377.56	0.320975	-1.2526	0.000326626	0.00809057	Down	81.06	85.74	35.96	32.97	20.82	18.01	-	GO:0016021//integral component of membrane	GO:0016757//transferase activity, transferring glycosyl groups	-	gi|566197170|ref|XP_002318600.2|/5.7e-232/hypothetical protein POPTR_0012s07020g [Populus trichocarpa]
114306537	1023	47.03	104.94	2.23134	1.24226	0.000157213	0.00461439	Up	3.9	7.45	5.02	14.48	10.2	13.36	-	-	-	-	gi|225447180|ref|XP_002271817.1|/2.3e-54/PREDICTED: uncharacterized protein LOC100241366 [Vitis vinifera]
114299262	3108	115.12	23.53	0.204395	-1.9027	4.15e-07	3.55e-05	Down	3.52	4.69	4.44	0.64	0.67	1.46	-	GO:0005886//plasma membrane;GO:0009506//plasmodesma	GO:0000166//nucleotide binding;GO:0004674//protein serine/threonine kinase activity;GO:0031625//ubiquitin protein ligase binding	GO:0006468//protein phosphorylation;GO:0045087//innate immune response	gi|731436909|ref|XP_010646864.1|/4.9e-287/PREDICTED: G-type lectin S-receptor-like serine/threonine-protein kinase SD1-13 [Vitis vinifera]//gi|731436909|ref|XP_010646864.1|/5.4e-297/PREDICTED: G-type lectin S-receptor-like serine/threonine-protein kinase SD1-13 [Vitis vinifera]
114294798	964	13.36	67.17	5.02769	1.91786	8.2e-05	0.00275786	Up	1.53	0.88	2.95	11.29	3.18	10.94	ko01100//Metabolic pathways;ko00531//Glycosaminoglycan degradation	GO:0016020//membrane	GO:0016798//hydrolase activity, acting on glycosyl bonds	-	gi|568859767|ref|XP_006483406.1|/5.3e-85/PREDICTED: heparanase-like protein 3 [Citrus sinensis]
114315540	1285	34.33	80.91	2.35683	1.2944	0.00029432	0.00747576	Up	3.05	2.13	4.43	9.06	8.11	6.25	ko00052//Galactose metabolism	-	GO:0016757//transferase activity, transferring glycosyl groups	-	gi|698491336|ref|XP_009792096.1|/1.3e-158/PREDICTED: galactinol synthase 2 [Nicotiana sylvestris]
114312254	1731	223.99	442.13	1.97388	1.0824	0.000828292	0.0166003	Up	9.84	16.23	19.75	37.49	34.31	22.28	-	-	-	-	gi|697189466|ref|XP_009603789.1|/7.9e-172/PREDICTED: uncharacterized protein LOC104098691 [Nicotiana tomentosiformis]
114257642	1750	3398.26	672.9	0.198013	-1.79107	2.87e-05	0.00117966	Down	230.71	288.86	123.47	83.03	36.82	19.23	-	-	GO:0004190//aspartic-type endopeptidase activity	GO:0006508//proteolysis;GO:0030163//protein catabolic process	gi|743915197|ref|XP_011001546.1|/2.9e-190/PREDICTED: aspartic proteinase PCS1-like [Populus euphratica]
114308438	958	195.55	502.37	2.56901	1.41946	0.000109241	0.00344195	Up	12.8	40.5	19.58	66.07	64.5	67.15	ko04141//Protein processing in endoplasmic reticulum	GO:0005634//nucleus;GO:0009570//chloroplast stroma	-	-	gi|145688390|gb|ABC69274.2|/2.5e-82/putative DnaJ protein [Camellia sinensis]
114306863	3862	3534.88	1120.76	0.317057	-1.39553	2.8e-07	2.58e-05	Down	120.76	89.86	90.33	41.55	20.62	38.86	-	GO:0005886//plasma membrane;GO:0016021//integral component of membrane	GO:0008270//zinc ion binding;GO:0016760//cellulose synthase (UDP-forming) activity	GO:0030244//cellulose biosynthetic process;GO:0071555//cell wall organization	gi|731385833|ref|XP_010648652.1|/0.0e+00/PREDICTED: cellulose synthase A catalytic subunit 1 [UDP-forming] [Vitis vinifera]
114307499	2482	247.06	619.66	2.50814	1.36183	8.77e-05	0.00291435	Up	12.98	7.6	12.43	46.08	17.7	23.87	ko01100//Metabolic pathways;ko00970//Aminoacyl-tRNA biosynthesis	GO:0016021//integral component of membrane	GO:0016884//carbon-nitrogen ligase activity, with glutamine as amido-N-donor	-	gi|225438343|ref|XP_002272907.1|/6.8e-270/PREDICTED: fatty acid amide hydrolase isoform X2 [Vitis vinifera]
114277607	3507	12.57	0.68	0.0540971	-2.02192	0.000895574	0.0175788	Down	0.21	0.66	0.6	0.05	0	0.06	-	-	GO:0016301//kinase activity	GO:0009987//cellular process	gi|694320189|ref|XP_009350313.1|/9.1e-218/PREDICTED: G-type lectin S-receptor-like serine/threonine-protein kinase At4g03230 isoform X1 [Pyrus x bretschneideri]
114300445	1812	24.97	142.36	5.70124	2.10809	2.05e-05	0.000899347	Up	2.46	0.99	1.56	11.72	2.35	12.82	ko01100//Metabolic pathways;ko00520//Amino sugar and nucleotide sugar metabolism;ko00511//Other glycan degradation;ko00531//Glycosaminoglycan degradation;ko00604//Glycosphingolipid biosynthesis - ganglio series;ko00603//Glycosphingolipid biosynthesis - globo and isoglobo series	-	GO:0004553//hydrolase activity, hydrolyzing O-glycosyl compounds	GO:0008152//metabolic process	gi|731437321|ref|XP_010646460.1|/1.9e-211/PREDICTED: beta-hexosaminidase 3-like [Vitis vinifera]//gi|731437321|ref|XP_010646460.1|/2.1e-258/PREDICTED: beta-hexosaminidase 3-like [Vitis vinifera]//gi|731437321|ref|XP_010646460.1|/2.3e-258/PREDICTED: beta-hexosaminidase 3-like [Vitis vinifera]
114323243	711	6.44	30.82	4.78571	1.77882	0.0010069	0.0192648	Up	1.88	0.35	1.03	8.21	2.22	5.74	-	-	-	-	gi|661866612|emb|CDP21881.1|/6.7e-69/unnamed protein product [Coffea canephora]
114258211	3370	623.13	122.57	0.196701	-1.79624	1.47e-05	0.000685798	Down	20.33	28.02	8.43	6.15	3.69	2.49	ko01100//Metabolic pathways;ko01110//Biosynthesis of secondary metabolites;ko01200//Carbon metabolism;ko01230//Biosynthesis of amino acids;ko00710//Carbon fixation in photosynthetic organisms;ko00010//Glycolysis / Gluconeogenesis;ko00562//Inositol phosphate metabolism;ko00051//Fructose and mannose metabolism	-	GO:0004807//triose-phosphate isomerase activity	GO:0006096//glycolytic process	gi|567155476|ref|XP_006418084.1|/1.4e-27/hypothetical protein EUTSA_v10007628mg [Eutrema salsugineum]//gi|567155476|ref|XP_006418084.1|/1.5e-27/hypothetical protein EUTSA_v10007628mg [Eutrema salsugineum]//gi|695055880|ref|XP_009416140.1|/1.3e-23/PREDICTED: triosephosphate isomerase, cytosolic-like isoform X1 [Musa acuminata subsp. malaccensis]
114268746	1341	9374.56	17977.4	1.91768	1.07818	0.00347807	0.0484386	Up	912.83	480.73	1095.68	1034.29	2465.99	1604.6	-	GO:0016021//integral component of membrane	GO:0005215//transporter activity	GO:0006810//transport	gi|444300794|gb|AGD98706.1|/7.3e-160/aquaporin protein 3 [Camellia sinensis]
114277075	2184	225.11	76.66	0.340545	-1.28346	8.46e-07	6.49e-05	Down	10.3	13.7	10.89	3.78	3.82	5.03	-	-	-	GO:0022618//ribonucleoprotein complex assembly;GO:0070925//organelle assembly	gi|731432874|ref|XP_010644443.1|/5.1e-152/PREDICTED: polyadenylate-binding protein-interacting protein 4 isoform X1 [Vitis vinifera]
114313951	1690	9.63	48.05	4.98962	1.9241	0.000181067	0.00515922	Up	1.08	0.21	0.63	5.48	1.61	2.97	ko01100//Metabolic pathways;ko01110//Biosynthesis of secondary metabolites;ko00940//Phenylpropanoid biosynthesis;ko00500//Starch and sucrose metabolism;ko00460//Cyanoamino acid metabolism;ko00511//Other glycan degradation;ko00901//Indole alkaloid biosynthesis	-	-	-	gi|697128666|ref|XP_009618391.1|/4.7e-83/PREDICTED: GDSL esterase/lipase At5g45960-like isoform X1 [Nicotiana tomentosiformis]//gi|747096895|ref|XP_011096385.1|/7.8e-132/PREDICTED: GDSL esterase/lipase At5g45960-like [Sesamum indicum]
114294857	1169	29.11	72.83	2.50189	1.35651	0.000565348	0.0122904	Up	3.17	1.64	4.39	7.77	9.5	6.34	-	-	-	-	gi|731398675|ref|XP_010653342.1|/6.3e-24/PREDICTED: uncharacterized protein LOC104880011 [Vitis vinifera]
114296705	1260	88.23	192.29	2.17942	1.22166	0.000133779	0.00403952	Up	10.53	5.28	8.74	23.61	13.84	18.34	-	GO:0005829//cytosol	GO:0004067//asparaginase activity	-	gi|225455706|ref|XP_002266571.1|/6.0e-153/PREDICTED: isoaspartyl peptidase/L-asparaginase 1 [Vitis vinifera]
114270825	1414	37.96	118.8	3.12961	1.67506	2.11e-05	0.000924488	Up	2.84	2.76	3.9	11.79	14.48	5.57	-	-	GO:0003700//transcription factor activity, sequence-specific DNA binding;GO:0043565//sequence-specific DNA binding	GO:0006355//regulation of transcription, DNA-templated	gi|398806218|gb|AFP19452.1|/8.3e-103/bZIP transcription factor family protein 1 [Camellia sinensis]
114279557	2040	87.24	31.05	0.355915	-1.14513	0.00185057	0.0309146	Down	6.41	3.87	4.04	2.53	1.32	1.7	-	-	-	-	gi|590568956|ref|XP_007010938.1|/4.5e-150/LRR and NB-ARC domains-containing disease resistance protein, putative [Theobroma cacao]
114292334	3113	2061.22	392.43	0.190387	-2.11811	1.87e-13	1.02e-10	Down	77.01	57.8	90.11	16.31	8.98	18.75	ko01100//Metabolic pathways;ko03015//mRNA surveillance pathway;ko00052//Galactose metabolism;ko00511//Other glycan degradation;ko00600//Sphingolipid metabolism;ko00531//Glycosaminoglycan degradation;ko00604//Glycosphingolipid biosynthesis - ganglio series	GO:0005618//cell wall;GO:0005618//cell wall;GO:0005773//vacuole;GO:0005773//vacuole	GO:0004565//beta-galactosidase activity;GO:0004565//beta-galactosidase activity;GO:0030246//carbohydrate binding;GO:0030246//carbohydrate binding	GO:0005975//carbohydrate metabolic process;GO:0005975//carbohydrate metabolic process	gi|566037226|gb|AHC32021.1|/0.0e+00/beta-galactosidase 3 [Camellia sinensis]
114289395	2005	352.93	137.88	0.390672	-1.07449	0.000935913	0.0181788	Down	18.77	25.61	13.8	9.06	4.98	10.22	ko01100//Metabolic pathways;ko00500//Starch and sucrose metabolism	-	GO:0004805//trehalose-phosphatase activity	GO:0005992//trehalose biosynthetic process;GO:0016311//dephosphorylation	gi|1000940488|ref|XP_015582968.1|/2.3e-175/PREDICTED: probable trehalose-phosphate phosphatase F isoform X1 [Ricinus communis]//gi|1000940488|ref|XP_015582968.1|/2.4e-175/PREDICTED: probable trehalose-phosphate phosphatase F isoform X1 [Ricinus communis]
114265507	965	497.06	990.6	1.99292	1.18409	5.61e-05	0.0020249	Up	75.14	43.52	64.31	132.19	161.27	98.93	-	-	GO:0003677//DNA binding;GO:0008270//zinc ion binding	-	gi|590583709|ref|XP_007014974.1|/1.0e-71/Zinc finger A20 and AN1 domain-containing stress-associated protein 8 isoform 1 [Theobroma cacao]//gi|590583709|ref|XP_007014974.1|/1.4e-69/Zinc finger A20 and AN1 domain-containing stress-associated protein 8 isoform 1 [Theobroma cacao]
114314342	2350	1147.78	2799.7	2.43923	1.3536	0.000346424	0.00847333	Up	85.55	36.46	36.63	210.92	81.67	126.92	ko01100//Metabolic pathways;ko01110//Biosynthesis of secondary metabolites;ko00900//Terpenoid backbone biosynthesis	GO:0005789//endoplasmic reticulum membrane;GO:0016021//integral component of membrane	GO:0004420//hydroxymethylglutaryl-CoA reductase (NADPH) activity;GO:0050661//NADP binding	GO:0008299//isoprenoid biosynthetic process;GO:0015936//coenzyme A metabolic process;GO:0055114//oxidation-reduction process	gi|564113381|gb|AHB64333.1|/9.1e-280/3-hydroxy-3-methylglutaryl coenzyme A reductase [Camellia sinensis]
114317374	3091	35.98	4.63	0.128683	-2.06059	7.82e-05	0.00266919	Down	1.07	2.1	0.68	0.23	0.12	0.22	ko04626//Plant-pathogen interaction	-	-	-	gi|731431375|ref|XP_010665409.1|/6.7e-65/PREDICTED: receptor-like protein 12 [Vitis vinifera]
114285054	2134	101.03	23.25	0.23013	-1.5647	0.000453508	0.0104334	Down	4.88	8.38	2.21	1.04	1.21	1.68	-	-	GO:0004672//protein kinase activity;GO:0004674//protein serine/threonine kinase activity;GO:0005524//ATP binding	GO:0006468//protein phosphorylation	gi|225427370|ref|XP_002282904.1|/4.5e-161/PREDICTED: probable receptor-like protein kinase At5g47070 [Vitis vinifera]//gi|720044381|ref|XP_010269868.1|/3.9e-138/PREDICTED: probable receptor-like protein kinase At5g47070 isoform X4 [Nelumbo nucifera]
114256658	1502	108.59	23.91	0.220186	-1.55945	0.0010095	0.0192879	Down	4.57	15.7	4.1	1.57	2.32	2.03	-	GO:0016021//integral component of membrane	GO:0015297//antiporter activity	GO:0006855//drug transmembrane transport	gi|1009136003|ref|XP_015885298.1|/5.4e-177/PREDICTED: protein DETOXIFICATION 27-like [Ziziphus jujuba]
114255789	860	81.61	11.78	0.144345	-2.23686	4.38e-08	5.39e-06	Down	10.11	14.43	9.41	0.99	1.65	2.54	-	-	-	-	gi|470134959|ref|XP_004303303.1|/8.7e-39/PREDICTED: cucumber peeling cupredoxin-like [Fragaria vesca subsp. vesca]
114286481	1820	13.46	109.87	8.1627	2.7325	1.56e-10	4.15e-08	Up	0.56	0.9	1.16	3.98	7.12	10.8	ko01100//Metabolic pathways;ko01110//Biosynthesis of secondary metabolites;ko00940//Phenylpropanoid biosynthesis;ko00040//Pentose and glucuronate interconversions	GO:0005576//extracellular region	GO:0004650//polygalacturonase activity;GO:0047911//galacturan 1,4-alpha-galacturonidase activity	GO:0005975//carbohydrate metabolic process;GO:0071555//cell wall organization	gi|590694849|ref|XP_007044724.1|/2.7e-191/Pectin lyase-like superfamily protein [Theobroma cacao]
114288424	1680	334.98	809.25	2.41582	1.40772	6.51e-05	0.00228716	Up	36.02	11.65	18.73	61.71	60.61	54.3	-	-	GO:0004190//aspartic-type endopeptidase activity	GO:0006508//proteolysis;GO:0030163//protein catabolic process	gi|661891692|emb|CDP04617.1|/8.4e-187/unnamed protein product [Coffea canephora]
114311760	1203	207.05	811.93	3.92142	1.8122	0.000267506	0.00696316	Up	33.06	19.73	2.67	99.05	64.59	83.99	-	-	GO:0016787//hydrolase activity	-	gi|17433713|sp|P33183.2|NIGB_SAMNI/3.7e-59/RecName: Full=Nigrin b; AltName: Full=Agglutinin V; AltName: Full=SNAV; Contains: RecName: Full=Nigrin b A chain; AltName: Full=rRNA N-glycosidase; Contains: RecName: Full=Nigrin b B chain; Flags: Precursor
114271859	1223	310.03	77.77	0.250847	-1.59613	0.000331053	0.00815582	Down	28.43	27.78	30.91	11.52	1.64	9.01	ko01100//Metabolic pathways;ko01110//Biosynthesis of secondary metabolites;ko00940//Phenylpropanoid biosynthesis	GO:0005576//extracellular region	GO:0004601//peroxidase activity;GO:0020037//heme binding;GO:0046872//metal ion binding	GO:0006979//response to oxidative stress;GO:0042744//hydrogen peroxide catabolic process;GO:0055114//oxidation-reduction process;GO:0098869//cellular oxidant detoxification	gi|661874916|emb|CDP20371.1|/3.0e-133/unnamed protein product [Coffea canephora]
114273233	3280	1977.76	310.35	0.15692	-2.05594	9.87e-07	7.4e-05	Down	116.7	47.58	24.24	13.25	8.65	11.67	-	GO:0044611//nuclear pore inner ring;GO:0044611//nuclear pore inner ring	GO:0017056//structural constituent of nuclear pore;GO:0017056//structural constituent of nuclear pore	GO:0006999//nuclear pore organization;GO:0006999//nuclear pore organization	gi|359481826|ref|XP_002282962.2|/1.7e-283/PREDICTED: uncharacterized protein LOC100253823 [Vitis vinifera]//gi|698553563|ref|XP_009769974.1|/1.6e-287/PREDICTED: uncharacterized protein LOC104220744 isoform X1 [Nicotiana sylvestris]//gi|698553563|ref|XP_009769974.1|/1.7e-287/PREDICTED: uncharacterized protein LOC104220744 isoform X1 [Nicotiana sylvestris]//gi|698553563|ref|XP_009769974.1|/7.8e-248…
114256142	3320	1877.86	706.95	0.376466	-1.09746	1.01e-05	0.000509058	Down	77.93	56.56	50.19	28.25	25.53	21.18	-	GO:0016021//integral component of membrane	GO:0004674//protein serine/threonine kinase activity;GO:0005524//ATP binding	GO:0006468//protein phosphorylation	gi|565359374|ref|XP_006346490.1|/0.0e+00/PREDICTED: receptor protein kinase TMK1-like [Solanum tuberosum]//gi|848892022|ref|XP_012846104.1|/0.0e+00/PREDICTED: probable receptor protein kinase TMK1 [Erythranthe guttata]
114298048	2619	732.67	1302.48	1.77772	1.03532	3.95e-07	3.39e-05	Up	36.13	26.32	31.35	57.02	62.67	60	ko01100//Metabolic pathways;ko04070//Phosphatidylinositol signaling system;ko00562//Inositol phosphate metabolism	GO:0016021//integral component of membrane	GO:0016787//hydrolase activity	GO:0046856//phosphatidylinositol dephosphorylation	gi|731430537|ref|XP_010665077.1|/1.2e-217/PREDICTED: type I inositol 1,4,5-trisphosphate 5-phosphatase 1 isoform X1 [Vitis vinifera]//gi|731430539|ref|XP_010665078.1|/2.4e-257/PREDICTED: type I inositol 1,4,5-trisphosphate 5-phosphatase 1 isoform X2 [Vitis vinifera]//gi|731430539|ref|XP_010665078.1|/6.9e-268/PREDICTED: type I inositol 1,4,5-trisphosphate 5-phosphatase 1 isoform X2 [Vitis vinifera]
114263901	940	27.91	69.84	2.50233	1.38998	2.31e-05	0.000988404	Up	3.52	2.85	4.48	9.41	8.18	10.27	ko00620//Pyruvate metabolism	-	-	-	gi|698469349|ref|XP_009783561.1|/1.9e-47/PREDICTED: uncharacterized protein LOC104232143 [Nicotiana sylvestris]
114267944	1256	1.5	26.43	17.62	2.21291	0.000280548	0.00722909	Up	0.37	0	0	4.17	0.4	2.83	-	-	-	-	gi|661891408|emb|CDP05290.1|/4.1e-45/unnamed protein product [Coffea canephora]//gi|661891408|emb|CDP05290.1|/4.3e-45/unnamed protein product [Coffea canephora]
114256052	1152	535.55	994.16	1.85633	1.04719	0.000796499	0.0160966	Up	39.55	71.25	58.59	124.05	133.48	76.69	ko01110//Biosynthesis of secondary metabolites;ko00902//Monoterpenoid biosynthesis	-	-	-	gi|566255111|ref|XP_006387687.1|/1.1e-98/hypothetical protein POPTR_0675s00200g [Populus trichocarpa]//gi|566255111|ref|XP_006387687.1|/1.4e-98/hypothetical protein POPTR_0675s00200g [Populus trichocarpa]//gi|566255111|ref|XP_006387687.1|/4.6e-95/hypothetical protein POPTR_0675s00200g [Populus trichocarpa]
114321878	1537	31.78	0	0	-3.29144	4.17e-08	5.17e-06	Down	1.71	4.21	0.96	0	0	0	-	-	-	-	gi|731331090|ref|XP_010676477.1|/5.7e-49/PREDICTED: putative F-box protein At5g55150 [Beta vulgaris subsp. vulgaris]
114303032	592	2764.74	5635.61	2.03839	1.19006	7.45e-06	0.000398042	Up	556.02	514.27	747.53	1405.1	1485.91	928.95	-	-	-	-	gi|720013726|ref|XP_010260275.1|/4.0e-35/PREDICTED: auxin-repressed 12.5 kDa protein-like [Nelumbo nucifera]
114282196	1351	322.17	839.52	2.60583	1.44588	7.39e-05	0.00254394	Up	40.41	11.72	30.61	73.35	69.59	85.61	ko01100//Metabolic pathways;ko01110//Biosynthesis of secondary metabolites;ko01230//Biosynthesis of amino acids;ko04146//Peroxisome;ko00360//Phenylalanine metabolism;ko00400//Phenylalanine, tyrosine and tryptophan biosynthesis;ko00350//Tyrosine metabolism;ko00950//Isoquinoline alkaloid biosynthesis;ko00960//Tropane, piperidine and pyridine alkaloid biosynthesis	GO:0016020//membrane	-	-	gi|697098888|ref|XP_009629024.1|/2.0e-82/PREDICTED: WAT1-related protein At3g28050-like [Nicotiana tomentosiformis]//gi|698487828|ref|XP_009790539.1|/8.3e-92/PREDICTED: WAT1-related protein At3g28050-like [Nicotiana sylvestris]
114270826	1365	1266.48	425.87	0.336263	-1.26948	1.94e-07	1.86e-05	Down	103.8	132.79	80.04	37.39	39.13	38.83	-	-	GO:0046872//metal ion binding	GO:0030001//metal ion transport	gi|659094240|ref|XP_008447957.1|/5.4e-67/PREDICTED: heavy metal-associated isoprenylated plant protein 26-like [Cucumis melo]
114302756	2482	57.19	14.02	0.245148	-1.61147	3.04e-05	0.00123291	Down	1.87	2.54	2.17	0.54	0.73	0.83	-	GO:0005887//integral component of plasma membrane;GO:0005887//integral component of plasma membrane	GO:0005249//voltage-gated potassium channel activity;GO:0005249//voltage-gated potassium channel activity	GO:0042391//regulation of membrane potential;GO:0042391//regulation of membrane potential;GO:0071805//potassium ion transmembrane transport;GO:0071805//potassium ion transmembrane transport	gi|356499077|ref|XP_003518370.1|/0.0e+00/PREDICTED: potassium channel SKOR-like isoform X1 [Glycine max]//gi|703147069|ref|XP_010108959.1|/0.0e+00/Potassium channel SKOR [Morus notabilis]
114261578	1145	142.93	46.94	0.328413	-1.35357	8.02e-06	0.00042194	Down	12.43	11.63	18.11	5.26	2.97	5.51	-	-	-	-	gi|1009161447|ref|XP_015898902.1|/1.0e-84/PREDICTED: rRNA biogenesis protein RRP5 [Ziziphus jujuba]//gi|1009161447|ref|XP_015898902.1|/2.0e-51/PREDICTED: rRNA biogenesis protein RRP5 [Ziziphus jujuba]//gi|1009161447|ref|XP_015898902.1|/2.0e-83/PREDICTED: rRNA biogenesis protein RRP5 [Ziziphus jujuba]
114273321	1169	190.25	77.48	0.407254	-1.05977	0.00333235	0.0469807	Down	16.69	12.64	30.73	10.47	6.13	7.88	-	-	-	-	gi|747047479|ref|XP_011069713.1|/1.6e-96/PREDICTED: probable carbohydrate esterase At4g34215 [Sesamum indicum]
114272707	2472	1353.98	253.15	0.186967	-2.05132	6.78e-14	4.27e-11	Down	83.28	50.95	45.38	13.14	10.83	12.1	-	-	GO:0004674//protein serine/threonine kinase activity;GO:0005524//ATP binding	GO:0007229//integrin-mediated signaling pathway;GO:0046777//protein autophosphorylation	gi|590654213|ref|XP_007033636.1|/1.6e-175/Integrin-linked protein kinase family isoform 2 [Theobroma cacao]
114322490	2119	132.36	286.54	2.16485	1.26495	9.23e-08	1.02e-05	Up	7.44	6.19	7.66	19.59	14.37	14.74	-	-	-	-	gi|698529534|ref|XP_009761586.1|/5.0e-269/PREDICTED: external alternative NAD(P)H-ubiquinone oxidoreductase B1, mitochondrial [Nicotiana sylvestris]
114262941	4033	111.76	34.91	0.312366	-1.28348	0.000256012	0.00674111	Down	3.8	3.09	1.83	1.16	0.99	0.9	-	-	-	-	gi|763793544|gb|KJB60540.1|/1.6e-15/hypothetical protein B456_009G311100 [Gossypium raimondii]
114258021	3460	2143.42	844.67	0.394076	-1.10093	5.84e-05	0.00208304	Down	52.1	92.83	61.98	31.97	21.45	32.51	ko03018//RNA degradation	-	GO:0005524//ATP binding;GO:0051082//unfolded protein binding	GO:0006457//protein folding	gi|747081421|ref|XP_011087983.1|/0.0e+00/PREDICTED: heat shock 70 kDa protein, mitochondrial-like [Sesamum indicum]
114261180	1227	1553.48	2996.59	1.92895	1.14909	0.000550633	0.012063	Up	181.9	107.87	151.17	217.79	457.06	262	-	GO:0016021//integral component of membrane	GO:0005215//transporter activity	GO:0006810//transport	gi|444300806|gb|AGD98712.1|/1.4e-159/aquaporin protein 9 [Camellia sinensis]
114316069	1742	92.98	19.36	0.208217	-1.60634	0.00230328	0.0360918	Down	4.82	9.27	3.8	2.29	0.14	1.4	-	-	GO:0005488	-	gi|224099617|ref|XP_002311553.1|/7.8e-119/hypothetical protein POPTR_0008s13950g [Populus trichocarpa]
114313310	1624	1748.66	3311.6	1.89379	1.10787	0.000494479	0.0111735	Up	165.85	73.4	128.32	220.64	316.32	223	ko04146//Peroxisome;ko00908//Zeatin biosynthesis	GO:0005886//plasma membrane;GO:0016021//integral component of membrane	GO:0022857//transmembrane transporter activity	GO:0055085//transmembrane transport	gi|661890177|emb|CDP06236.1|/2.7e-182/unnamed protein product [Coffea canephora]
114279528	858	37.58	76.7	2.04098	1.16915	0.000583813	0.0125812	Up	5.83	4.15	5.96	9.25	14.14	11.19	-	-	GO:0033743//peptide-methionine (R)-S-oxide reductase activity	GO:0006979//response to oxidative stress;GO:0030091//protein repair;GO:0055114//oxidation-reduction process	gi|225432466|ref|XP_002278920.1|/5.4e-73/PREDICTED: peptide methionine sulfoxide reductase B5-like [Vitis vinifera]
114269964	3866	113.74	26.28	0.231053	-1.54779	0.000258034	0.00677691	Down	4.34	2.54	1.17	0.69	0.97	0.74	-	-	-	-	gi|698420383|ref|XP_009759079.1|/0.0e+00/PREDICTED: LOW QUALITY PROTEIN: probable receptor-like protein kinase At5g61350 [Nicotiana sylvestris]
114274339	646	193.25	350.21	1.81221	1.01941	0.00118206	0.0219674	Up	29.33	41.46	43.6	48.58	93.54	74.54	-	-	-	-	gi|697170557|ref|XP_009594196.1|/7.8e-24/PREDICTED: uncharacterized protein At4g14450, chloroplastic-like [Nicotiana tomentosiformis]
114259936	1171	2572.37	179.9	0.0699355	-3.20666	4.78e-15	3.77e-12	Down	331.72	213.69	209.02	27.23	5.5	21.92	-	GO:0005618//cell wall;GO:0048046//apoplast	GO:0004553//hydrolase activity, hydrolyzing O-glycosyl compounds;GO:0016762//xyloglucan:xyloglucosyl transferase activity	GO:0010411//xyloglucan metabolic process;GO:0042546//cell wall biogenesis;GO:0071555//cell wall organization	gi|747104188|ref|XP_011100317.1|/7.0e-148/PREDICTED: xyloglucan endotransglucosylase/hydrolase protein 9 [Sesamum indicum]
114290662	1965	643.17	33.62	0.0522723	-1.93358	0.0016082	0.0278659	Down	25.44	77.01	2.8	1.11	2.51	2.72	-	GO:0048046//apoplast	GO:0005507//copper ion binding;GO:0016722//oxidoreductase activity, oxidizing metal ions;GO:0052716//hydroquinone:oxygen oxidoreductase activity	GO:0009809//lignin biosynthetic process;GO:0046274//lignin catabolic process;GO:0055114//oxidation-reduction process	gi|731436519|ref|XP_002264394.3|/1.1e-249/PREDICTED: laccase-14 [Vitis vinifera]
114301306	1128	113.53	230.61	2.03127	1.14817	0.00334684	0.0471348	Up	18.37	4.9	11.57	23.77	29.49	23.86	ko01100//Metabolic pathways;ko01110//Biosynthesis of secondary metabolites;ko00940//Phenylpropanoid biosynthesis	GO:0005576//extracellular region	GO:0004601//peroxidase activity;GO:0020037//heme binding;GO:0046872//metal ion binding	GO:0006979//response to oxidative stress;GO:0042744//hydrogen peroxide catabolic process;GO:0055114//oxidation-reduction process;GO:0098869//cellular oxidant detoxification	gi|223538882|gb|EEF40480.1|/9.5e-134/Peroxidase 10 precursor, putative [Ricinus communis]
114309105	747	11.5	0.69	0.06	-1.97448	0.00117858	0.0219249	Down	1.62	1.84	2.33	0	0	0.33	-	-	-	-	gi|566182305|ref|XP_002311110.2|/6.0e-28/hypothetical protein POPTR_0008s04290g [Populus trichocarpa]
114296139	1724	283.42	71.09	0.250829	-1.67376	1.81e-07	1.76e-05	Down	14.37	25.82	15.21	5.19	3.46	6.15	-	-	-	-	gi|697153108|ref|XP_009630795.1|/2.7e-103/PREDICTED: zinc finger CCCH domain-containing protein 39 [Nicotiana tomentosiformis]
114323172	1185	336.91	756.32	2.24487	1.22565	0.00115215	0.0215606	Up	48.47	13.63	37.25	72.5	62.99	98.7	ko01110//Biosynthesis of secondary metabolites;ko00902//Monoterpenoid biosynthesis	-	GO:0016491//oxidoreductase activity	GO:0055114//oxidation-reduction process	gi|661885126|emb|CDP11266.1|/2.9e-117/unnamed protein product [Coffea canephora]
114306667	1382	431.95	930.98	2.1553	1.27818	4.75e-07	3.97e-05	Up	45.15	33.86	26.62	93.67	63.95	87.4	ko01100//Metabolic pathways;ko00230//Purine metabolism;ko00920//Sulfur metabolism	-	GO:0004020//adenylylsulfate kinase activity;GO:0005524//ATP binding	GO:0000103//sulfate assimilation;GO:0016310//phosphorylation;GO:0070814//hydrogen sulfide biosynthetic process	gi|698478388|ref|XP_009786346.1|/7.8e-114/PREDICTED: adenylyl-sulfate kinase 3-like [Nicotiana sylvestris]
114301157	1133	16.65	48.45	2.90991	1.5171	0.000711698	0.0147621	Up	1.25	1.95	2.2	4.2	8.67	3.89	-	-	-	-	-
114273292	1451	733.85	240.61	0.327874	-1.34865	5.97e-06	0.000332626	Down	67.85	48.28	57.99	19.93	11.69	27.68	ko03008//Ribosome biogenesis in eukaryotes	-	-	-	gi|596150568|ref|XP_007222770.1|/3.3e-163/hypothetical protein PRUPE_ppa006557mg [Prunus persica]
114292499	2189	86.77	433.29	4.99355	2.31687	2.46e-13	1.31e-10	Up	4.42	2.75	6.75	25.53	24.21	22.06	-	-	-	-	gi|970025978|ref|XP_015074292.1|/1.6e-230/PREDICTED: serine carboxypeptidase-like 42 [Solanum pennellii]
114265335	1593	116.48	41.55	0.356714	-1.11102	0.00121177	0.0222892	Down	9.45	6.71	8.87	2.58	4.52	2.72	ko01100//Metabolic pathways;ko00561//Glycerolipid metabolism	-	-	-	gi|823169462|ref|XP_012484204.1|/1.1e-98/PREDICTED: UPF0481 protein At3g47200-like isoform X1 [Gossypium raimondii]
114281734	881	265.1	631.31	2.3814	1.29752	6.83e-05	0.00237895	Up	41.54	23.65	44.82	120.58	53.94	91	ko00906//Carotenoid biosynthesis	GO:0016021//integral component of membrane	GO:0008289//lipid binding	GO:0006869//lipid transport	gi|351727671|ref|NP_001235889.1|/1.6e-43/uncharacterized protein LOC100500289 precursor [Glycine max]
114283472	1661	599.08	1147.59	1.91559	1.12249	4.51e-05	0.00168024	Up	33.9	48.47	41.55	88.75	105.31	63.45	-	-	-	-	gi|731433872|ref|XP_002277570.2|/1.8e-155/PREDICTED: uncharacterized protein LOC100256555 [Vitis vinifera]
114293712	883	139.58	18.1	0.129675	-1.89232	0.000910899	0.0178283	Down	15.07	33.3	5.93	1.24	0.29	5.77	ko04626//Plant-pathogen interaction;ko04016//MAPK signaling pathway - plant	GO:0005634//nucleus	GO:0001046//core promoter sequence-specific DNA binding;GO:0003700//transcription factor activity, sequence-specific DNA binding	GO:0000122//negative regulation of transcription from RNA polymerase II promoter;GO:0010055//atrichoblast differentiation;GO:0032107//regulation of response to nutrient levels;GO:0043620//regulation of DNA-templated transcription in response to stress;GO:0048527//lateral root development	gi|590691967|ref|XP_007043929.1|/6.2e-64/WRKY DNA-binding protein 75 [Theobroma cacao]
114280415	1692	723.87	1305.21	1.8031	1.02972	8.73e-07	6.67e-05	Up	52.8	40.32	54.03	106.03	90.1	85.24	ko01100//Metabolic pathways;ko01110//Biosynthesis of secondary metabolites;ko04626//Plant-pathogen interaction;ko00500//Starch and sucrose metabolism	-	GO:0016597//amino acid binding	GO:0008152//metabolic process	gi|595795544|ref|XP_007201031.1|/2.7e-160/hypothetical protein PRUPE_ppa005671mg [Prunus persica]//gi|595795549|ref|XP_007201032.1|/1.1e-218/hypothetical protein PRUPE_ppa005671mg [Prunus persica]//gi|595795549|ref|XP_007201032.1|/1.2e-193/hypothetical protein PRUPE_ppa005671mg [Prunus persica]//gi|595795549|ref|XP_007201032.1|/3.3e-213/hypothetical protein PRUPE_ppa005671mg [Prunus persica]//gi|…
114319913	1352	156.7	41.48	0.26471	-1.44347	0.00171759	0.029315	Down	9.28	22.81	7.19	2.98	1.85	6.1	-	GO:0016020//membrane	-	-	gi|698527608|ref|XP_009760648.1|/5.1e-126/PREDICTED: uncharacterized protein At1g28695-like [Nicotiana sylvestris]
114270760	2380	29.2	64.51	2.20925	1.26459	7.61e-05	0.00260448	Up	1.53	1.2	1.38	3.16	3.4	3.44	-	-	-	-	gi|147866739|emb|CAN81171.1|/1.8e-235/hypothetical protein VITISV_014022 [Vitis vinifera]//gi|147866739|emb|CAN81171.1|/9.9e-230/hypothetical protein VITISV_014022 [Vitis vinifera]
114262298	1897	2695.47	754.24	0.279818	-1.59128	1.79e-13	9.91e-11	Down	154.33	155.56	181.31	40.25	44.29	59.34	-	-	-	-	-
114265305	1085	113.75	43.16	0.379429	-1.13388	0.000160504	0.00469419	Down	13.54	10.02	13.89	4.87	3.86	6	ko04144//Endocytosis	GO:0005737//cytoplasm;GO:0005884//actin filament;GO:0008290//F-actin capping protein complex	GO:0051015//actin filament binding	GO:0000902//cell morphogenesis;GO:0009408//response to heat;GO:0051016//barbed-end actin filament capping	gi|661895335|emb|CDP01140.1|/1.2e-133/unnamed protein product [Coffea canephora]//gi|661895335|emb|CDP01140.1|/1.3e-113/unnamed protein product [Coffea canephora]//gi|661895335|emb|CDP01140.1|/2.6e-136/unnamed protein product [Coffea canephora]
114313899	1056	8.94	0	0	-2.09191	0.000649621	0.0137675	Down	0.63	1.22	1.57	0	0	0	ko01100//Metabolic pathways;ko01110//Biosynthesis of secondary metabolites;ko03013//RNA transport;ko01200//Carbon metabolism;ko04141//Protein processing in endoplasmic reticulum;ko03015//mRNA surveillance pathway;ko00630//Glyoxylate and dicarboxylate metabolism;ko00260//Glycine, serine and threonine metabolism;ko00510//N-Glycan biosynthesis	-	-	-	gi|147807905|emb|CAN75359.1|/8.7e-73/hypothetical protein VITISV_040999 [Vitis vinifera]
114277488	1269	359.36	35.32	0.0982858	-2.65122	2.36e-09	4.2e-07	Down	52.12	21.98	20.5	4.95	1.15	3.92	-	-	-	-	gi|720075616|ref|XP_010279369.1|/1.2e-60/PREDICTED: uncharacterized protein LOC104613300 [Nelumbo nucifera]
114264393	791	2.44	30.15	12.3566	2.39664	5.02e-05	0.00183517	Up	0.51	0.29	0.73	1.92	12.24	2.14	ko03010//Ribosome	GO:0005739//mitochondrion;GO:0009507//chloroplast;GO:0015935//small ribosomal subunit	GO:0003735//structural constituent of ribosome;GO:0019843//rRNA binding	GO:0006412//translation	gi|927682216|gb|ALE29228.1|/3.1e-59/ribosomal protein S14 (mitochondrion) [Heuchera parviflora var. saurensis]
114271338	1789	525.04	919.51	1.75131	1.00517	0.00237836	0.036929	Up	29.55	36.59	34.88	59.05	94.62	40.26	-	GO:0016021//integral component of membrane	GO:0005506//iron ion binding;GO:0016709//oxidoreductase activity, acting on paired donors, with incorporation or reduction of molecular oxygen, NAD(P)H as one donor, and incorporation of one atom of oxygen;GO:0020037//heme binding	GO:0044550//secondary metabolite biosynthetic process;GO:0055114//oxidation-reduction process	gi|743790410|ref|XP_011038836.1|/2.8e-233/PREDICTED: cytochrome P450 78A3 [Populus euphratica]
114288135	1277	615.49	248.34	0.403483	-1.02744	2.96e-06	0.000186997	Down	61.99	58.03	44.93	22.43	24.07	25.53	-	GO:0016459//myosin complex	GO:0003774//motor activity	-	gi|590673590|ref|XP_007038936.1|/2.4e-77/Myosin heavy chain-related isoform 1 [Theobroma cacao]//gi|590673590|ref|XP_007038936.1|/3.9e-83/Myosin heavy chain-related isoform 1 [Theobroma cacao]
114278315	4053	73.73	28.23	0.382883	-1.07024	0.00122578	0.0224561	Down	2.23	2.04	1.7	0.74	0.7	1.04	-	-	-	-	gi|641841516|gb|KDO60428.1|/4.2e-84/hypothetical protein CISIN_1g045318mg [Citrus sinensis]
114268358	1828	404.27	56.6	0.140005	-2.09731	3.21e-05	0.00129043	Down	22.44	38.65	11.84	2.17	0.95	7.57	ko01100//Metabolic pathways	-	-	-	gi|590652342|ref|XP_007033124.1|/3.1e-195/Cytochrome P450 71D10, putative [Theobroma cacao]
114299668	1411	67.42	159.92	2.372	1.33595	2.17e-05	0.000941993	Up	6.35	3.35	7.15	15.41	12.74	13.42	-	-	-	-	gi|661882148|emb|CDP14124.1|/2.3e-97/unnamed protein product [Coffea canephora]
114304798	1988	253.26	469.85	1.85521	1.06817	0.000550466	0.012063	Up	17.38	9.93	15.09	32.74	34.84	20.05	ko01100//Metabolic pathways;ko01110//Biosynthesis of secondary metabolites;ko00592//alpha-Linolenic acid metabolism	GO:0005777//peroxisome;GO:0005777//peroxisome;GO:0016021//integral component of membrane;GO:0016021//integral component of membrane	GO:0004321//fatty-acyl-CoA synthase activity;GO:0004321//fatty-acyl-CoA synthase activity	GO:0009695//jasmonic acid biosynthetic process;GO:0009695//jasmonic acid biosynthetic process	gi|731426762|ref|XP_010663724.1|/1.0e-223/PREDICTED: 4-coumarate--CoA ligase-like 9 [Vitis vinifera]//gi|731426762|ref|XP_010663724.1|/2.3e-186/PREDICTED: 4-coumarate--CoA ligase-like 9 [Vitis vinifera]
114296268	969	161.79	498.72	3.08251	1.59286	7.92e-05	0.00268995	Up	28.82	6.9	24.09	80.24	48.94	62.11	-	GO:0005886//plasma membrane;GO:0016021//integral component of membrane	-	-	gi|590690748|ref|XP_007043593.1|/9.2e-53/CASP-like protein POPTRDRAFT_270504 [Theobroma cacao]
114256683	1413	97.21	12.04	0.123856	-2.41087	8.96e-08	9.97e-06	Down	4.82	4.96	14	1.1	0.99	0.92	ko01100//Metabolic pathways;ko01110//Biosynthesis of secondary metabolites;ko00940//Phenylpropanoid biosynthesis	GO:0005576//extracellular region	GO:0004601//peroxidase activity;GO:0020037//heme binding;GO:0046872//metal ion binding	GO:0006979//response to oxidative stress;GO:0042744//hydrogen peroxide catabolic process;GO:0055114//oxidation-reduction process;GO:0098869//cellular oxidant detoxification	gi|702305956|ref|XP_010049850.1|/5.0e-132/PREDICTED: peroxidase 46-like [Eucalyptus grandis]
114299408	1551	187.98	384.95	2.04782	1.16363	0.000568039	0.012319	Up	19.03	6.98	15.8	27.95	31.98	31.54	-	GO:0016021//integral component of membrane	GO:0004497//monooxygenase activity;GO:0005506//iron ion binding;GO:0016705//oxidoreductase activity, acting on paired donors, with incorporation or reduction of molecular oxygen;GO:0020037//heme binding	GO:0055114//oxidation-reduction process	gi|692313987|dbj|BAP59949.1|/2.2e-210/cytochrome P450 monooxygenase CYP716A48 [Olea europaea]
114301135	2108	252.16	461.31	1.82943	1.01054	0.000404932	0.00961155	Up	10.72	13.81	17.43	19.96	30.48	30.5	-	GO:0016021//integral component of membrane	-	-	gi|661876232|emb|CDP19624.1|/7.5e-171/unnamed protein product [Coffea canephora]//gi|661876232|emb|CDP19624.1|/8.3e-171/unnamed protein product [Coffea canephora]
114287536	1764	23.85	5.56	0.233124	-1.46437	0.00326043	0.0462668	Down	1.61	1.86	1.05	0.4	0.35	0.4	-	-	-	-	gi|565385191|ref|XP_006358497.1|/1.2e-79/PREDICTED: uncharacterized protein LOC102598318 [Solanum tuberosum]
114288857	2441	88.99	12.55	0.141027	-2.05819	1.84e-05	0.000820759	Down	2.55	6.65	2.22	0.78	0.7	0.32	ko04626//Plant-pathogen interaction	-	-	-	gi|731431375|ref|XP_010665409.1|/1.2e-56/PREDICTED: receptor-like protein 12 [Vitis vinifera]//gi|731431375|ref|XP_010665409.1|/1.3e-56/PREDICTED: receptor-like protein 12 [Vitis vinifera]
114288636	1728	383.41	765.39	1.99627	1.12798	4.4e-05	0.00165129	Up	21.56	21.34	35.66	52.34	61.65	49.36	-	-	GO:0004518//nuclease activity	GO:0090305//nucleic acid phosphodiester bond hydrolysis	gi|302142539|emb|CBI19742.3|/2.0e-159/unnamed protein product [Vitis vinifera]
114286559	1816	1225.44	388.98	0.317421	-1.40183	1.85e-09	3.44e-07	Down	72.91	89.42	66.4	24.92	19.99	31.95	ko01100//Metabolic pathways;ko00520//Amino sugar and nucleotide sugar metabolism	GO:0016021//integral component of membrane	-	-	gi|225437374|ref|XP_002268787.1|/2.4e-219/PREDICTED: UDP-glucuronic acid decarboxylase 2-like [Vitis vinifera]
114265573	2488	1115.42	309.19	0.277196	-1.39408	0.00059642	0.0128191	Down	90.78	27.48	28.39	16.17	9.42	18.13	ko00520//Amino sugar and nucleotide sugar metabolism	-	GO:0008460//dTDP-glucose 4,6-dehydratase activity	GO:0009225//nucleotide-sugar metabolic process	gi|225461808|ref|XP_002285634.1|/0.0e+00/PREDICTED: trifunctional UDP-glucose 4,6-dehydratase/UDP-4-keto-6-deoxy-D-glucose 3,5-epimerase/UDP-4-keto-L-rhamnose-reductase RHM1 [Vitis vinifera]
114308654	789	665.97	97.8	0.146853	-2.14189	7.17e-07	5.63e-05	Down	157.74	94.56	35.19	15.59	9.23	21.42	-	-	-	-	gi|731402435|ref|XP_010654662.1|/3.4e-37/PREDICTED: uncharacterized protein LOC104880239 [Vitis vinifera]
114259858	1217	413.2	98.01	0.237197	-1.60448	0.000291965	0.00743441	Down	33.12	62.31	19.6	8.52	4.14	16.07	ko01100//Metabolic pathways;ko01110//Biosynthesis of secondary metabolites;ko01200//Carbon metabolism;ko01230//Biosynthesis of amino acids;ko00710//Carbon fixation in photosynthetic organisms;ko00270//Cysteine and methionine metabolism;ko01210//2-Oxocarboxylic acid metabolism;ko00360//Phenylalanine metabolism;ko00330//Arginine and proline metabolism;ko00400//Phenylalanine, tyrosine and tryptophan…	-	GO:0004069//L-aspartate:2-oxoglutarate aminotransferase activity;GO:0030170//pyridoxal phosphate binding;GO:0080130//L-phenylalanine:2-oxoglutarate aminotransferase activity	GO:0006520//cellular amino acid metabolic process;GO:0009058//biosynthetic process	gi|747072168|ref|XP_011082986.1|/7.7e-190/PREDICTED: aspartate aminotransferase, mitochondrial isoform X1 [Sesamum indicum]
114297815	791	6.7	23.64	3.52836	1.63671	0.00088642	0.0174409	Up	1.21	0.83	1.1	2.5	4.6	4.7	-	-	-	-	gi|694320426|ref|XP_009351247.1|/6.4e-20/PREDICTED: non-specific lipid-transfer protein 1-like [Pyrus x bretschneideri]
114317171	1182	0	8.44	#DIV/0!	1.96121	0.00132454	0.0239334	Up	0	0	0	1.31	0.21	1	-	-	-	-	gi|672133119|ref|XP_008790165.1|/2.9e-16/PREDICTED: probable protein phosphatase 2C 11 isoform X1 [Phoenix dactylifera]
114313723	990	16.54	60.14	3.63603	1.68332	0.000723412	0.0149521	Up	3.68	0.37	1.79	8.41	7.12	7.43	ko01100//Metabolic pathways;ko01110//Biosynthesis of secondary metabolites;ko00940//Phenylpropanoid biosynthesis;ko00941//Flavonoid biosynthesis;ko00945//Stilbenoid, diarylheptanoid and gingerol biosynthesis	-	-	-	gi|645230628|ref|XP_008222021.1|/7.2e-61/PREDICTED: BAHD acyltransferase At5g47980-like [Prunus mume]
114285323	759	269.34	483.62	1.79557	1.02717	0.000848252	0.0169338	Up	60.08	25.74	42.72	80.18	88.57	78.07	-	GO:0005737//cytoplasm;GO:0005856//cytoskeleton	GO:0003779//actin binding	-	gi|821325055|ref|NP_001295719.1|/5.1e-67/profilin-1 [Jatropha curcas]
114259621	1399	15.16	45.22	2.98285	1.48947	0.00326584	0.0462722	Up	2.22	0.51	0.87	4.99	5.18	2.02	-	GO:0005634//nucleus	-	-	gi|225448621|ref|XP_002279029.1|/1.8e-86/PREDICTED: LOB domain-containing protein 15 [Vitis vinifera]
114301189	541	24.74	3.03	0.122474	-2.08229	0.000125025	0.00382312	Down	3.94	7.92	6.62	0.83	0.46	1.37	-	-	GO:0016758//transferase activity, transferring hexosyl groups	GO:0008152//metabolic process	gi|590597899|ref|XP_007018744.1|/1.1e-63/UDP-glucosyl transferase 85A2 [Theobroma cacao]
114300788	1320	28.4	69.75	2.45599	1.33687	0.000459133	0.01052	Up	3.23	1.89	2.25	9.08	4.37	5.72	-	GO:0005634//nucleus	GO:0003700//transcription factor activity, sequence-specific DNA binding;GO:0043565//sequence-specific DNA binding;GO:0044212//transcription regulatory region DNA binding	-	gi|590631094|ref|XP_007027469.1|/1.1e-69/Nucleic acid binding protein, putative [Theobroma cacao]
114289429	3872	10.29	57.9	5.62682	1.98199	0.000246667	0.00655405	Up	0.03	0.53	0.37	1.88	2.67	1.02	ko03040//Spliceosome	-	-	-	gi|802711008|ref|XP_012084596.1|/1.6e-244/PREDICTED: TMV resistance protein N-like [Jatropha curcas]
114267102	2083	26.18	55.58	2.12299	1.13931	0.00174473	0.0296545	Up	1.57	0.95	1.82	3.52	2.6	3.44	ko01100//Metabolic pathways;ko01110//Biosynthesis of secondary metabolites;ko00564//Glycerophospholipid metabolism;ko00561//Glycerolipid metabolism	-	-	-	gi|566172700|ref|XP_002306740.2|/1.8e-226/phospholipid/glycerol acyltransferase family protein [Populus trichocarpa]
114258545	2996	43.92	535.09	12.1833	3.30236	1.77e-13	9.91e-11	Up	3.16	0.5	0.99	20.34	25.17	19.38	-	GO:0016021//integral component of membrane	-	-	gi|969999949|ref|XP_015085597.1|/1.1e-72/PREDICTED: vacuolar iron transporter homolog 4-like [Solanum pennellii]
114316350	1316	103.15	235.77	2.2857	1.36768	6e-07	4.85e-05	Up	11.54	7.05	8.44	24.12	23.48	19.19	ko03010//Ribosome	GO:0016021//integral component of membrane	-	-	gi|225454961|ref|XP_002280630.1|/2.5e-130/PREDICTED: uncharacterized protein LOC100266582 [Vitis vinifera]
114308613	1902	1838.97	650.73	0.353856	-1.22513	9.52e-09	1.43e-06	Down	116.09	95.63	119.64	38.5	47.32	39.88	-	GO:0005886//plasma membrane	GO:0004722//protein serine/threonine phosphatase activity	GO:0006470//protein dephosphorylation	gi|747088984|ref|XP_011092109.1|/7.0e-222/PREDICTED: probable protein phosphatase 2C 5 [Sesamum indicum]//gi|747088984|ref|XP_011092109.1|/9.1e-222/PREDICTED: probable protein phosphatase 2C 5 [Sesamum indicum]
114257796	752	81.55	1.31	0.0160638	-3.32073	1.23e-08	1.78e-06	Down	11.08	24.02	2.31	0.49	0.17	0	-	GO:0016021//integral component of membrane	-	-	gi|922405040|ref|XP_013469424.1|/1.9e-74/ABA induced plasma membrane protein [Medicago truncatula]
114263325	1102	20.35	75.02	3.68649	1.64857	0.000848858	0.0169338	Up	3.78	0.54	2.15	7.88	4.58	12.33	-	GO:0005623//cell	GO:0004322//ferroxidase activity;GO:0008199//ferric iron binding	GO:0006826//iron ion transport;GO:0006879//cellular iron ion homeostasis;GO:0055114//oxidation-reduction process	gi|643738897|gb|KDP44711.1|/2.7e-109/hypothetical protein JCGZ_01211 [Jatropha curcas]
114283040	1078	185.62	379.24	2.0431	1.14975	0.000434687	0.0101357	Up	14.02	21.53	27.7	43.54	57.22	33.69	ko01100//Metabolic pathways;ko01110//Biosynthesis of secondary metabolites;ko01230//Biosynthesis of amino acids;ko00053//Ascorbate and aldarate metabolism;ko04070//Phosphatidylinositol signaling system;ko00562//Inositol phosphate metabolism;ko00340//Histidine metabolism	GO:0000785//chromatin;GO:0005677//chromatin silencing complex	GO:0000976//transcription regulatory region sequence-specific DNA binding;GO:0003682//chromatin binding;GO:0003682//chromatin binding;GO:0008270//zinc ion binding;GO:0008270//zinc ion binding	GO:0006342//chromatin silencing;GO:0031507//heterochromatin assembly	gi|697120983|ref|XP_009614462.1|/1.6e-114/PREDICTED: chromatin structure-remodeling complex subunit RSC1-like isoform X1 [Nicotiana tomentosiformis]//gi|698579546|ref|XP_009777045.1|/8.1e-86/PREDICTED: chromatin structure-remodeling complex subunit RSC1-like isoform X1 [Nicotiana sylvestris]
114259807	1103	86.32	178.45	2.06731	1.17169	0.000251571	0.00664981	Up	12.48	5.34	9.61	20.86	17.34	21.74	ko01100//Metabolic pathways;ko01110//Biosynthesis of secondary metabolites;ko00906//Carotenoid biosynthesis	-	GO:0016491//oxidoreductase activity	GO:0055114//oxidation-reduction process	gi|823122198|ref|XP_012469865.1|/2.5e-99/PREDICTED: (-)-isopiperitenol/(-)-carveol dehydrogenase, mitochondrial-like [Gossypium raimondii]
114267766	1356	12.37	75.93	6.13824	1.88791	0.00134552	0.0242164	Up	0.34	1.57	1.39	2.01	19.47	1.65	ko01100//Metabolic pathways;ko00190//Oxidative phosphorylation	GO:0005743//mitochondrial inner membrane;GO:0005886//plasma membrane;GO:0016021//integral component of membrane;GO:0070469//respiratory chain	GO:0004129//cytochrome-c oxidase activity;GO:0005506//iron ion binding;GO:0005507//copper ion binding;GO:0020037//heme binding	GO:0006119//oxidative phosphorylation;GO:0009060//aerobic respiration;GO:0022900//electron transport chain;GO:1902600//hydrogen ion transmembrane transport	gi|1165118|emb|CAA38535.1|/3.9e-158/cytochrome oxidase subunit I [Solanum lycopersicum]
114320703	6381	2381.49	775.16	0.325494	-1.25167	0.000125543	0.0038361	Down	50.58	44.89	20.4	17.84	11.65	12.68	ko04070//Phosphatidylinositol signaling system;ko00562//Inositol phosphate metabolism;ko04145//Phagosome	GO:0005739//mitochondrion;GO:0005768//endosome	GO:0000285//1-phosphatidylinositol-3-phosphate 5-kinase activity;GO:0005524//ATP binding;GO:0046872//metal ion binding	GO:0007033//vacuole organization;GO:0009555//pollen development;GO:0010256//endomembrane system organization;GO:0046854//phosphatidylinositol phosphorylation;GO:0090332//stomatal closure	gi|731401660|ref|XP_010654371.1|/0.0e+00/PREDICTED: 1-phosphatidylinositol-3-phosphate 5-kinase FAB1B [Vitis vinifera]
114295408	1466	3.39	36.16	10.6667	2.71182	9.6e-08	1.06e-05	Up	0.23	0.08	0.55	3.78	2.98	2.32	-	-	-	-	-
114256086	674	73.99	131.37	1.77551	1.01471	0.000501949	0.0112925	Up	14.85	10.44	13.63	20.86	32.03	24.37	-	GO:0030286//dynein complex	-	GO:0007017//microtubule-based process	gi|728835310|gb|KHG14753.1|/2.7e-46/Dynein light chain 1, cytoplasmic [Gossypium arboreum]
114256384	1839	2171.35	533.37	0.24564	-1.67804	1.66e-08	2.31e-06	Down	161.9	146.47	81.17	42.89	25.3	35.65	-	GO:0016021//integral component of membrane;GO:0031225//anchored component of membrane	-	GO:0010215//cellulose microfibril organization;GO:0016049//cell growth	gi|747102040|ref|XP_011099166.1|/9.4e-240/PREDICTED: protein COBRA-like [Sesamum indicum]
114315990	747	581.88	234.47	0.402952	-1.05752	6.74e-05	0.00235039	Down	83.98	116.5	84.16	35.01	32.29	52.32	ko01100//Metabolic pathways	GO:0005758//mitochondrial intermembrane space;GO:0005794//Golgi apparatus;GO:0005829//cytosol;GO:0070469//respiratory chain	GO:0005507//copper ion binding;GO:0009055//electron carrier activity;GO:0020037//heme binding	GO:0006122//mitochondrial electron transport, ubiquinol to cytochrome c;GO:0006123//mitochondrial electron transport, cytochrome c to oxygen	gi|351722889|ref|NP_001235212.1|/1.1e-56/uncharacterized protein LOC100305937 [Glycine max]
114320709	2100	61.63	162.68	2.63962	1.31422	0.00261988	0.0396565	Up	4.08	2.27	3.62	16.17	3.63	7.27	ko01100//Metabolic pathways;ko00040//Pentose and glucuronate interconversions	GO:0016020//membrane	GO:0016788//hydrolase activity, acting on ester bonds	GO:0071555//cell wall organization	gi|728829189|gb|KHG08632.1|/3.2e-191/Pectinesterase 3 [Gossypium arboreum]
114323371	2207	33.66	108.49	3.22311	1.59526	0.000138564	0.00416557	Up	1.33	0.95	3.26	5.84	7.06	5.13	-	GO:0016021//integral component of membrane	GO:0004672//protein kinase activity;GO:0005524//ATP binding	GO:0006468//protein phosphorylation	gi|566184241|ref|XP_002311653.2|/8.9e-237/hypothetical protein POPTR_0008s16050g [Populus trichocarpa]
114261792	2326	2587.82	261.63	0.101101	-2.72248	3.3e-10	8.18e-08	Down	150.48	91.38	134.13	17.78	3.17	17.75	-	-	-	-	-
114274416	1492	58.54	114.66	1.95866	1.05382	0.000523911	0.0116711	Up	3.91	3.79	6.28	10.27	7.76	9.9	ko01100//Metabolic pathways;ko01110//Biosynthesis of secondary metabolites;ko01212//Fatty acid metabolism;ko00062//Fatty acid elongation;ko01040//Biosynthesis of unsaturated fatty acids	GO:0005829//cytosol;GO:0016021//integral component of membrane	GO:0008270//zinc ion binding	-	gi|747094334|ref|XP_011094998.1|/2.1e-117/PREDICTED: peroxisome biogenesis factor 10 isoform X1 [Sesamum indicum]
114280123	1779	219.88	6.71	0.0305166	-3.28254	4.41e-09	7.2e-07	Down	9.04	28.21	3.23	1.01	0.19	0.22	ko01110//Biosynthesis of secondary metabolites;ko03050//Proteasome;ko00062//Fatty acid elongation	GO:0016021//integral component of membrane	-	GO:0055085//transmembrane transport	gi|702451910|ref|XP_010025801.1|/2.6e-184/PREDICTED: sugar transport protein 1-like [Eucalyptus grandis]
114279666	2738	342.29	1809.98	5.28786	2.22001	2.24e-06	0.000147798	Up	7.29	24.39	10.17	28.4	127.52	90.84	ko01100//Metabolic pathways;ko01200//Carbon metabolism;ko00710//Carbon fixation in photosynthetic organisms;ko00630//Glyoxylate and dicarboxylate metabolism	GO:0016020//membrane	-	-	gi|703161411|ref|XP_010112784.1|/2.0e-65/Metal transporter Nramp5 [Morus notabilis]
114271833	748	577.99	1606.41	2.7793	1.45005	7.81e-05	0.0026668	Up	92.22	45.06	163.51	312.45	239.74	269.97	-	-	-	GO:0006952//defense response;GO:0009607//response to biotic stimulus	gi|720091547|ref|XP_010245449.1|/1.2e-57/PREDICTED: major allergen Pru ar 1-like [Nelumbo nucifera]
114317016	1633	1086.92	2090.57	1.92339	1.04136	0.000267076	0.00696316	Up	70.17	53.85	113.22	146.61	147.8	172.51	ko01100//Metabolic pathways;ko01110//Biosynthesis of secondary metabolites;ko00940//Phenylpropanoid biosynthesis;ko00941//Flavonoid biosynthesis;ko00945//Stilbenoid, diarylheptanoid and gingerol biosynthesis	-	GO:0016747//transferase activity, transferring acyl groups other than amino-acyl groups	-	gi|698457350|ref|XP_009780813.1|/6.4e-208/PREDICTED: agmatine coumaroyltransferase-2-like [Nicotiana sylvestris]
114282561	1148	108.39	197.46	1.82175	1.06649	0.00275793	0.0411295	Up	13.88	8.46	10.51	16.56	32.68	17.1	-	GO:0005886//plasma membrane;GO:0016021//integral component of membrane	-	-	gi|225442513|ref|XP_002284038.1|/3.6e-72/PREDICTED: CASP-like protein 3A1 [Vitis vinifera]
114265549	1177	86.01	22.38	0.260202	-1.49237	0.00112539	0.021176	Down	10.26	5.55	10.18	1.31	1.38	4.41	-	GO:0005576//extracellular region;GO:0005618//cell wall;GO:0016020//membrane	-	GO:0009664//plant-type cell wall organization	gi|590570380|ref|XP_007011319.1|/4.0e-127/Expansin A8, ALPHA 1.11,EXPA8 [Theobroma cacao]
114315854	3772	449.24	150.02	0.333942	-1.26012	0.000384603	0.00921449	Down	17.28	11.99	9.26	5.99	2.21	5.53	-	-	-	-	gi|731379354|ref|XP_010660906.1|/4.1e-189/PREDICTED: myosin-9 isoform X1 [Vitis vinifera]
114263963	3542	147.08	58.48	0.397607	-1.07276	2.17e-05	0.000942347	Down	4.39	4.78	4.74	2.14	1.85	1.9	ko03018//RNA degradation;ko00240//Pyrimidine metabolism;ko00230//Purine metabolism	GO:0005739//mitochondrion	GO:0000175//3'-5'-exoribonuclease activity;GO:0003723//RNA binding;GO:0004654//polyribonucleotide nucleotidyltransferase activity	GO:0000957//mitochondrial RNA catabolic process;GO:0000963//mitochondrial RNA processing;GO:0006402//mRNA catabolic process;GO:0090503//RNA phosphodiester bond hydrolysis, exonucleolytic	gi|731419046|ref|XP_010660886.1|/0.0e+00/PREDICTED: polyribonucleotide nucleotidyltransferase 2, mitochondrial [Vitis vinifera]
114304811	1666	34.39	67.01	1.94853	1.12195	0.00144874	0.0256791	Up	2.84	2.14	2.08	5.24	6.09	3.74	ko01100//Metabolic pathways;ko01110//Biosynthesis of secondary metabolites;ko00270//Cysteine and methionine metabolism;ko00904//Diterpenoid biosynthesis	-	GO:0016491//oxidoreductase activity;GO:0046872//metal ion binding	GO:0055114//oxidation-reduction process	gi|567855439|ref|XP_006420839.1|/8.2e-110/hypothetical protein CICLE_v10005336mg [Citrus clementina]
114260199	1148	43.8	242.35	5.53311	2.25847	6.74e-07	5.32e-05	Up	5.07	1.46	7.52	20.31	40.72	20.52	-	-	GO:0051213//dioxygenase activity	-	gi|225437856|ref|XP_002264085.1|/1.4e-97/PREDICTED: hyoscyamine 6-dioxygenase [Vitis vinifera]
114268372	2324	190.88	462.35	2.4222	1.29883	0.000448514	0.0103578	Up	12.27	5.73	9.59	35.03	12.22	22.53	ko01100//Metabolic pathways;ko04146//Peroxisome;ko01212//Fatty acid metabolism;ko00061//Fatty acid biosynthesis;ko00071//Fatty acid degradation	-	GO:0003824//catalytic activity	GO:0008152//metabolic process	gi|698470362|ref|XP_009783796.1|/0.0e+00/PREDICTED: long chain acyl-CoA synthetase 4-like [Nicotiana sylvestris]
114322347	1505	152.16	480.91	3.16055	1.64476	4.42e-05	0.00165571	Up	7.12	10.86	19.07	37.07	60.11	24.59	-	-	GO:0016758//transferase activity, transferring hexosyl groups	GO:0008152//metabolic process	gi|661400157|gb|AIE12477.1|/2.5e-182/UGT4 [Panax ginseng]
114316805	1230	0.38	8.74	23	2.09986	0.000605762	0.0129587	Up	0.09	0	0	0.68	1.02	0.96	ko01100//Metabolic pathways;ko01110//Biosynthesis of secondary metabolites;ko00960//Tropane, piperidine and pyridine alkaloid biosynthesis	-	-	-	gi|147805427|emb|CAN60872.1|/4.9e-27/hypothetical protein VITISV_016380 [Vitis vinifera]
114323704	1695	208.45	524.51	2.51624	1.40024	0.000668921	0.0140673	Up	23.55	4.84	12.68	36.24	40.4	37.01	ko01100//Metabolic pathways;ko00380//Tryptophan metabolism	GO:0016021//integral component of membrane	GO:0016846//carbon-sulfur lyase activity	-	gi|296083129|emb|CBI22765.3|/9.4e-186/unnamed protein product [Vitis vinifera]
114272011	4046	681.14	264.71	0.388628	-1.073	1.66e-06	0.000113976	Down	22	17.69	14.98	7.29	7.86	8.08	-	-	-	-	gi|359493954|ref|XP_003634700.1|/0.0e+00/PREDICTED: uncharacterized protein LOC100241773 [Vitis vinifera]
114259195	865	44.64	82.48	1.84767	1.02069	0.000874858	0.017313	Up	6.38	4.9	7.27	10.33	13.66	11.65	ko00053//Ascorbate and aldarate metabolism;ko00562//Inositol phosphate metabolism	-	-	-	gi|720036768|ref|XP_010267462.1|/2.4e-54/PREDICTED: uncharacterized protein LOC104604694 isoform X2 [Nelumbo nucifera]
114300540	1825	6.34	22.17	3.49685	1.61755	0.0012711	0.0231245	Up	0.55	0.28	0.44	1.61	1.92	1.03	-	-	-	-	-
114274453	2398	55.59	100.59	1.8095	1.01036	0.00246423	0.03796	Up	2.06	3.47	2.28	4.01	5.92	5.38	ko04075//Plant hormone signal transduction;ko04016//MAPK signaling pathway - plant	GO:0005634//nucleus;GO:0005737//cytoplasm	-	-	gi|359473439|ref|XP_002264637.2|/1.5e-229/PREDICTED: U-box domain-containing protein 19 [Vitis vinifera]
114304601	522	12.38	0.34	0.0274637	-1.83842	0.00272073	0.0407313	Down	3.22	0.43	1.38	0.25	0	0	ko00514//Other types of O-glycan biosynthesis	GO:0012505//endomembrane system;GO:0043227//membrane-bounded organelle;GO:0043229//intracellular organelle	-	-	gi|661887886|emb|CDP08442.1|/8.0e-27/unnamed protein product [Coffea canephora]
114269428	3232	932.72	353.34	0.378828	-1.13552	9.03e-08	1e-05	Down	36.89	32.15	25.78	14.32	11.09	13.37	ko01100//Metabolic pathways;ko04070//Phosphatidylinositol signaling system;ko00562//Inositol phosphate metabolism	-	-	-	gi|720057199|ref|XP_010273908.1|/0.0e+00/PREDICTED: phosphoinositide phosphatase SAC3-like isoform X2 [Nelumbo nucifera]
114321299	2752	260.44	603.06	2.31554	1.33576	3.34e-09	5.68e-07	Up	9.94	10.12	12.12	25.25	20.64	31.82	-	-	-	-	gi|731382876|ref|XP_010646843.1|/3.6e-235/PREDICTED: proline-rich receptor-like protein kinase PERK4 isoform X1 [Vitis vinifera]
114307565	1198	35.74	99.5	2.784	1.50016	3.65e-05	0.00142139	Up	2.63	2.91	5.47	10.66	12.11	8.54	ko01100//Metabolic pathways;ko01110//Biosynthesis of secondary metabolites;ko01230//Biosynthesis of amino acids;ko00270//Cysteine and methionine metabolism	GO:0005829//cytosol	GO:0004478//methionine adenosyltransferase activity;GO:0005524//ATP binding;GO:0046872//metal ion binding	GO:0006556//S-adenosylmethionine biosynthetic process;GO:0006730//one-carbon metabolic process	gi|747093571|ref|XP_011094598.1|/7.0e-119/PREDICTED: S-adenosylmethionine synthase 3 [Sesamum indicum]
114280424	1901	1852.45	72.32	0.0390402	-3.77568	9.47e-20	1.85e-16	Down	117.42	161.3	37.34	5.03	5.45	3.54	-	GO:0009505//plant-type cell wall;GO:0009506//plasmodesma	GO:0005507//copper ion binding;GO:0008447//L-ascorbate oxidase activity;GO:0016722//oxidoreductase activity, oxidizing metal ions	GO:0055114//oxidation-reduction process	gi|1000948076|ref|XP_015580389.1|/3.1e-270/PREDICTED: L-ascorbate oxidase homolog [Ricinus communis]
114288218	3403	308.53	124.46	0.403397	-1.04733	0.000617466	0.0131815	Down	8.4	13.6	8.01	4.84	2.94	5.03	-	GO:0005759//mitochondrial matrix	GO:0003697//single-stranded DNA binding;GO:0004176//ATP-dependent peptidase activity;GO:0004252//serine-type endopeptidase activity;GO:0005524//ATP binding;GO:0043565//sequence-specific DNA binding	GO:0006515//misfolded or incompletely synthesized protein catabolic process;GO:0034599//cellular response to oxidative stress;GO:0051131//chaperone-mediated protein complex assembly;GO:0070407//oxidation-dependent protein catabolic process;GO:0090296//regulation of mitochondrial DNA replication	gi|720038480|ref|XP_010268001.1|/0.0e+00/PREDICTED: lon protease homolog, mitochondrial-like [Nelumbo nucifera]
114260226	1365	21.03	43.23	2.05563	1.13593	0.00174708	0.0296823	Up	1.77	1.65	1.98	3.56	4.13	4.06	-	-	GO:0016787//hydrolase activity	-	gi|661893872|emb|CDP02313.1|/1.6e-140/unnamed protein product [Coffea canephora]//gi|661893872|emb|CDP02313.1|/4.9e-121/unnamed protein product [Coffea canephora]
114279464	1578	782.01	99.69	0.127479	-2.55941	2.34e-12	1.03e-09	Down	34.47	75.72	64.06	6.18	4.82	11.71	-	GO:0043231//intracellular membrane-bounded organelle	GO:0080043//quercetin 3-O-glucosyltransferase activity;GO:0080044//quercetin 7-O-glucosyltransferase activity	GO:0009813//flavonoid biosynthetic process;GO:0052696//flavonoid glucuronidation	gi|675272226|gb|AIL51400.1|/4.0e-231/glycosyltransferase [Actinidia deliciosa]
114296656	1561	68.07	205.89	3.02468	1.72717	2.95e-11	9.46e-09	Up	4.43	5.04	6.05	15.76	18.22	15.36	-	-	GO:0004674//protein serine/threonine kinase activity;GO:0005524//ATP binding	GO:0006468//protein phosphorylation	gi|358248006|ref|NP_001240045.1|/1.8e-196/serine/threonine-protein kinase At5g01020-like [Glycine max]//gi|358248006|ref|NP_001240045.1|/1.9e-196/serine/threonine-protein kinase At5g01020-like [Glycine max]
114282497	1909	0.73	64.22	87.9726	4.20151	2.03e-14	1.39e-11	Up	0.07	0.1	0	6.3	4.28	1.79	ko01100//Metabolic pathways;ko01110//Biosynthesis of secondary metabolites;ko00909//Sesquiterpenoid and triterpenoid biosynthesis;ko00902//Monoterpenoid biosynthesis	-	GO:0000287//magnesium ion binding;GO:0010333//terpene synthase activity	GO:0008152//metabolic process	gi|549440496|gb|AGX26045.1|/4.1e-262/bifunctional terpenoid synthase [Camellia sinensis]
114266195	4265	668.9	269.67	0.403154	-1.07719	1.18e-06	8.57e-05	Down	17.51	17.69	17.26	9.45	6	6.91	ko04120//Ubiquitin mediated proteolysis	-	GO:0046872//metal ion binding	-	gi|225463891|ref|XP_002264093.1|/0.0e+00/PREDICTED: uncharacterized protein LOC100246114 [Vitis vinifera]
114301586	1854	42.12	88.78	2.10779	1.14592	0.000558922	0.0121924	Up	2.95	2.27	3	7.31	3.86	6.02	-	-	-	-	gi|1009157396|ref|XP_015896739.1|/2.9e-34/PREDICTED: uncharacterized protein LOC107430419 [Ziziphus jujuba]//gi|971570708|ref|XP_015169493.1|/4.8e-34/PREDICTED: uncharacterized protein LOC107062853 [Solanum tuberosum]
114311963	1422	622.18	112.92	0.181491	-1.99987	5.01e-07	4.13e-05	Down	38.16	78.6	27.6	12.91	5.41	10.3	-	GO:0016020//membrane;GO:0016021//integral component of membrane	GO:0022857//transmembrane transporter activity	GO:0055085//transmembrane transport	gi|568840269|ref|XP_006474092.1|/1.4e-38/PREDICTED: WAT1-related protein At4g30420-like isoform X2 [Citrus sinensis]//gi|702289588|ref|XP_010047033.1|/1.0e-30/PREDICTED: WAT1-related protein At4g30420 isoform X1 [Eucalyptus grandis]//gi|778667340|ref|XP_011648910.1|/4.5e-39/PREDICTED: WAT1-related protein At4g30420 [Cucumis sativus]//gi|778667340|ref|XP_011648910.1|/4.6e-39/PREDICTED: WAT1-relate…
114318813	1567	1378.1	393.55	0.285574	-1.55309	1.62e-09	3.08e-07	Down	88.28	122.9	90.59	34.08	20.62	35.47	-	-	GO:0005524//ATP binding	-	gi|324331817|gb|ADY38689.1|/1.0e-218/actin [Camellia sinensis]
114301402	1063	1631.02	124.83	0.0765349	-1.8796	0.0020427	0.0332557	Down	217.35	256.54	33.15	8.09	3.57	30.21	ko01100//Metabolic pathways;ko04016//MAPK signaling pathway - plant;ko00520//Amino sugar and nucleotide sugar metabolism	-	GO:0004568//chitinase activity;GO:0008061//chitin binding	GO:0005975//carbohydrate metabolic process;GO:0006032//chitin catabolic process;GO:0016998//cell wall macromolecule catabolic process	gi|357966793|gb|AET95643.1|/3.9e-145/chitinase [Camellia sinensis]
114296262	2356	9	0.34	0.0377778	-1.91617	0.0017928	0.0301899	Down	0.38	0.34	0.61	0	0	0.05	-	-	GO:0008137//NADH dehydrogenase (ubiquinone) activity	GO:0055114//oxidation-reduction process	gi|595881240|ref|XP_007212379.1|/1.1e-269/hypothetical protein PRUPE_ppa003771mg [Prunus persica]//gi|595881240|ref|XP_007212379.1|/1.2e-269/hypothetical protein PRUPE_ppa003771mg [Prunus persica]
114298671	1465	1675.91	521.51	0.31118	-1.4328	4.5e-05	0.00168024	Down	96.64	134.67	177.21	33.67	25.35	68.1	ko01100//Metabolic pathways;ko01110//Biosynthesis of secondary metabolites;ko00520//Amino sugar and nucleotide sugar metabolism;ko00053//Ascorbate and aldarate metabolism	-	GO:0047918//GDP-mannose 3,5-epimerase activity;GO:0050662//coenzyme binding	-	gi|477541651|gb|AGI78462.1|/2.0e-224/GDP-mannose-3',5'-epimerase [Camellia sinensis]//gi|477541651|gb|AGI78462.1|/2.6e-224/GDP-mannose-3',5'-epimerase [Camellia sinensis]
114259862	1685	154.86	336.79	2.1748	1.18022	0.000546876	0.0120575	Up	6.44	10.27	16.56	22.18	28.18	23.59	ko01100//Metabolic pathways;ko01110//Biosynthesis of secondary metabolites;ko01230//Biosynthesis of amino acids;ko01210//2-Oxocarboxylic acid metabolism;ko00220//Arginine biosynthesis	-	GO:0016787//hydrolase activity	GO:0006629//lipid metabolic process	gi|661898319|emb|CDO98286.1|/1.6e-174/unnamed protein product [Coffea canephora]
114263002	1960	897.75	257.8	0.287162	-1.42621	1.01e-05	0.000510545	Down	69.93	62.63	26.93	18.57	13.48	16.74	ko04075//Plant hormone signal transduction;ko04712//Circadian rhythm - plant	-	-	-	gi|302142156|emb|CBI19359.3|/3.0e-119/unnamed protein product [Vitis vinifera]//gi|302142156|emb|CBI19359.3|/3.5e-119/unnamed protein product [Vitis vinifera]//gi|302142156|emb|CBI19359.3|/4.3e-119/unnamed protein product [Vitis vinifera]//gi|658044660|ref|XP_008357997.1|/3.6e-107/PREDICTED: transcription factor bHLH74-like [Malus domestica]//gi|731430200|ref|XP_010664917.1|/1.9e-117/PREDICTED: L…
114262790	318	78.71	13.3	0.168975	-1.74925	0.000540936	0.0119658	Down	44.33	46.79	10.02	8.05	6.65	4.03	-	-	-	-	gi|565388249|ref|XP_006359891.1|/2.7e-30/PREDICTED: uncharacterized protein LOC102586099 [Solanum tuberosum]
114322877	1342	1234.3	2438.75	1.97582	1.12344	0.00140883	0.0250802	Up	87.25	97.74	140.04	221.83	338.06	133.37	-	GO:0005774//vacuolar membrane;GO:0005886//plasma membrane;GO:0009506//plasmodesma;GO:0009507//chloroplast	GO:0043424//protein histidine kinase binding	-	gi|255558218|ref|XP_002520136.1|/1.5e-141/PREDICTED: hypersensitive-induced response protein 2 [Ricinus communis]//gi|255558218|ref|XP_002520136.1|/1.6e-141/PREDICTED: hypersensitive-induced response protein 2 [Ricinus communis]//gi|255558218|ref|XP_002520136.1|/9.5e-142/PREDICTED: hypersensitive-induced response protein 2 [Ricinus communis]
114277696	1760	81.04	2.6	0.0320829	-2.70207	5.56e-06	0.000315414	Down	1.93	12.14	1.13	0	0.21	0.33	ko01110//Biosynthesis of secondary metabolites;ko01210//2-Oxocarboxylic acid metabolism;ko00380//Tryptophan metabolism;ko00966//Glucosinolate biosynthesis	-	GO:0016758//transferase activity, transferring hexosyl groups	GO:0008152//metabolic process	gi|952950756|gb|ALO19896.1|/3.8e-246/UDP-glycosyltransferase 74B5 [Camellia sinensis]
114301993	2673	451.45	134.8	0.298593	-1.47934	5.56e-08	6.58e-06	Down	18.7	20.57	17.27	5.43	4.12	8.28	-	-	-	-	-
114280507	1400	94.86	18.33	0.193232	-1.75182	0.000862482	0.0171512	Down	7.71	4.44	12.4	2.79	0.18	1.6	ko00480//Glutathione metabolism	GO:0005737//cytoplasm	GO:0004364//glutathione transferase activity	GO:0006749//glutathione metabolic process;GO:0009407//toxin catabolic process	gi|590628980|ref|XP_007026863.1|/1.6e-77/Tau class glutathione transferase GSTU45 [Theobroma cacao]
114259935	1674	21.97	0	0	-2.16452	0.000404627	0.00960989	Down	0.75	2.82	0.08	0	0	0	ko01110//Biosynthesis of secondary metabolites;ko00900//Terpenoid backbone biosynthesis	-	GO:0016829//lyase activity;GO:0046872//metal ion binding	-	gi|1009127913|ref|XP_015880944.1|/2.0e-145/PREDICTED: tricyclene synthase EBOS, chloroplastic-like [Ziziphus jujuba]//gi|1009127913|ref|XP_015880944.1|/3.5e-145/PREDICTED: tricyclene synthase EBOS, chloroplastic-like [Ziziphus jujuba]//gi|1009127913|ref|XP_015880944.1|/4.0e-112/PREDICTED: tricyclene synthase EBOS, chloroplastic-like [Ziziphus jujuba]
114318304	2311	786.48	187.79	0.238773	-1.74394	6.1e-07	4.91e-05	Down	25.56	55.54	34.23	10.89	5.41	12.23	-	-	GO:0005509//calcium ion binding;GO:0016491//oxidoreductase activity	GO:0055114//oxidation-reduction process	gi|747096549|ref|XP_011096201.1|/8.3e-286/PREDICTED: external alternative NAD(P)H-ubiquinone oxidoreductase B2, mitochondrial [Sesamum indicum]
114276251	3461	640.64	188.13	0.293659	-1.48727	2.13e-05	0.000928763	Down	15.04	26.96	20.29	6.8	3.18	8.9	-	GO:0005783//endoplasmic reticulum;GO:0005886//plasma membrane;GO:0016021//integral component of membrane	GO:0016760//cellulose synthase (UDP-forming) activity	GO:0030244//cellulose biosynthetic process;GO:0071555//cell wall organization	gi|731433308|ref|XP_010644596.1|/7.5e-307/PREDICTED: cellulose synthase-like protein E1 [Vitis vinifera]
114302470	1642	115.86	245.06	2.11514	1.26622	2.94e-06	0.000186475	Up	8.29	7.94	7.8	19.01	22.08	14.25	-	GO:0005765//lysosomal membrane;GO:0005765//lysosomal membrane;GO:0030660//Golgi-associated vesicle membrane;GO:0030660//Golgi-associated vesicle membrane;GO:0071458//integral component of cytoplasmic side of endoplasmic reticulum membrane;GO:0071458//integral component of cytoplasmic side of endoplasmic reticulum membrane;GO:0071556//integral component of lumenal side of endoplasmic reticulum mem…	GO:0042500//aspartic endopeptidase activity, intramembrane cleaving;GO:0042500//aspartic endopeptidase activity, intramembrane cleaving	GO:0006465//signal peptide processing;GO:0006465//signal peptide processing;GO:0033619//membrane protein proteolysis;GO:0033619//membrane protein proteolysis	gi|225454252|ref|XP_002274726.1|/1.8e-221/PREDICTED: signal peptide peptidase-like 4 [Vitis vinifera]//gi|225454252|ref|XP_002274726.1|/2.8e-218/PREDICTED: signal peptide peptidase-like 4 [Vitis vinifera]//gi|747090858|ref|XP_011093137.1|/9.6e-161/PREDICTED: signal peptide peptidase-like 4 [Sesamum indicum]
114301914	2144	29.7	2.59	0.0872054	-2.39571	6.02e-06	0.00033442	Down	1.26	2.22	1.16	0.11	0.17	0.16	ko01110//Biosynthesis of secondary metabolites;ko03050//Proteasome;ko00062//Fatty acid elongation	GO:0016021//integral component of membrane	-	GO:0055085//transmembrane transport	gi|398363585|gb|AFO84087.1|/1.7e-261/hexose transport protein [Actinidia deliciosa]
114313507	1910	145.62	533.14	3.66117	1.73162	0.000456354	0.0104915	Up	17.88	3.42	2.72	47.05	21.94	30.44	-	GO:0016020//membrane	GO:0004497//monooxygenase activity;GO:0046872//metal ion binding	-	gi|1009174682|ref|XP_015868469.1|/1.8e-177/PREDICTED: cytochrome P450 CYP72A219-like [Ziziphus jujuba]//gi|723718988|ref|XP_004244382.2|/1.2e-176/PREDICTED: cytochrome P450 CYP72A219-like [Solanum lycopersicum]
114258972	2822	149.28	56.78	0.380359	-1.09782	0.000413131	0.00977588	Down	6.13	7.05	4.21	2.41	1.77	2.93	-	GO:0016021//integral component of membrane	GO:0004674//protein serine/threonine kinase activity;GO:0005524//ATP binding	GO:0006468//protein phosphorylation	gi|225423802|ref|XP_002277905.1|/6.3e-203/PREDICTED: proline-rich receptor-like protein kinase PERK9 [Vitis vinifera]
114279326	803	154.92	607.23	3.91964	2.05014	4.59e-10	1.06e-07	Up	34.22	12.98	21.8	110.61	94.4	85.01	ko04146//Peroxisome	-	GO:0004601//peroxidase activity;GO:0016491//oxidoreductase activity	GO:0055114//oxidation-reduction process;GO:0098869//cellular oxidant detoxification	gi|593704971|ref|XP_007152859.1|/1.1e-69/hypothetical protein PHAVU_004G166100g [Phaseolus vulgaris]//gi|920714146|gb|KOM54234.1|/9.8e-60/hypothetical protein LR48_Vigan10g012600 [Vigna angularis]
114259327	1346	10.67	34.01	3.18744	1.62211	0.000306682	0.00772745	Up	0.89	1.28	0.61	3.78	3.46	2.36	-	-	-	-	-
114319002	2256	20.77	54.5	2.62398	1.48239	0.00011908	0.00367425	Up	1.4	0.92	0.69	3.24	3.18	2.42	-	-	-	-	gi|731410563|ref|XP_010657605.1|/1.4e-120/PREDICTED: probable protein phosphatase 2C BIPP2C1 isoform X1 [Vitis vinifera]//gi|731410563|ref|XP_010657605.1|/2.9e-118/PREDICTED: probable protein phosphatase 2C BIPP2C1 isoform X1 [Vitis vinifera]
114309759	1839	14.84	1.32	0.0889488	-1.87406	0.00166675	0.0286864	Down	1.48	0.76	0.43	0.06	0.07	0.13	ko01100//Metabolic pathways;ko01110//Biosynthesis of secondary metabolites;ko00905//Brassinosteroid biosynthesis	GO:0016020//membrane	GO:0016709//oxidoreductase activity, acting on paired donors, with incorporation or reduction of molecular oxygen, NAD(P)H as one donor, and incorporation of one atom of oxygen;GO:0046872//metal ion binding	GO:0007275//multicellular organism development;GO:0010268//brassinosteroid homeostasis;GO:0016125//sterol metabolic process;GO:0016132//brassinosteroid biosynthetic process	gi|1009112024|ref|XP_015866229.1|/1.7e-177/PREDICTED: 3-epi-6-deoxocathasterone 23-monooxygenase [Ziziphus jujuba]
114308809	1606	1.94	16.88	8.70103	1.76895	0.00355441	0.0491342	Up	0	0.07	0.41	1.24	2.4	0.44	-	-	-	-	gi|469474165|gb|AGH33876.1|/2.2e-59/DREB66 [Populus hopeiensis]
114286509	1412	85.02	12.15	0.142908	-1.97946	7.84e-05	0.0026701	Down	7.72	10.22	1.71	1.09	0.88	1.17	-	-	-	-	gi|119331588|gb|ABL63120.1|/4.9e-71/AT-hook DNA-binding protein [Catharanthus roseus]
114256923	1690	180.6	492.56	2.72735	1.51715	4.4e-05	0.00165129	Up	7.65	14.5	15.72	34.07	52.72	23.26	ko01100//Metabolic pathways	-	GO:0005488	-	gi|661889437|emb|CDP07024.1|/1.5e-135/unnamed protein product [Coffea canephora]
114300073	1472	255.83	98.82	0.386272	-1.14833	3.27e-05	0.00131059	Down	16.18	16.29	26.39	7.57	6.25	9	-	GO:0016021//integral component of membrane	GO:0005244//voltage-gated ion channel activity;GO:0005509//calcium ion binding	GO:0034765//regulation of ion transmembrane transport	gi|731408708|ref|XP_010656956.1|/2.3e-148/PREDICTED: two pore channel 1 isoform X1 [Vitis vinifera]//gi|731408708|ref|XP_010656956.1|/4.9e-156/PREDICTED: two pore channel 1 isoform X1 [Vitis vinifera]//gi|731408708|ref|XP_010656956.1|/8.0e-168/PREDICTED: two pore channel 1 isoform X1 [Vitis vinifera]
114273608	2175	870.58	1787.21	2.0529	1.22476	3.74e-07	3.26e-05	Up	55.94	32.91	46.34	96.43	104.34	97.84	-	-	-	-	-
114316835	1851	48.89	6.63	0.135611	-2.19981	3.01e-06	0.000189258	Down	2.11	4.59	2.48	0.58	0.31	0.44	-	GO:0016020//membrane	GO:0000166//nucleotide binding;GO:0004672//protein kinase activity	GO:0016310//phosphorylation	gi|224072887|ref|XP_002303928.1|/4.5e-166/lectin protein kinase [Populus trichocarpa]
114323633	1154	36.41	147.8	4.05932	1.98878	1.79e-07	1.76e-05	Up	4.21	1.82	5.62	15.31	19.17	14.07	ko01100//Metabolic pathways;ko04146//Peroxisome;ko00590//Arachidonic acid metabolism	-	GO:0016787//hydrolase activity	-	gi|697094122|ref|XP_009598630.1|/9.6e-150/PREDICTED: bifunctional epoxide hydrolase 2-like isoform X1 [Nicotiana tomentosiformis]
114279693	1284	70.34	249.67	3.54947	1.73323	5.75e-05	0.00205896	Up	6.23	2.89	11.14	27.75	31.93	14.18	ko04120//Ubiquitin mediated proteolysis	-	-	-	gi|359493665|ref|XP_002282376.2|/1.2e-76/PREDICTED: uncharacterized protein LOC100250261 [Vitis vinifera]
114315460	1595	85.88	409.13	4.76397	2.31553	2.16e-12	9.92e-10	Up	7.24	5.3	5.98	18.74	38.42	38.13	ko01110//Biosynthesis of secondary metabolites;ko03013//RNA transport	-	GO:0080043//quercetin 3-O-glucosyltransferase activity;GO:0080044//quercetin 7-O-glucosyltransferase activity;GO:0080046//quercetin 4'-O-glucosyltransferase activity	GO:0008152//metabolic process	gi|788945840|gb|AKA44598.1|/8.2e-192/UGTPg21 [Panax ginseng]
114284640	1127	17.26	47.3	2.74044	1.41263	0.00148637	0.0261761	Up	2.58	0.64	2.19	5.84	5.05	4.76	-	-	-	-	gi|697121837|ref|XP_009614901.1|/3.2e-89/PREDICTED: deSI-like protein At4g17486 [Nicotiana tomentosiformis]
114317217	1929	520.03	172.77	0.332231	-1.29108	7.12e-06	0.000382763	Down	38.08	29.12	21.49	12.23	7.18	12.33	ko01100//Metabolic pathways;ko00040//Pentose and glucuronate interconversions	GO:0005576//extracellular region	GO:0004650//polygalacturonase activity	GO:0005975//carbohydrate metabolic process;GO:0071555//cell wall organization	gi|225431820|ref|XP_002273305.1|/1.8e-214/PREDICTED: probable polygalacturonase [Vitis vinifera]//gi|225431820|ref|XP_002273305.1|/4.2e-214/PREDICTED: probable polygalacturonase [Vitis vinifera]//gi|225431820|ref|XP_002273305.1|/4.3e-214/PREDICTED: probable polygalacturonase [Vitis vinifera]
114266958	1078	26.76	66.74	2.49402	1.39767	0.00249115	0.0382212	Up	3.7	2.68	2.18	4.56	14.3	5.54	ko04016//MAPK signaling pathway - plant;ko04141//Protein processing in endoplasmic reticulum;ko03010//Ribosome	-	GO:0003993//acid phosphatase activity;GO:0003993//acid phosphatase activity	GO:0016311//dephosphorylation;GO:0016311//dephosphorylation	gi|567874091|ref|XP_006429635.1|/1.5e-109/hypothetical protein CICLE_v10012544mg [Citrus clementina]//gi|567874091|ref|XP_006429635.1|/1.6e-109/hypothetical protein CICLE_v10012544mg [Citrus clementina]
114271353	1913	11.65	45.45	3.90129	1.74526	0.000200528	0.00558927	Up	0.71	0.24	1.24	2.32	3.16	3.22	-	GO:0016021//integral component of membrane	GO:0015171//amino acid transmembrane transporter activity	GO:0003333//amino acid transmembrane transport	gi|470128805|ref|XP_004300325.1|/4.2e-243/PREDICTED: cationic amino acid transporter 6, chloroplastic-like isoform X2 [Fragaria vesca subsp. vesca]
114318219	1550	955.75	298.78	0.312613	-1.30068	0.00346725	0.0483537	Down	44.92	114.77	50.02	18.77	9.01	40.32	ko01100//Metabolic pathways;ko01110//Biosynthesis of secondary metabolites;ko00592//alpha-Linolenic acid metabolism	-	-	-	gi|657983031|ref|XP_008383583.1|/2.3e-186/PREDICTED: putative 12-oxophytodienoate reductase 11 [Malus domestica]
114269619	1692	329.66	1390.66	4.21847	2.07182	7.8e-08	8.84e-06	Up	30.24	9.07	28.08	95.63	129.03	81.61	ko01100//Metabolic pathways;ko00630//Glyoxylate and dicarboxylate metabolism;ko00670//One carbon pool by folate	-	GO:0004497//monooxygenase activity;GO:0005506//iron ion binding;GO:0016705//oxidoreductase activity, acting on paired donors, with incorporation or reduction of molecular oxygen;GO:0020037//heme binding	GO:0055114//oxidation-reduction process	gi|590722535|ref|XP_007051922.1|/1.1e-181/Cytochrome P450 87A3 [Theobroma cacao]
114297311	5134	242.66	72.87	0.300297	-1.4617	6.35e-06	0.000349989	Down	4.37	5.87	5.08	1.45	0.99	2.44	ko04626//Plant-pathogen interaction	-	-	-	gi|317106737|dbj|BAJ53233.1|/1.1e-197/JHL06P13.14 [Jatropha curcas]//gi|317106737|dbj|BAJ53233.1|/4.6e-172/JHL06P13.14 [Jatropha curcas]//gi|317106737|dbj|BAJ53233.1|/7.3e-197/JHL06P13.14 [Jatropha curcas]
114279796	3225	34.83	8.7	0.249785	-1.52372	0.000972726	0.0187098	Down	1.14	1.31	1.18	0.3	0.15	0.5	-	-	GO:0003743//translation initiation factor activity	GO:0006413//translational initiation	gi|731394429|ref|XP_010651834.1|/0.0e+00/PREDICTED: protein argonaute 5 [Vitis vinifera]
114300375	1494	9.9	71.13	7.18485	2.31192	1.34e-05	0.000638112	Up	1.53	0.32	0.35	10.06	3.13	3.92	ko01100//Metabolic pathways;ko01110//Biosynthesis of secondary metabolites;ko00940//Phenylpropanoid biosynthesis;ko00941//Flavonoid biosynthesis;ko00945//Stilbenoid, diarylheptanoid and gingerol biosynthesis	-	GO:0016747//transferase activity, transferring acyl groups other than amino-acyl groups	-	gi|225443484|ref|XP_002270251.1|/3.6e-181/PREDICTED: shikimate O-hydroxycinnamoyltransferase [Vitis vinifera]
114309018	5790	1257.9	518.04	0.411829	-1.08086	1.45e-05	0.000679855	Down	20.93	23.91	28.1	11.63	7.1	12.36	-	-	-	-	gi|731425567|ref|XP_002281396.3|/0.0e+00/PREDICTED: uncharacterized protein LOC100262175 isoform X1 [Vitis vinifera]
114314128	1248	125.48	254.81	2.03068	1.22339	6.71e-05	0.00234252	Up	14.89	13.18	11.99	20.26	28.19	20.85	ko04145//Phagosome;ko04130//SNARE interactions in vesicular transport	GO:0012505//endomembrane system;GO:0016021//integral component of membrane;GO:0031201//SNARE complex	GO:0000149//SNARE binding;GO:0005484//SNAP receptor activity	GO:0006886//intracellular protein transport;GO:0006906//vesicle fusion;GO:0048278//vesicle docking	gi|802564799|ref|XP_012067394.1|/2.0e-90/PREDICTED: syntaxin-22-like isoform X1 [Jatropha curcas]
114288767	1329	9.41	96.3	10.2338	2.2218	0.000149148	0.00442527	Up	1.66	0.13	0.64	11.4	0.96	13.02	-	-	-	-	-
114302303	1716	39.18	90.19	2.30194	1.27316	0.000588156	0.0126681	Up	3.64	1.77	2.24	8.54	4.4	5.91	-	-	GO:0016491//oxidoreductase activity	GO:0006351//transcription, DNA-templated	gi|1000953392|ref|XP_015578562.1|/1.0e-107/PREDICTED: ethylene-responsive transcription factor WRI1 isoform X1 [Ricinus communis]
114311161	1925	222.5	89.28	0.401258	-1.07851	6.71e-06	0.000365661	Down	12.51	14.12	12.66	5.75	4.5	6.5	-	GO:0005794//Golgi apparatus;GO:0016021//integral component of membrane	GO:0008375//acetylglucosaminyltransferase activity	-	gi|225433389|ref|XP_002282998.1|/2.7e-154/PREDICTED: xylosyltransferase 1 [Vitis vinifera]
114263479	1869	42.24	123.31	2.91927	1.5103	0.00131182	0.0237351	Up	4.13	0.74	2.75	4.86	11.14	8.57	-	GO:0016021//integral component of membrane	GO:0005215//transporter activity	GO:0006810//transport	gi|590649136|ref|XP_007032332.1|/9.1e-206/Amino acid permease, putative isoform 1 [Theobroma cacao]
114278173	852	14.21	46.66	3.2836	1.65982	6.93e-05	0.00240842	Up	1.89	2.78	1.34	7.97	4.74	7.89	-	GO:0000326//protein storage vacuole;GO:0005794//Golgi apparatus;GO:0005886//plasma membrane;GO:0009505//plant-type cell wall;GO:0009506//plasmodesma;GO:0009705//plant-type vacuole membrane;GO:0009941//chloroplast envelope;GO:0016021//integral component of membrane;GO:0042807//central vacuole	GO:0015200//methylammonium transmembrane transporter activity;GO:0015250//water channel activity	GO:0006833//water transport;GO:0072489//methylammonium transmembrane transport	gi|444300812|gb|AGD98715.1|/6.0e-133/aquaporin protein 12 [Camellia sinensis]
114271165	2284	1404.82	513.19	0.365307	-1.12615	0.000345465	0.00845948	Down	99.22	56.17	45.05	26.21	19.79	33.79	ko01100//Metabolic pathways;ko01110//Biosynthesis of secondary metabolites;ko00940//Phenylpropanoid biosynthesis;ko00500//Starch and sucrose metabolism;ko00460//Cyanoamino acid metabolism	-	GO:0004553//hydrolase activity, hydrolyzing O-glycosyl compounds	GO:0005975//carbohydrate metabolic process	gi|747083303|ref|XP_011089012.1|/0.0e+00/PREDICTED: lysosomal beta glucosidase-like [Sesamum indicum]
114263911	1983	113.46	235.38	2.07456	1.23681	2.47e-05	0.00104598	Up	8.03	4.87	6.43	12.22	17.69	13.85	-	GO:0016021//integral component of membrane	GO:0015297//antiporter activity	GO:0006855//drug transmembrane transport	gi|698548873|ref|XP_009768477.1|/1.4e-204/PREDICTED: protein TRANSPARENT TESTA 12-like [Nicotiana sylvestris]//gi|698548873|ref|XP_009768477.1|/4.4e-203/PREDICTED: protein TRANSPARENT TESTA 12-like [Nicotiana sylvestris]
114318191	3008	43.62	132.66	3.04127	1.58279	0.00013358	0.00403648	Up	2.12	0.59	2.31	5.04	6.11	4.91	ko03440//Homologous recombination;ko03420//Nucleotide excision repair;ko03030//DNA replication;ko03430//Mismatch repair	-	-	-	gi|731381968|ref|XP_010665319.1|/4.4e-202/PREDICTED: uncharacterized protein LOC100256168 isoform X1 [Vitis vinifera]//gi|731381968|ref|XP_010665319.1|/9.2e-189/PREDICTED: uncharacterized protein LOC100256168 isoform X1 [Vitis vinifera]
114260896	1926	4.92	19.64	3.99187	1.5859	0.00312887	0.0449042	Up	0.23	0.36	0.27	1.94	0.64	1.02	-	-	-	-	gi|698476194|ref|XP_009785428.1|/4.0e-249/PREDICTED: uncharacterized protein LOC104233692 [Nicotiana sylvestris]
114258950	897	17.9	53.82	3.0067	1.52637	0.00102161	0.019483	Up	2.98	1.83	2.76	10	9.53	3.37	-	-	-	-	gi|802611180|ref|XP_012074349.1|/4.8e-77/PREDICTED: putative HVA22-like protein g [Jatropha curcas]
114296044	1987	282.93	71.24	0.251794	-1.66212	6.18e-08	7.17e-06	Down	13.81	20.94	10.9	4.78	3.1	4.7	ko01100//Metabolic pathways;ko00040//Pentose and glucuronate interconversions	-	-	-	gi|747103233|ref|XP_011099803.1|/1.6e-116/PREDICTED: trihelix transcription factor GT-2-like [Sesamum indicum]
114300723	2145	206.36	86.11	0.41728	-1.02016	0.000485221	0.0109886	Down	12.35	8.23	13.58	4.53	3.57	6.19	-	GO:0005773//vacuole;GO:0005777//peroxisome;GO:0016020//membrane	GO:0004185//serine-type carboxypeptidase activity;GO:0016747//transferase activity, transferring acyl groups other than amino-acyl groups	GO:0019748//secondary metabolic process;GO:0051603//proteolysis involved in cellular protein catabolic process	gi|703155006|ref|XP_010111090.1|/8.4e-207/Serine carboxypeptidase-like 20 [Morus notabilis]
114266246	2970	22076.7	7680.8	0.347914	-1.28932	2.82e-14	1.9e-11	Down	790	805.85	919.11	314.86	310.52	303.95	ko00190//Oxidative phosphorylation	GO:0016021//integral component of membrane	GO:0004427//inorganic diphosphatase activity;GO:0009678//hydrogen-translocating pyrophosphatase activity	GO:0055085//transmembrane transport	gi|401728853|gb|AFQ00710.1|/0.0e+00/pyrophosphate-energized vacuolar membrane proteon pump 1 [Ipomoea batatas]
114296234	2268	9241.98	3535.52	0.38255	-1.1655	0.00010145	0.00327592	Down	303.03	444.76	694.6	207.3	171.17	182.62	ko03040//Spliceosome;ko04144//Endocytosis;ko04141//Protein processing in endoplasmic reticulum	-	GO:0005524//ATP binding;GO:0032440//2-alkenal reductase [NAD(P)] activity	GO:0055114//oxidation-reduction process	gi|643739167|gb|KDP44981.1|/0.0e+00/hypothetical protein JCGZ_01481 [Jatropha curcas]
114268904	1290	118.16	273.87	2.31779	1.35945	1.64e-05	0.00074964	Up	12.62	7.33	12.3	21.58	34.48	23.95	ko01100//Metabolic pathways;ko01110//Biosynthesis of secondary metabolites;ko04075//Plant hormone signal transduction;ko01230//Biosynthesis of amino acids;ko04146//Peroxisome;ko00360//Phenylalanine metabolism;ko00400//Phenylalanine, tyrosine and tryptophan biosynthesis;ko00350//Tyrosine metabolism;ko00950//Isoquinoline alkaloid biosynthesis;ko00960//Tropane, piperidine and pyridine alkaloid biosy…	GO:0016020//membrane	-	-	gi|225424732|ref|XP_002266096.1|/2.0e-103/PREDICTED: WAT1-related protein At5g40240 [Vitis vinifera]
114284411	975	13.05	0	0	-1.9396	0.00146009	0.025802	Down	1.45	2.86	0.14	0	0	0	ko04626//Plant-pathogen interaction	-	-	GO:0006351//transcription, DNA-templated	gi|527196879|gb|EPS65581.1|/1.7e-62/hypothetical protein M569_09197 [Genlisea aurea]
114312044	2691	146.97	298.83	2.03327	1.1208	0.000105038	0.00333911	Up	5.77	4.58	8.56	15.84	11.87	12.03	-	GO:0016021//integral component of membrane	GO:0004672//protein kinase activity;GO:0005524//ATP binding;GO:0032440//2-alkenal reductase [NAD(P)] activity	GO:0006468//protein phosphorylation;GO:0055114//oxidation-reduction process	gi|661886523|emb|CDP09887.1|/1.5e-185/unnamed protein product [Coffea canephora]
114301413	672	214.93	649.89	3.02373	1.71631	8.11e-11	2.32e-08	Up	40.43	31.76	49.32	152.15	127.93	98.32	-	-	-	-	gi|743763694|ref|XP_010912043.1|/4.2e-36/PREDICTED: magnesium transporter MRS2-F-like [Elaeis guineensis]
114320154	2238	138.01	25.07	0.181654	-1.61862	0.00339793	0.0476467	Down	2.96	15.27	1.92	0.76	0.71	2.48	-	GO:0016021//integral component of membrane	GO:0015297//antiporter activity	GO:0006855//drug transmembrane transport	gi|582986727|gb|AHI48506.1|/1.1e-177/multidrug and toxic extrusion transporter [Vaccinium corymbosum]//gi|582986727|gb|AHI48506.1|/9.1e-229/multidrug and toxic extrusion transporter [Vaccinium corymbosum]
114316213	1751	8.7	47.54	5.46437	1.86227	0.000376766	0.00906246	Up	0.32	0.27	1.29	3.48	1.48	4.59	-	GO:0043231//intracellular membrane-bounded organelle	GO:0080043//quercetin 3-O-glucosyltransferase activity;GO:0080044//quercetin 7-O-glucosyltransferase activity	GO:0009813//flavonoid biosynthetic process;GO:0052696//flavonoid glucuronidation	gi|952950750|gb|ALO19893.1|/3.6e-273/UDP-glycosyltransferase 75L13 [Camellia sinensis]
114269675	1001	22.15	76.33	3.44605	1.73666	3.08e-05	0.00124645	Up	3.99	1.45	2.22	13.14	6.5	8.52	-	-	-	-	-
114269226	1839	84.23	18.45	0.219043	-1.74091	8.35e-06	0.000433955	Down	4.74	7.19	3.8	1.42	0.94	1.33	ko04141//Protein processing in endoplasmic reticulum;ko03010//Ribosome	-	-	-	gi|698431406|ref|XP_009794407.1|/3.7e-103/PREDICTED: OTU domain-containing protein DDB_G0284757-like [Nicotiana sylvestris]//gi|698431406|ref|XP_009794407.1|/9.0e-134/PREDICTED: OTU domain-containing protein DDB_G0284757-like [Nicotiana sylvestris]//gi|698431406|ref|XP_009794407.1|/9.1e-134/PREDICTED: OTU domain-containing protein DDB_G0284757-like [Nicotiana sylvestris]
114268583	2248	202.33	77.22	0.381654	-1.13252	0.00229422	0.035991	Down	5.85	13.04	11.25	3.96	2.65	5.43	-	GO:0016020//membrane	GO:0000166//nucleotide binding;GO:0004672//protein kinase activity	GO:0016310//phosphorylation	gi|731432445|ref|XP_010644274.1|/3.5e-291/PREDICTED: receptor-like serine/threonine-protein kinase SD1-7 [Vitis vinifera]//gi|731432453|ref|XP_010644279.1|/1.7e-118/PREDICTED: G-type lectin S-receptor-like serine/threonine-protein kinase At4g27290 isoform X1 [Vitis vinifera]
114265719	1661	563.11	153.18	0.272025	-1.42253	0.000137542	0.00414091	Down	55.71	38.14	16.24	12.86	10.07	10.61	-	-	GO:0000166//nucleotide binding;GO:0004672//protein kinase activity	-	gi|565399199|ref|XP_006365145.1|/8.1e-158/PREDICTED: serine/threonine-protein kinase CDL1-like isoform X1 [Solanum tuberosum]
114267643	1783	864.08	366.26	0.423873	-1.00887	0.00222887	0.0352904	Down	38.02	69.5	60.07	35.04	14.88	23.04	-	-	-	-	gi|970043579|ref|XP_015083188.1|/5.4e-59/PREDICTED: homeobox protein Wariai-like [Solanum pennellii]
114284958	2611	252.44	50.45	0.199849	-1.8652	1.69e-07	1.67e-05	Down	8.72	16.11	7.12	1.81	2.71	2.33	-	GO:0016020//membrane	-	-	gi|297737987|emb|CBI27188.3|/4.3e-241/unnamed protein product [Vitis vinifera]//gi|731371413|ref|XP_010648914.1|/1.0e-263/PREDICTED: uncharacterized protein LOC100260982 [Vitis vinifera]//gi|731371413|ref|XP_010648914.1|/1.1e-263/PREDICTED: uncharacterized protein LOC100260982 [Vitis vinifera]//gi|731371413|ref|XP_010648914.1|/5.1e-258/PREDICTED: uncharacterized protein LOC100260982 [Vitis vinife…
114270038	3091	220.89	46.79	0.211825	-1.78021	0.000206939	0.0057058	Down	6.03	6.37	11.86	1.5	0.42	3.28	-	-	-	-	gi|970014012|ref|XP_015067987.1|/3.9e-286/PREDICTED: G-type lectin S-receptor-like serine/threonine-protein kinase At1g61370 isoform X2 [Solanum pennellii]//gi|970014012|ref|XP_015067987.1|/8.9e-294/PREDICTED: G-type lectin S-receptor-like serine/threonine-protein kinase At1g61370 isoform X2 [Solanum pennellii]
114312109	2537	304.49	695.52	2.28421	1.38441	1.46e-07	1.49e-05	Up	13.28	14.42	12.58	25.67	42.03	32.87	ko01100//Metabolic pathways;ko01110//Biosynthesis of secondary metabolites;ko00906//Carotenoid biosynthesis	GO:0009507//chloroplast;GO:0016020//membrane	GO:0009540//zeaxanthin epoxidase [overall] activity;GO:0052662;GO:0052663;GO:0071949//FAD binding	GO:0009688//abscisic acid biosynthetic process;GO:0055114//oxidation-reduction process	gi|743066331|gb|AJB84624.1|/0.0e+00/zeaxanthin epoxidase [Camellia sinensis]
114288827	1283	16.01	93.49	5.83948	2.47729	2.61e-11	8.49e-09	Up	1.8	1.3	1.16	12.04	6.85	7.74	-	GO:0016021//integral component of membrane	GO:0005215//transporter activity	GO:0006810//transport	gi|848898492|ref|XP_012849365.1|/1.2e-121/PREDICTED: aquaporin NIP1-1-like [Erythranthe guttata]
114285508	6811	8270.56	20945	2.53248	1.35991	2.52e-05	0.00105646	Up	126.43	85.13	200.53	447.56	263.69	357.08	ko01100//Metabolic pathways;ko01110//Biosynthesis of secondary metabolites;ko01230//Biosynthesis of amino acids;ko00250//Alanine, aspartate and glutamate metabolism;ko00910//Nitrogen metabolism	GO:0009570//chloroplast stroma	GO:0005506//iron ion binding;GO:0010181//FMN binding;GO:0016040//glutamate synthase (NADH) activity;GO:0050660//flavin adenine dinucleotide binding;GO:0051536//iron-sulfur cluster binding	GO:0006537//glutamate biosynthetic process;GO:0009735//response to cytokinin;GO:0019676//ammonia assimilation cycle;GO:0048589//developmental growth;GO:0055114//oxidation-reduction process	gi|698505776|ref|XP_009798320.1|/0.0e+00/PREDICTED: glutamate synthase 1 [NADH], chloroplastic isoform X1 [Nicotiana sylvestris]
114293590	1480	42.4	98.49	2.32288	1.32507	1.89e-05	0.000839096	Up	2.71	3.27	4.16	7.65	9.18	7.85	-	-	-	-	gi|731385893|ref|XP_010648671.1|/8.6e-135/PREDICTED: uncharacterized protein LOC100254263 [Vitis vinifera]
114303365	1028	12.98	41.93	3.23035	1.56983	0.0014716	0.0259607	Up	2.03	0.77	1.95	2.63	8.05	5.29	ko04075//Plant hormone signal transduction	-	-	GO:0009733//response to auxin	gi|590685036|ref|XP_007041995.1|/4.2e-48/SAUR family protein [Theobroma cacao]
114312648	1159	1190.98	2146.26	1.8021	1.0184	0.00173584	0.029528	Up	121.32	90.66	157.4	221.04	328.45	160.45	ko01100//Metabolic pathways;ko01110//Biosynthesis of secondary metabolites;ko00940//Phenylpropanoid biosynthesis;ko00360//Phenylalanine metabolism;ko00941//Flavonoid biosynthesis;ko00945//Stilbenoid, diarylheptanoid and gingerol biosynthesis	-	-	-	gi|1009176565|ref|XP_015869499.1|/2.0e-54/PREDICTED: REF/SRPP-like protein At1g67360 [Ziziphus jujuba]
114283010	1799	86.29	238.85	2.76799	1.60121	1.68e-08	2.32e-06	Up	6.28	3.84	6.43	16.4	18	14.52	-	GO:0043231//intracellular membrane-bounded organelle	GO:0080043//quercetin 3-O-glucosyltransferase activity;GO:0080044//quercetin 7-O-glucosyltransferase activity	GO:0009813//flavonoid biosynthetic process;GO:0052696//flavonoid glucuronidation	gi|720054372|ref|XP_010273031.1|/2.7e-154/PREDICTED: 7-deoxyloganetin glucosyltransferase-like [Nelumbo nucifera]
114296460	1067	242.43	69.09	0.284989	-1.52984	1.67e-07	1.65e-05	Down	30.07	19.11	32.26	7.71	6.59	9.85	-	-	-	-	gi|747047479|ref|XP_011069713.1|/1.5e-96/PREDICTED: probable carbohydrate esterase At4g34215 [Sesamum indicum]
114319822	2263	533.05	182.63	0.342613	-1.3099	7.11e-08	8.11e-06	Down	27.17	23.85	29.23	8.67	7.53	12.54	ko01100//Metabolic pathways;ko04070//Phosphatidylinositol signaling system;ko00562//Inositol phosphate metabolism;ko04933//AGE-RAGE signaling pathway in diabetic complications	GO:0005622//intracellular	GO:0004435//phosphatidylinositol phospholipase C activity	GO:0016042//lipid catabolic process;GO:0035556//intracellular signal transduction	gi|661882442|emb|CDP14022.1|/1.1e-237/unnamed protein product [Coffea canephora]
114269638	1322	90.46	18.03	0.199315	-1.82615	9.46e-05	0.00310007	Down	3.31	11.51	9.82	1.67	0.93	2.45	-	-	-	-	gi|661893109|emb|CDP02918.1|/2.8e-20/unnamed protein product [Coffea canephora]
114297200	629	402.55	164.1	0.407651	-1.04759	0.000107287	0.00339743	Down	67.91	100.88	70.99	36.44	24.78	39.5	ko03010//Ribosome	GO:0022627//cytosolic small ribosomal subunit	GO:0003735//structural constituent of ribosome	GO:0000447//endonucleolytic cleavage in ITS1 to separate SSU-rRNA from 5.8S rRNA and LSU-rRNA from tricistronic rRNA transcript (SSU-rRNA, 5.8S rRNA, LSU-rRNA);GO:0000461//endonucleolytic cleavage to generate mature 3'-end of SSU-rRNA from (SSU-rRNA, 5.8S rRNA, LSU-rRNA);GO:0006412//translation	gi|460366748|ref|XP_004229241.1|/2.2e-38/PREDICTED: 40S ribosomal protein S21-2 [Solanum lycopersicum]//gi|460366748|ref|XP_004229241.1|/2.4e-38/PREDICTED: 40S ribosomal protein S21-2 [Solanum lycopersicum]//gi|460366748|ref|XP_004229241.1|/2.8e-38/PREDICTED: 40S ribosomal protein S21-2 [Solanum lycopersicum]
114282110	2517	52.15	8.24	0.158006	-2.14572	3.91e-07	3.36e-05	Down	2	2.2	2.89	0.51	0.29	0.37	ko04712//Circadian rhythm - plant	-	-	-	gi|147784441|emb|CAN72725.1|/1.4e-101/hypothetical protein VITISV_015092 [Vitis vinifera]//gi|147784441|emb|CAN72725.1|/7.6e-107/hypothetical protein VITISV_015092 [Vitis vinifera]
114262759	2787	36.87	6.58	0.178465	-1.89062	8.07e-05	0.00272479	Down	0.99	1.1	2	0.42	0.24	0.24	ko01100//Metabolic pathways;ko00561//Glycerolipid metabolism	-	-	-	gi|661897640|emb|CDO99352.1|/1.1e-95/unnamed protein product [Coffea canephora]//gi|661897640|emb|CDO99352.1|/1.2e-95/unnamed protein product [Coffea canephora]//gi|661897640|emb|CDO99352.1|/1.5e-95/unnamed protein product [Coffea canephora]//gi|661897640|emb|CDO99352.1|/1.7e-95/unnamed protein product [Coffea canephora]//gi|661897640|emb|CDO99352.1|/1.8e-95/unnamed protein product [Coffea caneph…
114260341	1365	940.74	27.7	0.0294449	-2.72878	5.89e-06	0.000329676	Down	46.51	155.37	29.35	1.13	0.82	5.18	ko01100//Metabolic pathways;ko00630//Glyoxylate and dicarboxylate metabolism	-	-	-	gi|225447990|ref|XP_002270155.1|/5.9e-122/PREDICTED: glutelin type-A 3 [Vitis vinifera]
114314873	1272	97.08	22.76	0.234446	-1.56565	0.000624985	0.0133212	Down	5.29	15.9	5.03	1.99	1.73	2.91	ko01110//Biosynthesis of secondary metabolites;ko03050//Proteasome;ko00062//Fatty acid elongation	GO:0005886//plasma membrane;GO:0009506//plasmodesma;GO:0016021//integral component of membrane	GO:0005358//high-affinity hydrogen:glucose symporter activity	GO:1904659//glucose transmembrane transport	gi|747086473|ref|XP_011090738.1|/7.3e-199/PREDICTED: sugar transport protein 13 [Sesamum indicum]
114306566	1042	25.34	76.05	3.00118	1.54558	0.00241142	0.0373856	Up	4.41	2.54	1.33	9.77	16.06	3.18	-	GO:0005634//nucleus	GO:0003677//DNA binding;GO:0003700//transcription factor activity, sequence-specific DNA binding	GO:0006355//regulation of transcription, DNA-templated	gi|743871238|ref|XP_011033804.1|/4.9e-60/PREDICTED: ethylene-responsive transcription factor ERF026-like [Populus euphratica]
114304116	627	170.66	674.47	3.95213	1.9005	7.24e-07	5.66e-05	Up	43.34	14.64	46.87	182.43	88.43	142.34	-	-	-	-	gi|590675257|ref|XP_007039397.1|/9.5e-67/Uncharacterized protein TCM_015652 [Theobroma cacao]
114288968	776	74.86	313.72	4.19076	1.94537	3.7e-07	3.24e-05	Up	11.01	6.08	20.33	68.1	37.26	47.57	-	GO:0046658//anchored component of plasma membrane	GO:0009055//electron carrier activity	-	gi|225454990|ref|XP_002281286.1|/1.4e-51/PREDICTED: mavicyanin [Vitis vinifera]
114283181	2530	916.93	192.36	0.209787	-1.76125	2.33e-06	0.000153896	Down	60.68	37.17	17.8	11.34	7.87	8	-	-	-	-	gi|720060853|ref|XP_010274988.1|/7.7e-192/PREDICTED: uncharacterized protein slp1-like [Nelumbo nucifera]
114296094	1364	195.61	27.74	0.141813	-2.16999	3.59e-07	3.18e-05	Down	25.8	8.08	14.73	1.48	3.12	3.02	-	GO:0016021//integral component of membrane	-	-	gi|743765533|ref|XP_010912989.1|/3.6e-63/PREDICTED: uncharacterized protein LOC105038787 [Elaeis guineensis]
114311519	1614	211.81	69.52	0.328219	-1.309	0.000481079	0.0109129	Down	15.39	15.72	13.69	6.7	1.92	6.52	ko01100//Metabolic pathways;ko04075//Plant hormone signal transduction;ko04016//MAPK signaling pathway - plant;ko04120//Ubiquitin mediated proteolysis;ko04070//Phosphatidylinositol signaling system;ko00562//Inositol phosphate metabolism;ko03440//Homologous recombination;ko00920//Sulfur metabolism	-	-	-	gi|359473099|ref|XP_003631249.1|/8.7e-157/PREDICTED: U-box domain-containing protein 21-like [Vitis vinifera]
114319131	763	45.17	7.27	0.160948	-1.67134	0.00281075	0.0415324	Down	4.42	14.51	1.71	1.29	0.85	1.45	-	GO:0005634//nucleus	GO:0003677//DNA binding;GO:0003700//transcription factor activity, sequence-specific DNA binding	GO:0006355//regulation of transcription, DNA-templated	gi|731406252|ref|XP_002277621.2|/4.4e-34/PREDICTED: ethylene-responsive transcription factor ERF016 [Vitis vinifera]
114275325	943	308.53	692.28	2.2438	1.35298	1.89e-09	3.49e-07	Up	36.69	39.13	42.23	89.31	108.39	83.02	-	-	-	-	gi|720009852|ref|XP_010259067.1|/1.3e-46/PREDICTED: uncharacterized protein LOC104598607 [Nelumbo nucifera]
114287780	659	24.98	103.4	4.13931	2.06804	1.37e-09	2.7e-07	Up	3.39	5.04	6.03	18.93	24.25	19.04	-	-	-	-	-
114303758	1447	0.38	11.44	30.1053	2.17108	0.000402938	0.0095809	Up	0.08	0	0	0.73	2.07	0.32	ko01100//Metabolic pathways;ko01110//Biosynthesis of secondary metabolites;ko00904//Diterpenoid biosynthesis;ko00906//Carotenoid biosynthesis	-	GO:0016491//oxidoreductase activity	GO:0055114//oxidation-reduction process	gi|802611242|ref|XP_012074380.1|/5.5e-118/PREDICTED: secoisolariciresinol dehydrogenase-like [Jatropha curcas]
114279588	1422	52.41	11.43	0.218088	-1.75383	4.49e-05	0.00168024	Down	4.36	4.08	4.35	1.16	0.35	1.32	-	-	-	-	-
114289355	1989	155.71	40.86	0.262411	-1.45882	0.000489856	0.0110813	Down	5.18	11.44	4.19	4.13	1.7	1.73	ko04626//Plant-pathogen interaction	-	-	-	gi|731431375|ref|XP_010665409.1|/1.0e-70/PREDICTED: receptor-like protein 12 [Vitis vinifera]//gi|731431375|ref|XP_010665409.1|/9.8e-71/PREDICTED: receptor-like protein 12 [Vitis vinifera]
114281081	2295	584.89	3747.48	6.40715	2.64439	3.71e-15	3.16e-12	Up	24.35	21.82	43.63	219.66	247.73	134.02	-	-	-	-	gi|359492398|ref|XP_002285876.2|/4.4e-271/PREDICTED: uncharacterized protein LOC100267814 [Vitis vinifera]
114269639	1011	203.61	53.78	0.264132	-1.51801	0.000554558	0.0121165	Down	11.03	39.51	22.14	8.39	3.18	7.9	-	-	-	-	gi|661893109|emb|CDP02918.1|/3.8e-25/unnamed protein product [Coffea canephora]
114281058	1354	132.67	250.29	1.88656	1.0522	0.00169541	0.0290454	Up	10.28	8.85	16.05	19.25	31.52	19.24	-	-	-	-	gi|698512907|ref|XP_009801438.1|/2.7e-95/PREDICTED: uncharacterized protein LOC104247179 [Nicotiana sylvestris]
114306145	753	31.28	7	0.223785	-1.54892	0.00187213	0.031173	Down	5.77	5.13	4.04	0.66	0.69	2.12	-	-	GO:0046983//protein dimerization activity	-	gi|225445722|ref|XP_002270621.1|/4.5e-55/PREDICTED: transcription factor IBH1 [Vitis vinifera]
114259057	1367	919.27	5380.94	5.85349	2.53122	5.48e-12	2.22e-09	Up	93.54	42.06	101.91	477.73	691.46	326.05	ko01100//Metabolic pathways;ko01110//Biosynthesis of secondary metabolites;ko00940//Phenylpropanoid biosynthesis	GO:0005576//extracellular region;GO:0009505//plant-type cell wall	GO:0004601//peroxidase activity;GO:0020037//heme binding;GO:0046872//metal ion binding	GO:0006979//response to oxidative stress;GO:0009664//plant-type cell wall organization;GO:0042744//hydrogen peroxide catabolic process;GO:0055114//oxidation-reduction process;GO:0098869//cellular oxidant detoxification	gi|251826416|gb|ACT21094.1|/9.5e-189/peroxidase [Camellia oleifera]
114289256	1672	145.78	40.07	0.274866	-1.43921	0.000176621	0.0050501	Down	12.31	6.73	10.98	1.6	3.56	3.77	-	-	-	-	gi|641848940|gb|KDO67816.1|/2.8e-102/hypothetical protein CISIN_1g038839mg [Citrus sinensis]
114297954	1520	47.97	5.91	0.123202	-2.31739	3.12e-07	2.81e-05	Down	3.61	4.5	2.55	0.46	0.41	0.54	-	-	-	-	gi|672205246|ref|XP_008779129.1|/1.5e-129/PREDICTED: uncharacterized protein LOC103698859 [Phoenix dactylifera]
114308359	2525	24.39	1.65	0.0676507	-2.20491	0.000176428	0.0050481	Down	0.89	1.87	0.36	0.14	0.05	0.05	-	-	-	-	gi|645246966|ref|XP_008229606.1|/7.7e-184/PREDICTED: wall-associated receptor kinase-like 22 [Prunus mume]
114287758	629	92.83	359.58	3.87353	1.69646	0.000834355	0.0166973	Up	34.94	4.05	14.06	120.92	33.68	62.64	-	-	-	-	-
114286944	996	211.6	467.29	2.20836	1.29262	1.93e-05	0.000850582	Up	29.03	26.41	18.32	41.9	53.02	80.54	-	-	-	-	-
114311658	1488	258.11	650.42	2.51993	1.36577	0.00012951	0.00393965	Up	27.15	10.07	22.68	62.44	32.9	61.4	-	GO:0005794//Golgi apparatus	GO:0016413//O-acetyltransferase activity	GO:0071554//cell wall organization or biogenesis	gi|697170738|ref|XP_009594291.1|/5.3e-209/PREDICTED: protein trichome birefringence-like 33 [Nicotiana tomentosiformis]
114263516	2782	69.61	19.67	0.282574	-1.41929	0.000288891	0.00737907	Down	2.21	4.01	2.09	0.83	0.74	0.95	-	-	-	-	gi|723678980|ref|XP_010317453.1|/2.4e-287/PREDICTED: G-type lectin S-receptor-like serine/threonine-protein kinase At1g61370 isoform X2 [Solanum lycopersicum]
114257741	2451	103.09	6.18	0.0599476	-2.50174	9.42e-06	0.000479872	Down	9.51	2.73	0.69	0.43	0.3	0.19	-	-	-	-	gi|661887392|emb|CDP09172.1|/2.2e-135/unnamed protein product [Coffea canephora]
114273858	1227	103.08	182.24	1.76795	1.0111	8.01e-05	0.0027101	Up	11.01	9.34	7.58	20.87	16.79	17.28	ko01100//Metabolic pathways;ko01110//Biosynthesis of secondary metabolites;ko00860//Porphyrin and chlorophyll metabolism	-	GO:0004392//heme oxygenase (decyclizing) activity	GO:0006788//heme oxidation	gi|337271830|gb|AEI69673.1|/1.1e-113/heme oxygenase 1 [Nicotiana tabacum]//gi|337271830|gb|AEI69673.1|/6.9e-114/heme oxygenase 1 [Nicotiana tabacum]
114292679	801	215.15	73.3	0.340693	-1.17905	0.00173492	0.0295261	Down	33.84	43.25	17.02	9.51	8.76	16.19	-	GO:0016021//integral component of membrane	-	-	gi|697170124|ref|XP_009593978.1|/1.1e-38/PREDICTED: uncharacterized protein LOC104090564 [Nicotiana tomentosiformis]
114297062	1493	186.52	798.96	4.28351	2.0151	8.21e-08	9.22e-06	Up	14.16	5.89	23.65	48.55	62.51	84.25	-	-	-	-	gi|224108313|ref|XP_002314801.1|/3.2e-85/hypothetical protein POPTR_0010s12140g [Populus trichocarpa]//gi|460382524|ref|XP_004236989.1|/1.0e-110/PREDICTED: uncharacterized protein LOC101256475 [Solanum lycopersicum]//gi|460382524|ref|XP_004236989.1|/1.1e-110/PREDICTED: uncharacterized protein LOC101256475 [Solanum lycopersicum]//gi|460382524|ref|XP_004236989.1|/1.2e-110/PREDICTED: uncharacterized…
114290819	2096	209.21	66.97	0.320109	-1.3443	3.05e-07	2.76e-05	Down	11.93	7.59	10.13	4	4.1	4.3	ko01100//Metabolic pathways;ko01110//Biosynthesis of secondary metabolites;ko00360//Phenylalanine metabolism;ko00380//Tryptophan metabolism;ko00350//Tyrosine metabolism;ko00950//Isoquinoline alkaloid biosynthesis;ko00901//Indole alkaloid biosynthesis;ko00965//Betalain biosynthesis	-	-	-	gi|645219451|ref|XP_008235834.1|/7.7e-24/PREDICTED: uncharacterized protein LOC103334634 [Prunus mume]
114295698	3832	12.92	38.82	3.00464	1.53424	0.0001976	0.00552646	Up	0.4	0.27	0.47	1.14	1.01	1.46	-	-	GO:0016301//kinase activity	GO:0016310//phosphorylation	gi|985433040|ref|XP_015382378.1|/0.0e+00/PREDICTED: LOW QUALITY PROTEIN: uncharacterized protein LOC102628483 [Citrus sinensis]
114316557	4740	735.85	293	0.398179	-1.0188	4.56e-05	0.00169611	Down	20.62	15.31	12.27	7.36	8.3	6.05	ko04626//Plant-pathogen interaction	-	-	-	gi|743809218|ref|XP_011018453.1|/1.2e-237/PREDICTED: disease resistance protein RPM1-like [Populus euphratica]//gi|743809218|ref|XP_011018453.1|/1.5e-237/PREDICTED: disease resistance protein RPM1-like [Populus euphratica]//gi|743809218|ref|XP_011018453.1|/1.6e-237/PREDICTED: disease resistance protein RPM1-like [Populus euphratica]//gi|743809218|ref|XP_011018453.1|/9.1e-238/PREDICTED: disease re…
114290463	1320	89.1	5.02	0.0563412	-2.97675	1.13e-09	2.28e-07	Down	10.53	7.91	3.65	0.36	0.84	0.27	-	-	-	-	gi|567213285|ref|XP_006410837.1|/5.2e-06/hypothetical protein EUTSA_v10017525mg [Eutrema salsugineum]
114304371	2456	11.45	51.72	4.51703	1.94137	3.52e-05	0.00138824	Up	0.82	0.28	0.42	3.25	1.24	2.86	-	-	-	-	gi|720097742|ref|XP_010247416.1|/1.3e-225/PREDICTED: exocyst complex component EXO70A1 [Nelumbo nucifera]
114284094	3378	96.65	173.59	1.79607	1.00923	6.06e-05	0.0021546	Up	3.03	3.12	3.49	5.2	6.28	6.93	ko04075//Plant hormone signal transduction;ko04141//Protein processing in endoplasmic reticulum;ko03018//RNA degradation;ko04145//Phagosome	-	-	GO:0006351//transcription, DNA-templated	gi|567886062|ref|XP_006435553.1|/1.8e-268/hypothetical protein CICLE_v10030787mg [Citrus clementina]
114294972	856	16.89	100.75	5.96507	2.41217	3.86e-09	6.39e-07	Up	2.51	1	3.98	14.27	17.8	13.35	-	-	-	GO:0050896//response to stimulus	gi|359472859|ref|XP_003631205.1|/3.1e-52/PREDICTED: MLP-like protein 43 [Vitis vinifera]
114321094	1725	153.46	32.76	0.213476	-1.79441	3.34e-07	2.98e-05	Down	9.02	13.64	7.3	1.7	2.58	2.7	-	-	-	-	gi|225430810|ref|XP_002271426.1|/9.9e-66/PREDICTED: pentatricopeptide repeat-containing protein At4g36680, mitochondrial [Vitis vinifera]
114317290	2231	87.99	28.6	0.325037	-1.25462	0.000241757	0.00644449	Down	4.79	4.83	3.51	1.93	1.59	1.14	ko01100//Metabolic pathways;ko01110//Biosynthesis of secondary metabolites;ko01200//Carbon metabolism;ko00010//Glycolysis / Gluconeogenesis;ko00620//Pyruvate metabolism;ko04712//Circadian rhythm - plant;ko00020//Citrate cycle (TCA cycle)	-	-	-	gi|731411544|ref|XP_010658023.1|/4.1e-96/PREDICTED: transcription factor TCP8 [Vitis vinifera]
114310644	1898	1092.7	203.34	0.18609	-1.98637	1.15e-07	1.24e-05	Down	82.15	35.14	90.3	7.88	15.01	17.31	-	-	-	-	gi|566179418|ref|XP_002310494.2|/2.6e-113/hypothetical protein POPTR_0007s03500g [Populus trichocarpa]
114314486	717	2.24	18.32	8.17857	2.14667	0.000209405	0.00575829	Up	0.85	0.17	0	4.36	2.93	2.59	-	GO:0016021//integral component of membrane	GO:0004672//protein kinase activity;GO:0005524//ATP binding	GO:0006468//protein phosphorylation	gi|359475474|ref|XP_002266354.2|/1.6e-42/PREDICTED: serine carboxypeptidase-like 18 [Vitis vinifera]
114316753	1152	231	12.19	0.0527706	-3.47042	9.05e-16	8.05e-13	Down	24.7	28.07	16.18	1.04	0.33	2.37	ko01100//Metabolic pathways;ko01110//Biosynthesis of secondary metabolites;ko00940//Phenylpropanoid biosynthesis	GO:0005576//extracellular region	GO:0004601//peroxidase activity;GO:0020037//heme binding;GO:0046872//metal ion binding	GO:0006979//response to oxidative stress;GO:0042744//hydrogen peroxide catabolic process;GO:0055114//oxidation-reduction process;GO:0098869//cellular oxidant detoxification	gi|595834299|ref|XP_007206842.1|/5.9e-123/hypothetical protein PRUPE_ppa027053mg [Prunus persica]
114268151	1727	536.57	1515.96	2.82528	1.52396	1.45e-05	0.000679682	Up	27.22	25.88	59.77	113.48	130.81	80.63	-	-	-	-	gi|720083033|ref|XP_010242771.1|/1.4e-99/PREDICTED: magnesium transporter MRS2-F-like isoform X1 [Nelumbo nucifera]
114286679	2824	938.71	306.74	0.326768	-1.30773	1.74e-05	0.000786084	Down	48.42	27.24	34.75	18.22	9.9	10.44	-	GO:0016020//membrane	-	-	gi|567892223|ref|XP_006438632.1|/2.0e-225/hypothetical protein CICLE_v10030797mg [Citrus clementina]//gi|567892223|ref|XP_006438632.1|/2.7e-222/hypothetical protein CICLE_v10030797mg [Citrus clementina]
114298769	1654	50.94	9.98	0.195917	-1.71654	0.000362443	0.008776	Down	3.99	4.4	1.77	0.5	0.45	1.2	-	GO:0016020//membrane	-	-	gi|694441174|ref|XP_009347357.1|/1.2e-153/PREDICTED: xyloglucan galactosyltransferase KATAMARI1 homolog [Pyrus x bretschneideri]
114287051	2002	61.81	135.9	2.19867	1.22515	9.64e-05	0.00314232	Up	2.61	4.28	3.66	10.45	6.72	7.12	ko01100//Metabolic pathways;ko01110//Biosynthesis of secondary metabolites;ko00905//Brassinosteroid biosynthesis	GO:0016021//integral component of membrane	GO:0004497//monooxygenase activity;GO:0005506//iron ion binding;GO:0016705//oxidoreductase activity, acting on paired donors, with incorporation or reduction of molecular oxygen;GO:0020037//heme binding	GO:0007275//multicellular organism development;GO:0010268//brassinosteroid homeostasis;GO:0016125//sterol metabolic process;GO:0016132//brassinosteroid biosynthetic process;GO:0055114//oxidation-reduction process	gi|571530123|ref|XP_006599674.1|/1.2e-219/PREDICTED: abietadienol/abietadienal oxidase-like [Glycine max]
114300910	1913	66.78	221.4	3.31536	1.5541	0.000773277	0.0157678	Up	5.31	0.98	5.62	17.41	8.12	14.5	ko01100//Metabolic pathways;ko01212//Fatty acid metabolism;ko00061//Fatty acid biosynthesis;ko00780//Biotin metabolism	-	GO:0016747//transferase activity, transferring acyl groups other than amino-acyl groups	GO:0006633//fatty acid biosynthetic process	gi|661884265|emb|CDP12182.1|/1.7e-253/unnamed protein product [Coffea canephora]//gi|661884265|emb|CDP12182.1|/2.6e-253/unnamed protein product [Coffea canephora]
114281313	1289	565.33	1068.64	1.89029	1.10806	2.64e-05	0.00109655	Up	47.99	50.95	55.21	110.19	126.84	75.17	-	-	-	-	gi|719991455|ref|XP_010253269.1|/7.5e-18/PREDICTED: uncharacterized protein LOC104594600 [Nelumbo nucifera]
114310978	2872	481.29	1806.64	3.75375	1.8988	1.98e-08	2.67e-06	Up	19.05	10.52	29.19	88.87	71.47	64.98	-	GO:0005829//cytosol;GO:0005829//cytosol	GO:0004672//protein kinase activity;GO:0004674//protein serine/threonine kinase activity;GO:0004674//protein serine/threonine kinase activity;GO:0005488;GO:0005488	GO:0006468//protein phosphorylation;GO:0006468//protein phosphorylation;GO:0009987//cellular process;GO:0035556//intracellular signal transduction;GO:0035556//intracellular signal transduction;GO:0050896//response to stimulus	gi|731398701|ref|XP_010653350.1|/1.3e-109/PREDICTED: LOW QUALITY PROTEIN: probable serine/threonine-protein kinase WNK5 [Vitis vinifera]//gi|743929064|ref|XP_011008754.1|/2.6e-212/PREDICTED: probable serine/threonine-protein kinase WNK5 isoform X1 [Populus euphratica]//gi|743929064|ref|XP_011008754.1|/9.0e-213/PREDICTED: probable serine/threonine-protein kinase WNK5 isoform X1 [Populus euphratica…
114258411	2794	103.12	233.52	2.26455	1.2476	0.000122197	0.00375628	Up	4.52	2.64	5.5	13.05	8.11	8.58	ko04933//AGE-RAGE signaling pathway in diabetic complications	GO:0016020//membrane	-	-	gi|731425369|ref|XP_010663222.1|/1.0e-205/PREDICTED: formin-like protein 8 [Vitis vinifera]
114282314	2489	514.68	168.04	0.326494	-1.31043	3.64e-07	3.2e-05	Down	27.84	24.1	16.35	8.74	6.95	8.6	-	-	-	-	gi|719994441|ref|XP_010254179.1|/1.2e-64/PREDICTED: leucine-rich repeat extensin-like protein 4 [Nelumbo nucifera]//gi|719994441|ref|XP_010254179.1|/1.4e-64/PREDICTED: leucine-rich repeat extensin-like protein 4 [Nelumbo nucifera]
114282179	1299	132.37	35.38	0.267281	-1.53012	1.26e-05	0.000607356	Down	14.3	11.9	8.34	2.74	2.41	4.73	-	-	-	GO:0006351//transcription, DNA-templated	gi|359482026|ref|XP_002275955.2|/2.3e-83/PREDICTED: B3 domain-containing protein At2g36080-like [Vitis vinifera]
114285629	960	15.81	51.95	3.2859	1.62515	0.000549404	0.012063	Up	3.44	0.63	1.6	5.8	6.53	8.03	-	GO:0016021//integral component of membrane	-	-	gi|645269208|ref|XP_008239893.1|/1.6e-105/PREDICTED: uncharacterized protein LOC103338467 [Prunus mume]
114312753	3095	936.99	394.69	0.421232	-1.03001	0.000291554	0.00742855	Down	27.26	40.13	34.1	18.47	9.17	16.79	-	GO:0016021//integral component of membrane	-	-	gi|595802953|ref|XP_007201939.1|/0.0e+00/hypothetical protein PRUPE_ppa001595mg [Prunus persica]//gi|731399955|ref|XP_010653801.1|/0.0e+00/PREDICTED: uncharacterized protein LOC100267584 isoform X1 [Vitis vinifera]
114305420	826	1682.31	3347.61	1.98989	1.07473	0.00249145	0.0382212	Up	310.51	105.95	339.13	535.36	483.26	524.32	-	-	GO:0008289//lipid binding	GO:0006869//lipid transport	gi|147798126|emb|CAN76145.1|/1.3e-36/hypothetical protein VITISV_034315 [Vitis vinifera]
114271406	779	4286.85	14177.3	3.30716	1.74663	1.25e-05	0.00060468	Up	949.26	252.18	821.68	2527.54	2928.89	1661.81	-	-	-	GO:0006952//defense response;GO:0009607//response to biotic stimulus	gi|661870484|emb|CDP21429.1|/4.0e-59/unnamed protein product [Coffea canephora]
114283525	1901	1568.44	604.27	0.385268	-1.12268	4.33e-05	0.00162684	Down	86.71	116.22	75.03	37.27	26.13	49.77	ko01100//Metabolic pathways;ko00520//Amino sugar and nucleotide sugar metabolism	GO:0016021//integral component of membrane	-	-	gi|225437374|ref|XP_002268787.1|/4.5e-229/PREDICTED: UDP-glucuronic acid decarboxylase 2-like [Vitis vinifera]
114264782	1266	847.65	134.27	0.158403	-2.15904	2.16e-08	2.88e-06	Down	93.72	88.34	42.58	21.13	7.74	9.53	ko01100//Metabolic pathways;ko01110//Biosynthesis of secondary metabolites;ko00592//alpha-Linolenic acid metabolism	-	-	-	gi|720032750|ref|XP_010266210.1|/1.5e-172/PREDICTED: protein EXORDIUM-like 5 [Nelumbo nucifera]
114307098	5912	74.64	25.3	0.33896	-1.18591	0.00138398	0.0247239	Down	1.84	1.23	1.02	0.66	0.41	0.46	-	-	-	-	gi|802634268|ref|XP_012077923.1|/1.7e-303/PREDICTED: histone acetyltransferase HAC12 [Jatropha curcas]//gi|802634268|ref|XP_012077923.1|/9.4e-302/PREDICTED: histone acetyltransferase HAC12 [Jatropha curcas]
114308091	1958	219.57	82.39	0.375233	-1.12416	0.000209675	0.00576185	Down	16.33	10.65	10.41	5	3.52	6.46	ko00500//Starch and sucrose metabolism	GO:0016021//integral component of membrane;GO:0046658//anchored component of plasma membrane	GO:0004553//hydrolase activity, hydrolyzing O-glycosyl compounds;GO:0030247//polysaccharide binding	GO:0005975//carbohydrate metabolic process	gi|731369371|ref|XP_010653375.1|/4.6e-245/PREDICTED: glucan endo-1,3-beta-glucosidase 3 isoform X1 [Vitis vinifera]
114256702	1398	0.75	10.45	13.9333	2.07014	0.000660175	0.0139406	Up	0.2	0	0	0.78	0.94	1.1	-	-	-	-	gi|694390108|ref|XP_009370647.1|/2.0e-117/PREDICTED: cytosolic sulfotransferase 15-like [Pyrus x bretschneideri]
114270744	1196	1089.76	307.9	0.282539	-1.56252	1.62e-11	5.68e-09	Down	86.04	129.3	106.34	29.7	29.37	35.92	-	GO:0005773//vacuole;GO:0005811//lipid particle	-	GO:0019915//lipid storage	gi|1009116882|ref|XP_015875016.1|/3.7e-72/PREDICTED: REF/SRPP-like protein At3g05500 [Ziziphus jujuba]
114257568	1763	0.73	89.01	121.932	3.52553	3.46e-09	5.81e-07	Up	0.08	0.12	0	12.18	0.46	4.77	ko01100//Metabolic pathways;ko00040//Pentose and glucuronate interconversions	GO:0005576//extracellular region;GO:0005618//cell wall	GO:0030599//pectinesterase activity;GO:0045330//aspartyl esterase activity;GO:0046910//pectinesterase inhibitor activity	GO:0042545//cell wall modification;GO:0043086//negative regulation of catalytic activity;GO:0045490//pectin catabolic process	gi|225453983|ref|XP_002280446.1|/7.9e-218/PREDICTED: pectinesterase 2 [Vitis vinifera]
114256232	1675	3268.9	6179.1	1.89027	1.11832	4.54e-10	1.05e-07	Up	248.23	219.48	191.38	452.44	395.45	490.37	-	GO:0043231//intracellular membrane-bounded organelle	GO:0080043//quercetin 3-O-glucosyltransferase activity;GO:0080044//quercetin 7-O-glucosyltransferase activity	GO:0009813//flavonoid biosynthetic process;GO:0052696//flavonoid glucuronidation	gi|225433620|ref|XP_002263700.1|/5.8e-180/PREDICTED: crocetin glucosyltransferase, chloroplastic-like [Vitis vinifera]
114311228	928	63.2	136.62	2.16171	1.27487	3.89e-05	0.00149547	Up	7.14	10.25	6.81	15.56	22.25	18.61	-	GO:0016021//integral component of membrane	-	-	gi|747070545|ref|XP_011082099.1|/1.5e-100/PREDICTED: uncharacterized protein LOC105164948 [Sesamum indicum]
114267555	1356	1.37	14.8	10.8029	2.14933	0.000258	0.00677691	Up	0.08	0.09	0.2	2.18	1.02	0.78	ko01100//Metabolic pathways;ko01110//Biosynthesis of secondary metabolites;ko02010//ABC transporters;ko00941//Flavonoid biosynthesis	-	-	-	gi|225462476|ref|XP_002269718.1|/1.5e-141/PREDICTED: protein SRG1 [Vitis vinifera]//gi|225462476|ref|XP_002269718.1|/6.9e-137/PREDICTED: protein SRG1 [Vitis vinifera]
114323745	1935	72.95	127.54	1.74832	1.00186	0.000436964	0.0101623	Up	5.05	3.41	3.88	7.47	8.82	7.43	-	GO:0005737//cytoplasm;GO:0016021//integral component of membrane	GO:0004842//ubiquitin-protein transferase activity;GO:0008270//zinc ion binding	GO:0009966//regulation of signal transduction;GO:0016567//protein ubiquitination	gi|225423871|ref|XP_002281391.1|/1.4e-206/PREDICTED: uncharacterized protein LOC100249082 isoform X1 [Vitis vinifera]//gi|225423871|ref|XP_002281391.1|/5.6e-203/PREDICTED: uncharacterized protein LOC100249082 isoform X1 [Vitis vinifera]//gi|225423871|ref|XP_002281391.1|/7.6e-227/PREDICTED: uncharacterized protein LOC100249082 isoform X1 [Vitis vinifera]//gi|225423871|ref|XP_002281391.1|/9.9e-207/…
114260350	1748	176.26	459.01	2.60416	1.53004	8.49e-06	0.000438902	Up	13.19	9.52	11.76	32.73	46.97	19.34	ko01100//Metabolic pathways;ko03040//Spliceosome;ko00350//Tyrosine metabolism	-	GO:0016757//transferase activity, transferring glycosyl groups	-	gi|661879703|emb|CDP16611.1|/1.3e-158/unnamed protein product [Coffea canephora]
114292312	1171	71.06	335.94	4.72755	2.08808	1.11e-06	8.13e-05	Up	5.53	3.93	13.56	31	53.85	25.73	-	-	GO:0046983//protein dimerization activity	-	gi|645237580|ref|XP_008225271.1|/8.4e-77/PREDICTED: transcription factor bHLH30-like [Prunus mume]
114264794	1091	1851.55	222.86	0.120364	-2.37105	7.41e-09	1.15e-06	Down	272.8	218.85	73.15	31.66	29.51	16.19	-	GO:0005576//extracellular region;GO:0009505//plant-type cell wall;GO:0009506//plasmodesma;GO:0016020//membrane	-	GO:0019953//sexual reproduction	gi|590683782|ref|XP_007041678.1|/1.6e-122/Expansin-like protein isoform 1 [Theobroma cacao]
114322867	1161	291.78	697.71	2.39122	1.43315	2.16e-06	0.000142835	Up	35.67	20.97	28.79	69.21	101.11	60.27	ko01100//Metabolic pathways;ko01200//Carbon metabolism;ko01230//Biosynthesis of amino acids;ko04146//Peroxisome;ko00260//Glycine, serine and threonine metabolism;ko00590//Arachidonic acid metabolism	-	GO:0016787//hydrolase activity;GO:0016787//hydrolase activity	-	gi|661885572|emb|CDP10752.1|/7.7e-108/unnamed protein product [Coffea canephora]//gi|697094122|ref|XP_009598630.1|/3.0e-146/PREDICTED: bifunctional epoxide hydrolase 2-like isoform X1 [Nicotiana tomentosiformis]
114306303	1596	104.8	435.07	4.15143	1.97133	1.17e-06	8.52e-05	Up	11.58	2.59	8.36	37.44	24.19	36.41	ko04075//Plant hormone signal transduction;ko04016//MAPK signaling pathway - plant	-	-	-	gi|590706230|ref|XP_007047665.1|/1.5e-73/Basic helix-loop-helix DNA-binding superfamily protein, putative [Theobroma cacao]//gi|590706230|ref|XP_007047665.1|/5.2e-77/Basic helix-loop-helix DNA-binding superfamily protein, putative [Theobroma cacao]//gi|590706230|ref|XP_007047665.1|/5.3e-77/Basic helix-loop-helix DNA-binding superfamily protein, putative [Theobroma cacao]
114318002	1765	170.51	53.75	0.315231	-1.27029	0.00156854	0.0273409	Down	10.35	16.1	5.47	3.4	2.38	5.12	-	GO:0005773//vacuole;GO:0005777//peroxisome	GO:0004185//serine-type carboxypeptidase activity;GO:0016747//transferase activity, transferring acyl groups other than amino-acyl groups	GO:0019748//secondary metabolic process;GO:0051603//proteolysis involved in cellular protein catabolic process	gi|743930168|ref|XP_011009329.1|/6.4e-238/PREDICTED: serine carboxypeptidase-like 20 [Populus euphratica]
114318168	1079	407.07	154.23	0.378878	-1.03691	0.00286725	0.0421997	Down	30.1	59.94	44.64	15.68	25.51	13.84	-	-	-	-	gi|255568563|ref|XP_002525255.1|/1.3e-76/PREDICTED: LOB domain-containing protein 37 [Ricinus communis]
114282723	1488	82.13	188.64	2.29685	1.24156	0.000518258	0.0115861	Up	4.54	4.99	10.62	15.45	18.33	13.4	ko00195//Photosynthesis	GO:0005634//nucleus	GO:0003677//DNA binding	GO:0006355//regulation of transcription, DNA-templated	gi|378405610|gb|AFB82644.1|/1.6e-184/NAC transcription factor [Camellia sinensis]
114266850	1403	59.93	7.74	0.129151	-1.76078	0.00262688	0.0397479	Down	2.78	10.46	0.86	0.34	0.27	1.42	-	-	-	-	gi|731376767|ref|XP_010656578.1|/1.7e-52/PREDICTED: putative F-box protein At1g67623 [Vitis vinifera]
114264392	1737	13.16	66.47	5.05091	1.89156	0.000734314	0.0151469	Up	0.56	1.09	1.07	1.66	12	1.82	ko03010//Ribosome	GO:0005739//mitochondrion;GO:0005840//ribosome	GO:0003735//structural constituent of ribosome	GO:0006412//translation	gi|567167193|ref|XP_006398027.1|/1.7e-105/hypothetical protein EUTSA_v10001274mg [Eutrema salsugineum]
114300633	1521	26.33	65.31	2.48044	1.34645	0.00093761	0.0182031	Up	1.57	2.03	2.64	6.02	7.13	3.27	ko00073//Cutin, suberine and wax biosynthesis	-	GO:0004497//monooxygenase activity;GO:0005506//iron ion binding;GO:0016705//oxidoreductase activity, acting on paired donors, with incorporation or reduction of molecular oxygen;GO:0020037//heme binding	GO:0055114//oxidation-reduction process	gi|747048170|ref|XP_011070085.1|/3.3e-222/PREDICTED: cytochrome P450 94A1 [Sesamum indicum]
114270791	1510	88.65	169.69	1.91416	1.06196	0.000550113	0.012063	Up	5.15	6.71	9.04	14.44	15.99	11.33	-	GO:0031012//extracellular matrix	GO:0004222//metalloendopeptidase activity;GO:0008270//zinc ion binding	GO:0006508//proteolysis	gi|698454697|ref|XP_009780227.1|/1.2e-128/PREDICTED: metalloendoproteinase 1-like [Nicotiana sylvestris]
114256213	1321	8.92	32.61	3.65583	1.5635	0.0034293	0.0479879	Up	0.2	1.33	1.03	2.46	4.96	2.22	ko01100//Metabolic pathways;ko01110//Biosynthesis of secondary metabolites;ko00940//Phenylpropanoid biosynthesis;ko00904//Diterpenoid biosynthesis	-	GO:0005506//iron ion binding;GO:0005506//iron ion binding;GO:0016491//oxidoreductase activity;GO:0016491//oxidoreductase activity;GO:0046872//metal ion binding	GO:0055114//oxidation-reduction process;GO:0055114//oxidation-reduction process	gi|590597031|ref|XP_007018501.1|/6.0e-156/Hyoscyamine 6-dioxygenase, putative isoform 1 [Theobroma cacao]//gi|747063604|ref|XP_011078356.1|/2.1e-132/PREDICTED: sexual differentiation process protein isp7-like isoform X2 [Sesamum indicum]//gi|747063604|ref|XP_011078356.1|/3.6e-121/PREDICTED: sexual differentiation process protein isp7-like isoform X2 [Sesamum indicum]
114256970	1830	181.11	62.77	0.346585	-1.23378	0.00233579	0.0364478	Down	7.33	13.92	12.96	2.94	2.19	6.92	-	GO:0005887//integral component of plasma membrane	GO:0015179//L-amino acid transmembrane transporter activity;GO:0015297//antiporter activity	GO:1902475//L-alpha-amino acid transmembrane transport	gi|731397558|ref|XP_002274762.2|/9.3e-280/PREDICTED: amino-acid permease BAT1 homolog isoform X2 [Vitis vinifera]
114265567	1357	5.27	38.25	7.25806	1.96321	0.00062734	0.0133505	Up	0.68	0.09	0.6	5.32	0.65	3.91	-	GO:0005576//extracellular region;GO:0005618//cell wall;GO:0016020//membrane	-	GO:0009664//plant-type cell wall organization	gi|720032183|ref|XP_010266034.1|/6.1e-119/PREDICTED: expansin-A11-like [Nelumbo nucifera]
114273870	1099	90.94	211.88	2.32989	1.22477	0.00190321	0.0315748	Up	13.32	5.6	10.2	34.19	11.63	24.16	-	-	GO:0046872//metal ion binding	GO:0030001//metal ion transport	gi|661872120|emb|CDP21271.1|/1.1e-33/unnamed protein product [Coffea canephora]
114266816	1798	197.58	37.61	0.190353	-1.98942	3.14e-07	2.81e-05	Down	11.54	14.89	10.88	2.21	1.03	4.08	-	GO:0016021//integral component of membrane	-	-	gi|590587438|ref|XP_007015964.1|/4.9e-217/Transmembrane amino acid transporter family protein isoform 1 [Theobroma cacao]
114258301	1239	75.6	139.69	1.84775	1.02031	0.00108745	0.0205851	Up	6.35	5.87	9.77	12.58	16.95	12.9	-	-	-	-	gi|743835274|ref|XP_011024977.1|/4.3e-95/PREDICTED: uncharacterized protein LOC105125984 [Populus euphratica]
114303533	2638	120.93	30.86	0.255189	-1.65921	9.72e-07	7.31e-05	Down	3.76	5.53	6.63	1.29	1.24	1.73	ko01100//Metabolic pathways;ko01110//Biosynthesis of secondary metabolites;ko01200//Carbon metabolism;ko00710//Carbon fixation in photosynthetic organisms;ko00270//Cysteine and methionine metabolism;ko00630//Glyoxylate and dicarboxylate metabolism;ko00620//Pyruvate metabolism;ko00020//Citrate cycle (TCA cycle)	GO:0016021//integral component of membrane	-	GO:0055085//transmembrane transport	gi|728829928|gb|KHG09371.1|/0.0e+00/Oligopeptide transporter 4 -like protein [Gossypium arboreum]
114301638	1667	119.61	220.37	1.8424	1.00315	0.00265425	0.0400435	Up	11.46	6.08	6.43	17.62	10.04	19.47	ko01100//Metabolic pathways;ko00510//N-Glycan biosynthesis	GO:0016021//integral component of membrane	GO:0003827//alpha-1,3-mannosylglycoprotein 2-beta-N-acetylglucosaminyltransferase activity	GO:0006486//protein glycosylation	gi|18076148|emb|CAC80702.1|/2.0e-177/N-acetylglucosaminyltransferase I [Nicotiana tabacum]//gi|18076148|emb|CAC80702.1|/6.3e-179/N-acetylglucosaminyltransferase I [Nicotiana tabacum]
114305269	1413	429.58	164.84	0.383724	-1.15295	2.81e-07	2.58e-05	Down	35.67	32.37	37.98	17.24	11.23	14.05	ko04626//Plant-pathogen interaction	-	-	-	gi|747055158|ref|XP_011073815.1|/1.3e-52/PREDICTED: putative disease resistance protein At1g50180 [Sesamum indicum]
114273479	852	9.87	47.69	4.83181	1.95108	5.71e-05	0.00205146	Up	2.03	0.72	1.8	10.29	3.64	7.12	ko01100//Metabolic pathways;ko01110//Biosynthesis of secondary metabolites;ko00940//Phenylpropanoid biosynthesis	GO:0005576//extracellular region	GO:0004601//peroxidase activity;GO:0020037//heme binding;GO:0046872//metal ion binding	GO:0006979//response to oxidative stress;GO:0042744//hydrogen peroxide catabolic process;GO:0055114//oxidation-reduction process;GO:0098869//cellular oxidant detoxification	gi|702280023|ref|XP_010045196.1|/2.6e-43/PREDICTED: peroxidase 60-like [Eucalyptus grandis]
114302463	1750	682.98	2133.61	3.12397	1.59427	0.000768561	0.0156873	Up	83	9.69	33.36	138.43	159.2	147	ko00904//Diterpenoid biosynthesis	GO:0016020//membrane	GO:0005488;GO:0016709//oxidoreductase activity, acting on paired donors, with incorporation or reduction of molecular oxygen, NAD(P)H as one donor, and incorporation of one atom of oxygen	GO:0044550//secondary metabolite biosynthetic process	gi|1009119931|ref|XP_015876648.1|/1.3e-163/PREDICTED: cytochrome P450 CYP82D47-like isoform X1 [Ziziphus jujuba]//gi|1009119931|ref|XP_015876648.1|/1.5e-163/PREDICTED: cytochrome P450 CYP82D47-like isoform X1 [Ziziphus jujuba]
114323491	866	148.36	297.98	2.00849	1.09929	0.00147316	0.025977	Up	12.23	24.95	26.86	50.85	50.34	31.28	-	-	-	-	gi|590563687|ref|XP_007009441.1|/7.7e-35/Uncharacterized protein TCM_042836 [Theobroma cacao]
114281891	1801	437.3	176.11	0.402721	-1.10549	0.000171645	0.00494234	Down	22.3	24.35	39.73	11.9	8.98	14.32	-	GO:0016021//integral component of membrane	GO:0005244//voltage-gated ion channel activity;GO:0005509//calcium ion binding	GO:0034765//regulation of ion transmembrane transport	gi|747078409|ref|XP_011086365.1|/7.9e-183/PREDICTED: two pore calcium channel protein 1A [Sesamum indicum]
114279851	3111	43.99	9.47	0.215276	-1.62673	0.00111312	0.0209837	Down	1.43	2.2	1.11	0.49	0.09	0.49	-	GO:0005886//plasma membrane	GO:0004674//protein serine/threonine kinase activity	GO:0006468//protein phosphorylation	gi|731429100|ref|XP_002283040.3|/1.4e-259/PREDICTED: putative receptor protein kinase ZmPK1 [Vitis vinifera]
114305558	803	602.81	56.08	0.093031	-2.85649	7.7e-17	9.01e-14	Down	106.18	80.87	83.25	5.05	13.42	9.14	-	-	GO:0008233//peptidase activity	GO:0006508//proteolysis	gi|657997322|ref|XP_008391039.1|/7.4e-48/PREDICTED: uncharacterized protein LOC103453274 [Malus domestica]
114287407	644	24.64	46.97	1.90625	1.06054	0.00279292	0.0414184	Up	5.19	4.1	5.11	9.14	10.59	8.92	ko01100//Metabolic pathways;ko00190//Oxidative phosphorylation;ko04145//Phagosome	GO:0016471//vacuolar proton-transporting V-type ATPase complex	-	GO:0055085//transmembrane transport	gi|729455198|ref|XP_010524313.1|/1.2e-37/PREDICTED: V-type proton ATPase subunit G1-like isoform X1 [Tarenaya hassleriana]//gi|729455198|ref|XP_010524313.1|/5.6e-38/PREDICTED: V-type proton ATPase subunit G1-like isoform X1 [Tarenaya hassleriana]
114272476	2893	6400.84	15848.9	2.47606	1.42114	5.1e-07	4.2e-05	Up	274.65	156.22	325.76	597.41	676.52	698.5	ko01100//Metabolic pathways;ko00500//Starch and sucrose metabolism	-	GO:0016157//sucrose synthase activity	GO:0005985//sucrose metabolic process	gi|590921236|gb|AHL29281.1|/0.0e+00/sucrose synthase 1 [Camellia sinensis]
114318841	1620	131.48	24.24	0.184363	-2.06523	3.17e-10	7.95e-08	Down	8.38	12.87	9.9	2.35	1.84	1.73	ko04075//Plant hormone signal transduction	-	-	GO:0006351//transcription, DNA-templated	gi|225434873|ref|XP_002283159.1|/7.7e-101/PREDICTED: transcription factor PCL1 [Vitis vinifera]//gi|225434873|ref|XP_002283159.1|/9.8e-101/PREDICTED: transcription factor PCL1 [Vitis vinifera]
114312744	2952	567.1	231.98	0.409064	-1.01112	0.00071029	0.0147404	Down	21.87	26.62	14.46	9.17	6.47	11.99	-	-	GO:0005524//ATP binding;GO:0008270//zinc ion binding	-	gi|731409473|ref|XP_010657210.1|/0.0e+00/PREDICTED: DNA repair protein RAD16 [Vitis vinifera]
114316191	1620	191.28	30.82	0.161125	-2.16768	6.29e-10	1.4e-07	Down	17.59	9.5	13.06	1.52	2.6	2.88	-	-	-	-	gi|224102031|ref|XP_002312517.1|/1.7e-59/hypothetical protein POPTR_0008s14890g [Populus trichocarpa]
114273393	1411	857.74	1954.14	2.27824	1.28803	1.44e-07	1.48e-05	Up	63.29	62.14	90.27	204.58	128.5	169.77	ko01100//Metabolic pathways;ko01110//Biosynthesis of secondary metabolites;ko00940//Phenylpropanoid biosynthesis	-	GO:0008270//zinc ion binding;GO:0016491//oxidoreductase activity	GO:0055114//oxidation-reduction process	gi|332384181|gb|AEE69007.1|/3.1e-219/cinnamyl alcohol dehydrogenase 1 [Camellia sinensis]
114271586	2069	136.86	414.17	3.02623	1.70632	4.8e-09	7.74e-07	Up	7.79	5.28	9.82	23.23	28.51	21.65	-	-	GO:0004672//protein kinase activity;GO:0005524//ATP binding	GO:0006468//protein phosphorylation	gi|747054798|ref|XP_011073626.1|/3.2e-212/PREDICTED: probable protein kinase At2g41970 [Sesamum indicum]//gi|747054798|ref|XP_011073626.1|/3.3e-212/PREDICTED: probable protein kinase At2g41970 [Sesamum indicum]
114270234	2342	49.36	17.17	0.347853	-1.20985	0.00195626	0.032272	Down	1.96	2.46	2.99	1.11	0.66	0.93	-	GO:0016020//membrane	GO:0004672//protein kinase activity	-	gi|985433042|ref|XP_006467962.2|/5.2e-216/PREDICTED: uncharacterized protein LOC102622618 [Citrus sinensis]
114314281	1143	22.69	95.9	4.22653	2.03735	5.86e-08	6.88e-06	Up	3.15	1.47	2.28	9.42	7.41	13.85	-	-	GO:0005542//folic acid binding;GO:0016740//transferase activity	GO:0008152//metabolic process	gi|595967184|ref|XP_007217258.1|/1.9e-153/hypothetical protein PRUPE_ppa008822mg [Prunus persica]
114258200	2251	271.12	105.44	0.388905	-1.07923	0.000766308	0.0156647	Down	10.14	19.68	10.72	6.29	4.3	6.1	ko01100//Metabolic pathways;ko01110//Biosynthesis of secondary metabolites;ko01200//Carbon metabolism;ko01230//Biosynthesis of amino acids;ko03018//RNA degradation;ko00052//Galactose metabolism;ko00010//Glycolysis / Gluconeogenesis;ko00030//Pentose phosphate pathway;ko00051//Fructose and mannose metabolism	GO:0009507//chloroplast	GO:0003872//6-phosphofructokinase activity;GO:0005524//ATP binding;GO:0046872//metal ion binding	GO:0006002//fructose 6-phosphate metabolic process;GO:0046835//carbohydrate phosphorylation;GO:0061615//glycolytic process through fructose-6-phosphate	gi|702251227|ref|XP_010062614.1|/1.7e-232/PREDICTED: ATP-dependent 6-phosphofructokinase 4, chloroplastic [Eucalyptus grandis]//gi|702251227|ref|XP_010062614.1|/8.8e-248/PREDICTED: ATP-dependent 6-phosphofructokinase 4, chloroplastic [Eucalyptus grandis]
114319062	1586	230.57	435.11	1.88711	1.11471	1.13e-05	0.000557872	Up	15.82	17.64	16.66	34.01	41.1	27.19	-	-	-	-	gi|567911041|ref|XP_006447834.1|/1.1e-116/hypothetical protein CICLE_v10015636mg [Citrus clementina]
114299621	2032	36.7	77.62	2.11499	1.13301	0.00135923	0.0243775	Up	2.33	1.31	2.58	4.81	3.32	5.47	-	-	-	-	gi|645255141|ref|XP_008233362.1|/2.2e-101/PREDICTED: protein IQ-DOMAIN 1 [Prunus mume]//gi|645255141|ref|XP_008233362.1|/2.7e-102/PREDICTED: protein IQ-DOMAIN 1 [Prunus mume]
114268150	1479	374.67	1465.87	3.91243	1.96585	9.96e-09	1.47e-06	Up	23.37	21.02	47.92	129.28	148.1	92.81	-	-	-	-	gi|743763694|ref|XP_010912043.1|/1.5e-94/PREDICTED: magnesium transporter MRS2-F-like [Elaeis guineensis]//gi|743763694|ref|XP_010912043.1|/5.1e-95/PREDICTED: magnesium transporter MRS2-F-like [Elaeis guineensis]
114269396	1890	199.4	503	2.52257	1.40617	3.55e-05	0.00139361	Up	10.9	8.21	18.33	34.65	39.93	23.9	ko01100//Metabolic pathways	GO:0005777//peroxisome	GO:0003987//acetate-CoA ligase activity;GO:0047760//butyrate-CoA ligase activity	GO:0006083//acetate metabolic process;GO:0006097//glyoxylate cycle;GO:0019605//butyrate metabolic process	gi|225431900|ref|XP_002276434.1|/2.3e-257/PREDICTED: acetate/butyrate--CoA ligase AAE7, peroxisomal [Vitis vinifera]
114269400	1816	48.48	184.09	3.79724	1.75366	0.00027868	0.00719002	Up	5.56	0.64	2.62	16.68	9.25	10.5	-	-	-	-	gi|296083279|emb|CBI22915.3|/1.2e-50/unnamed protein product [Vitis vinifera]
114293350	1463	7.55	30.47	4.03576	1.71857	0.000691992	0.0144274	Up	0.86	0.48	0.37	3.06	1.11	3.21	-	-	-	-	gi|720083405|ref|XP_010242887.1|/5.7e-147/PREDICTED: G2/mitotic-specific cyclin-2-like [Nelumbo nucifera]
114274402	804	83.67	7.75	0.0926258	-2.56974	5.59e-08	6.6e-06	Down	8.4	21.23	7.49	1.24	1.45	1.17	ko04141//Protein processing in endoplasmic reticulum	-	-	-	gi|189909524|gb|ACE60625.1|/1.1e-72/low molecular weight heat shock protein [Camellia sinensis]
114277349	1186	0	12.88	#DIV/0!	1.76786	0.00330148	0.0466457	Up	0	0	0	0	1.81	2.3	-	GO:0016020//membrane	GO:0046872//metal ion binding	-	gi|747066685|ref|XP_011080032.1|/1.9e-108/PREDICTED: RING-H2 finger protein ATL16-like [Sesamum indicum]
114307757	851	2.42	14.09	5.82231	1.79509	0.0020788	0.0337095	Up	0.28	0.29	0.5	1.15	3.95	1.57	ko04016//MAPK signaling pathway - plant	-	GO:0003700//transcription factor activity, sequence-specific DNA binding;GO:0043565//sequence-specific DNA binding	GO:0006355//regulation of transcription, DNA-templated	gi|802751716|ref|XP_012088083.1|/2.4e-65/PREDICTED: basic leucine zipper 43-like [Jatropha curcas]
114303154	1237	158.81	720.12	4.53448	2.09739	1.24e-07	1.32e-05	Up	10.5	12.54	24.85	83.7	98.94	39.43	-	GO:0005737//cytoplasm;GO:0005737//cytoplasm	GO:0017089//glycolipid transporter activity;GO:0017089//glycolipid transporter activity;GO:0051861//glycolipid binding;GO:0051861//glycolipid binding	GO:0046836//glycolipid transport;GO:0046836//glycolipid transport	gi|1000951978|ref|XP_015579052.1|/3.2e-40/PREDICTED: LOW QUALITY PROTEIN: glycolipid transfer protein 3 [Ricinus communis]//gi|224062932|ref|XP_002300935.1|/1.6e-79/glycolipid transfer family protein [Populus trichocarpa]//gi|224062932|ref|XP_002300935.1|/2.0e-82/glycolipid transfer family protein [Populus trichocarpa]
114310216	995	41	0.98	0.0239024	-2.36827	0.000107783	0.00341048	Down	1.17	12.23	0.96	0	0.13	0.27	ko01100//Metabolic pathways;ko01110//Biosynthesis of secondary metabolites;ko01230//Biosynthesis of amino acids;ko01210//2-Oxocarboxylic acid metabolism;ko00220//Arginine biosynthesis	-	GO:0016787//hydrolase activity	GO:0006629//lipid metabolic process	gi|568826623|ref|XP_006467671.1|/5.8e-127/PREDICTED: phospholipase A1-IIgamma [Citrus sinensis]
114292234	917	106.6	5.73	0.0537523	-2.70222	2.08e-06	0.000138784	Down	3.74	30.42	6.93	0.43	0.28	1.62	-	-	GO:0016301//kinase activity	GO:0016310//phosphorylation	gi|566179272|ref|XP_002309843.2|/6.6e-101/hypothetical protein POPTR_0007s02720g [Populus trichocarpa]
114321561	1299	548.65	1299.64	2.3688	1.36551	1.35e-05	0.000640363	Up	61.36	26.91	60.39	111.74	135.15	125.85	-	-	-	-	-
114283582	1794	1565.06	621.4	0.397045	-1.06999	2.98e-06	0.00018763	Down	121.57	79.23	94.6	49.1	36.91	39.43	ko01100//Metabolic pathways;ko01110//Biosynthesis of secondary metabolites;ko01200//Carbon metabolism;ko00010//Glycolysis / Gluconeogenesis;ko00620//Pyruvate metabolism;ko00020//Citrate cycle (TCA cycle)	GO:0009570//chloroplast stroma;GO:0009941//chloroplast envelope	GO:0004739//pyruvate dehydrogenase (acetyl-transferring) activity	GO:0006086//acetyl-CoA biosynthetic process from pyruvate;GO:0055114//oxidation-reduction process	gi|719964048|ref|XP_010251507.1|/1.2e-210/PREDICTED: pyruvate dehydrogenase E1 component subunit alpha-3, chloroplastic [Nelumbo nucifera]
114323000	1190	19.09	0.69	0.0361446	-2.3262	0.000121049	0.00372939	Down	2.11	2.66	0.69	0	0	0.2	-	-	-	-	-
114307732	1400	255.76	471.13	1.84208	1.0582	6.98e-05	0.00242145	Up	22.64	16.06	25.49	38.42	49.34	37.9	ko01110//Biosynthesis of secondary metabolites;ko00943//Isoflavonoid biosynthesis	-	-	-	gi|225432588|ref|XP_002277866.1|/4.5e-117/PREDICTED: 2-hydroxyisoflavanone dehydratase-like [Vitis vinifera]
114296118	1190	1893.23	220.99	0.116726	-2.5087	9.8e-11	2.75e-08	Down	206.97	248.9	76.14	31.98	19.35	17.45	ko04075//Plant hormone signal transduction	GO:0005618//cell wall;GO:0016021//integral component of membrane;GO:0048046//apoplast	GO:0004553//hydrolase activity, hydrolyzing O-glycosyl compounds;GO:0016762//xyloglucan:xyloglucosyl transferase activity	GO:0010411//xyloglucan metabolic process;GO:0042546//cell wall biogenesis;GO:0071555//cell wall organization	gi|147854712|emb|CAN80250.1|/1.3e-133/hypothetical protein VITISV_036640 [Vitis vinifera]
114276616	2446	34.46	8.88	0.25769	-1.43504	0.00308784	0.0444555	Down	0.82	2.36	1.65	0.52	0.35	0.42	ko01100//Metabolic pathways;ko01110//Biosynthesis of secondary metabolites;ko00940//Phenylpropanoid biosynthesis;ko00500//Starch and sucrose metabolism;ko03010//Ribosome	-	-	-	gi|1009143625|ref|XP_015889364.1|/4.3e-208/PREDICTED: IQ domain-containing protein IQM1 [Ziziphus jujuba]
114289386	2981	243.64	68.49	0.281111	-1.51252	8.48e-08	9.46e-06	Down	10.98	9.13	6.78	3.23	2.18	2.83	-	-	-	-	gi|731440956|ref|XP_003635218.2|/1.4e-215/PREDICTED: TPR repeat-containing thioredoxin TTL1 [Vitis vinifera]//gi|731440956|ref|XP_003635218.2|/2.0e-223/PREDICTED: TPR repeat-containing thioredoxin TTL1 [Vitis vinifera]
114281899	3668	157.8	31.12	0.197212	-1.87861	4.94e-07	4.09e-05	Down	3.42	7.32	3.49	0.94	1.15	1.03	-	GO:0016020//membrane	-	-	gi|225458279|ref|XP_002281409.1|/9.0e-226/PREDICTED: probable LRR receptor-like serine/threonine-protein kinase At2g16250 [Vitis vinifera]
114310761	2014	161.51	49.2	0.304625	-1.41536	9.5e-05	0.00311032	Down	10.46	7.25	9.75	3.12	1.34	4.18	-	GO:0005634//nucleus;GO:0005737//cytoplasm	GO:0004674//protein serine/threonine kinase activity;GO:0005524//ATP binding	GO:0006468//protein phosphorylation;GO:0035556//intracellular signal transduction	gi|526118050|ref|NP_001267927.1|/1.1e-179/CBL-interacting protein kinase 14 [Vitis vinifera]//gi|526118050|ref|NP_001267927.1|/9.7e-198/CBL-interacting protein kinase 14 [Vitis vinifera]
114259395	2305	88.59	204.43	2.3076	1.23241	0.00193949	0.0320729	Up	6.08	1.6	5.36	12.27	8.65	10.76	-	GO:0016020//membrane	GO:0016757//transferase activity, transferring glycosyl groups	GO:0009987//cellular process	gi|747087251|ref|XP_011091159.1|/1.6e-284/PREDICTED: cellulose synthase-like protein G3 [Sesamum indicum]//gi|747087251|ref|XP_011091159.1|/5.0e-272/PREDICTED: cellulose synthase-like protein G3 [Sesamum indicum]
114271842	1337	109.55	17.11	0.156184	-1.78624	0.000873236	0.0172895	Down	15.95	8.47	1.99	2.49	0.57	1.56	-	-	-	-	gi|300079004|gb|ADJ67433.1|/5.9e-66/ethylene response factor 4 [Actinidia deliciosa]
114272563	1029	125.63	38.02	0.302635	-1.3337	0.000870873	0.017251	Down	24.26	10.82	12.85	4.96	3	6.63	-	-	-	-	gi|460368624|ref|XP_004230165.1|/1.8e-45/PREDICTED: uncharacterized protein LOC101257216 [Solanum lycopersicum]
114295635	2260	478.47	894.35	1.86919	1.0838	2.28e-05	0.000976426	Up	20.93	24.85	26.85	48.4	58.71	38.54	-	-	-	-	gi|225463572|ref|XP_002270172.1|/6.4e-70/PREDICTED: EIN3-binding F-box protein 1 isoform X1 [Vitis vinifera]//gi|225463572|ref|XP_002270172.1|/6.5e-70/PREDICTED: EIN3-binding F-box protein 1 isoform X1 [Vitis vinifera]//gi|225463572|ref|XP_002270172.1|/6.8e-70/PREDICTED: EIN3-binding F-box protein 1 isoform X1 [Vitis vinifera]
114311213	1086	151.24	301.98	1.99669	1.16031	1.04e-05	0.000521336	Up	12.68	19.26	18.04	32.29	39.71	33.01	-	GO:0016020//membrane	-	-	gi|1009172423|ref|XP_015867263.1|/4.9e-18/PREDICTED: uncharacterized protein LOC107404779 isoform X1 [Ziziphus jujuba]
114277706	1527	415.64	945.07	2.27377	1.26533	4.78e-05	0.00175998	Up	27.92	21.37	48.67	68.48	82.69	77.41	-	-	GO:0004722//protein serine/threonine phosphatase activity	GO:0006470//protein dephosphorylation	gi|731384914|ref|XP_002276954.2|/4.7e-128/PREDICTED: probable protein phosphatase 2C 72 [Vitis vinifera]
114268918	3483	1052.14	2153.56	2.04684	1.21626	0.00146869	0.0259205	Up	56.46	18.36	21.61	68.78	93.42	63.03	-	GO:0005886//plasma membrane;GO:0016021//integral component of membrane	GO:0016760//cellulose synthase (UDP-forming) activity;GO:0046872//metal ion binding	GO:0009834//plant-type secondary cell wall biogenesis;GO:0030244//cellulose biosynthetic process;GO:0042742//defense response to bacterium;GO:0050832//defense response to fungus;GO:0071555//cell wall organization	gi|720020526|ref|XP_010262430.1|/0.0e+00/PREDICTED: cellulose synthase A catalytic subunit 4 [UDP-forming] [Nelumbo nucifera]
114264165	1640	1662.82	246.54	0.148266	-2.31791	4.55e-12	1.88e-09	Down	124.72	147.87	63.73	15.89	13.31	24.78	-	GO:0016021//integral component of membrane;GO:0070469//respiratory chain	GO:0009916//alternative oxidase activity;GO:0046872//metal ion binding	GO:0055114//oxidation-reduction process	gi|155573899|gb|ABU24346.1|/3.0e-149/mitochondrial alternative oxidase AOX1a [Nicotiana glutinosa]
114303963	1673	97.2	306.37	3.15195	1.75006	6.46e-07	5.15e-05	Up	9.46	3.69	6.6	25.13	25.85	16.81	-	-	GO:0004499//N,N-dimethylaniline monooxygenase activity;GO:0050660//flavin adenine dinucleotide binding;GO:0050661//NADP binding	GO:0055114//oxidation-reduction process	gi|225428145|ref|XP_002281225.1|/4.0e-229/PREDICTED: probable flavin-containing monooxygenase 1 [Vitis vinifera]
114309295	2511	365.73	981.68	2.68417	1.57741	3.09e-08	3.96e-06	Up	13.47	22.94	12.05	47.88	50.21	43.62	ko01100//Metabolic pathways;ko00240//Pyrimidine metabolism	-	GO:0003883//CTP synthase activity;GO:0005524//ATP binding	GO:0006541//glutamine metabolic process;GO:0044210//'de novo' CTP biosynthetic process	gi|697163063|ref|XP_009590344.1|/9.0e-302/PREDICTED: CTP synthase-like isoform X1 [Nicotiana tomentosiformis]
114283870	857	31.63	0.34	0.0107493	-2.74038	6.65e-06	0.000364275	Down	2.98	8.9	0.94	0	0	0.14	ko01110//Biosynthesis of secondary metabolites;ko03050//Proteasome;ko00062//Fatty acid elongation	GO:0016021//integral component of membrane	-	GO:0055085//transmembrane transport	gi|702503151|ref|XP_010038975.1|/2.4e-44/PREDICTED: sugar carrier protein C-like [Eucalyptus grandis]
114322077	868	12.59	31.93	2.53614	1.3562	0.00260112	0.0394748	Up	2.06	2.12	0.82	5.48	4.61	3.92	-	-	-	-	gi|147816624|emb|CAN72780.1|/2.6e-14/hypothetical protein VITISV_024624 [Vitis vinifera]
114306085	1073	622.01	2710.21	4.35718	2.08292	1.43e-07	1.48e-05	Up	80.16	32.9	97.55	368.5	420.29	179.53	-	GO:0016020//membrane	-	-	gi|747050793|ref|XP_011071479.1|/2.2e-47/PREDICTED: CASP-like protein 1 [Sesamum indicum]
114311384	866	42.71	140.96	3.3004	1.81306	1.02e-09	2.14e-07	Up	6.46	4.39	7.21	18.03	21.3	22.72	-	GO:0005737//cytoplasm	GO:0046914//transition metal ion binding	GO:0030001//metal ion transport;GO:0046916//cellular transition metal ion homeostasis	gi|747082569|ref|XP_011088612.1|/4.2e-73/PREDICTED: heavy metal-associated isoprenylated plant protein 26-like [Sesamum indicum]
114257102	986	4.16	22.05	5.30048	1.79466	0.00124673	0.0227788	Up	0.72	0	0.85	3.31	2.2	2.8	-	GO:0016021//integral component of membrane	-	GO:0055114//oxidation-reduction process	gi|720029716|ref|XP_010265300.1|/1.3e-107/PREDICTED: probable transmembrane ascorbate ferrireductase 4 isoform X2 [Nelumbo nucifera]
114309478	1564	3010.05	8873.34	2.9479	1.50216	0.000109569	0.00344569	Up	281.8	102.54	287.93	845.07	342.59	826.02	-	-	-	-	gi|255566338|ref|XP_002524155.1|/1.8e-117/PREDICTED: uncharacterized protein LOC8274802 [Ricinus communis]
114312346	1302	346.22	1193.34	3.44677	1.64489	0.000705757	0.0146686	Up	61.56	7.5	18.41	133.11	65.51	131.56	ko01100//Metabolic pathways;ko01110//Biosynthesis of secondary metabolites;ko00940//Phenylpropanoid biosynthesis;ko00941//Flavonoid biosynthesis;ko00945//Stilbenoid, diarylheptanoid and gingerol biosynthesis	-	-	-	gi|645230628|ref|XP_008222021.1|/5.7e-90/PREDICTED: BAHD acyltransferase At5g47980-like [Prunus mume]
114309072	3993	75.07	16.38	0.218196	-1.74752	2.93e-05	0.00119573	Down	1.98	2.61	1.6	0.42	0.26	0.77	ko04626//Plant-pathogen interaction;ko04016//MAPK signaling pathway - plant	GO:0016021//integral component of membrane;GO:0031514//motile cilium	GO:0004672//protein kinase activity;GO:0005524//ATP binding	GO:0006468//protein phosphorylation	gi|984880652|ref|NP_001306209.1|/1.7e-145/LRR receptor-like serine/threonine-protein kinase FLS2 precursor [Vitis vinifera]
114271882	1701	3549.6	155.14	0.0437063	-2.04424	0.000858347	0.0170939	Down	189.14	469.79	12.16	11.37	7.21	13.98	ko01100//Metabolic pathways;ko01110//Biosynthesis of secondary metabolites;ko00460//Cyanoamino acid metabolism;ko00590//Arachidonic acid metabolism;ko00591//Linoleic acid metabolism	GO:0016020//membrane	GO:0016709//oxidoreductase activity, acting on paired donors, with incorporation or reduction of molecular oxygen, NAD(P)H as one donor, and incorporation of one atom of oxygen;GO:0046872//metal ion binding	GO:0044550//secondary metabolite biosynthetic process;GO:0098542//defense response to other organism	gi|590710157|ref|XP_007048751.1|/5.4e-173/4-hydroxyphenylacetaldehyde oxime monooxygenase, putative [Theobroma cacao]
114317770	1614	338.28	61.08	0.18056	-2.01066	1.81e-06	0.000121966	Down	23.59	25.04	23.34	2.47	2.08	8.76	ko01110//Biosynthesis of secondary metabolites;ko01210//2-Oxocarboxylic acid metabolism;ko00380//Tryptophan metabolism;ko00966//Glucosinolate biosynthesis	-	GO:0016758//transferase activity, transferring hexosyl groups	GO:0008152//metabolic process	gi|952950756|gb|ALO19896.1|/7.9e-275/UDP-glycosyltransferase 74B5 [Camellia sinensis]
114300843	1874	1180.35	318.7	0.270005	-1.54882	4.21e-07	3.58e-05	Down	82.33	83.36	41.99	22.93	14.35	23.43	ko01100//Metabolic pathways;ko04016//MAPK signaling pathway - plant;ko00520//Amino sugar and nucleotide sugar metabolism	-	-	-	gi|225451130|ref|XP_002266266.1|/4.1e-73/PREDICTED: vesicle-associated protein 2-2 [Vitis vinifera]
114321443	816	52.36	170.61	3.2584	1.68615	1.84e-05	0.000821836	Up	8.94	3.57	11.99	29.81	31.11	20.3	-	-	-	-	gi|731381933|ref|XP_010665242.1|/1.5e-77/PREDICTED: cytosolic sulfotransferase 15-like [Vitis vinifera]
114263646	3095	18.69	44.54	2.38309	1.3042	0.00173429	0.0295261	Up	0.9	0.37	0.75	1.45	2.09	1.74	-	-	-	-	gi|595792463|ref|XP_007199980.1|/9.4e-75/hypothetical protein PRUPE_ppa025106mg, partial [Prunus persica]
114284604	3392	391.77	86.87	0.221737	-1.69791	3.84e-05	0.00148379	Down	9.24	20.01	8.82	1.52	2.83	4.75	-	GO:0016021//integral component of membrane	GO:0004674//protein serine/threonine kinase activity;GO:0005524//ATP binding	GO:0006468//protein phosphorylation	gi|802611524|ref|XP_012074538.1|/6.4e-186/PREDICTED: receptor-like protein kinase HAIKU2 [Jatropha curcas]
114264763	1484	7.49	0	0	-1.88099	0.00206018	0.0334815	Down	0.38	0.59	1.06	0	0	0	-	-	-	-	-
114280247	1233	0	7.81	#DIV/0!	2.16513	0.000419661	0.00988666	Up	0	0	0.07	0.62	0.82	0.97	ko01100//Metabolic pathways;ko00563//Glycosylphosphatidylinositol (GPI)-anchor biosynthesis	GO:0016020//membrane	-	-	gi|225426842|ref|XP_002276721.1|/1.2e-86/PREDICTED: phosphatidylinositol glycan anchor biosynthesis class U protein [Vitis vinifera]
114296673	1880	121.78	421.12	3.45804	1.8745	1.58e-08	2.22e-06	Up	11.08	4.28	6.17	31.92	23.55	25.45	ko01100//Metabolic pathways;ko00380//Tryptophan metabolism	GO:0016021//integral component of membrane	GO:0004497//monooxygenase activity;GO:0005506//iron ion binding;GO:0016705//oxidoreductase activity, acting on paired donors, with incorporation or reduction of molecular oxygen;GO:0020037//heme binding	GO:0055114//oxidation-reduction process	gi|204304434|gb|ACH99109.1|/0.0e+00/flavone synthase II [Camellia sinensis]
114292776	868	177.63	1.56	0.0087823	-3.99277	2.22e-12	1.01e-09	Down	10.56	53.59	6.86	0	0.45	0.28	-	-	-	-	gi|720046174|ref|XP_010270423.1|/9.8e-14/PREDICTED: uncharacterized protein LOC104606757 [Nelumbo nucifera]
114302708	1337	36.15	128.98	3.56791	1.72811	0.000141733	0.00424214	Up	3.27	1.33	5.26	11.7	18.17	7.06	-	-	GO:0016491//oxidoreductase activity	GO:0055114//oxidation-reduction process	gi|356499733|ref|XP_003518691.1|/3.4e-167/PREDICTED: clavaminate synthase-like protein At3g21360 [Glycine max]
114293343	641	28.86	63.33	2.19439	1.19968	0.00137512	0.024587	Up	5.74	6.15	2.48	15.96	8.06	13.99	ko01100//Metabolic pathways;ko00630//Glyoxylate and dicarboxylate metabolism;ko00670//One carbon pool by folate	-	GO:0004497//monooxygenase activity;GO:0016491//oxidoreductase activity;GO:0046872//metal ion binding	GO:0007275//multicellular organism development;GO:0010268//brassinosteroid homeostasis;GO:0016125//sterol metabolic process;GO:0016132//brassinosteroid biosynthetic process	gi|224104023|ref|XP_002313286.1|/1.8e-44/hypothetical protein POPTR_0009s06920g [Populus trichocarpa]//gi|566151345|ref|XP_006369643.1|/1.4e-56/hypothetical protein POPTR_0001s27720g [Populus trichocarpa]
114320704	861	115.94	233.53	2.01423	1.1233	0.00100839	0.0192757	Up	18.26	8.99	22.76	33.31	40.76	30.49	ko04070//Phosphatidylinositol signaling system;ko00562//Inositol phosphate metabolism;ko04145//Phagosome	-	-	-	gi|225441989|ref|XP_002265894.1|/6.3e-29/PREDICTED: uncharacterized protein LOC100258290 [Vitis vinifera]
114292947	2342	1537.41	592.66	0.385492	-1.06804	0.002141	0.0343464	Down	94.28	74.09	45.88	38.17	15.05	35.29	-	GO:0009505//plant-type cell wall;GO:0009506//plasmodesma	GO:0005507//copper ion binding;GO:0016722//oxidoreductase activity, oxidizing metal ions	GO:0055114//oxidation-reduction process	gi|297735840|emb|CBI18560.3|/3.6e-260/unnamed protein product [Vitis vinifera]
114317753	2276	38.64	3.03	0.0784161	-2.60861	5.37e-07	4.37e-05	Down	1.82	2.96	1.39	0.2	0.07	0.3	-	-	-	-	-
114297214	3532	140.25	417.18	2.97455	1.57821	0.000203841	0.00565082	Up	4.4	2.59	6.75	13.19	23.59	7.45	-	GO:0016021//integral component of membrane	GO:0004674//protein serine/threonine kinase activity;GO:0005524//ATP binding	GO:0006468//protein phosphorylation	gi|595832242|ref|XP_007206440.1|/2.9e-282/hypothetical protein PRUPE_ppa000952mg [Prunus persica]
114292417	1085	13.73	51.29	3.73562	1.7712	0.000143842	0.00429013	Up	2.04	0.67	1.78	3.41	7.44	7.26	ko00480//Glutathione metabolism	GO:0005737//cytoplasm	GO:0004364//glutathione transferase activity	GO:0006749//glutathione metabolic process;GO:0009407//toxin catabolic process	gi|645239707|ref|XP_008226256.1|/1.5e-88/PREDICTED: probable glutathione S-transferase parC [Prunus mume]
114278656	1663	5749.67	1404	0.244188	-1.77517	2.61e-09	4.55e-07	Down	387.23	343.8	472.22	138.27	56.66	105.22	-	GO:0005887//integral component of plasma membrane;GO:0016021//integral component of membrane	GO:0005351//sugar:proton symporter activity;GO:0005355//glucose transmembrane transporter activity	GO:0008643//carbohydrate transport;GO:0046323//glucose import;GO:0055085//transmembrane transport;GO:1904659//glucose transmembrane transport	gi|768677201|gb|AJU57223.1|/3.2e-220/sugar transporter ERD6-like 16 [Camellia sinensis]//gi|768677201|gb|AJU57223.1|/4.7e-267/sugar transporter ERD6-like 16 [Camellia sinensis]
114277140	722	317.38	1450.28	4.56954	2.11253	1.24e-06	8.9e-05	Up	31.09	82.87	49.13	302.21	400.8	105.76	-	-	-	-	gi|308445171|gb|ADO32740.1|/1.4e-49/auxin-repressed protein [Camellia sinensis]//gi|308445171|gb|ADO32740.1|/2.1e-49/auxin-repressed protein [Camellia sinensis]
114305557	1178	36.94	141.03	3.81781	1.58791	0.00178678	0.030107	Up	1.09	3.5	7.46	22.86	15.59	6.25	-	-	-	-	gi|661896965|emb|CDP00154.1|/3.2e-39/unnamed protein product [Coffea canephora]//gi|661896965|emb|CDP00154.1|/3.3e-39/unnamed protein product [Coffea canephora]//gi|661896965|emb|CDP00154.1|/3.5e-39/unnamed protein product [Coffea canephora]//gi|661896965|emb|CDP00154.1|/8.1e-32/unnamed protein product [Coffea canephora]
114293834	1853	6056	305.53	0.0504508	-1.8989	0.00198152	0.0325706	Down	348.57	658.93	39.23	10.15	4.93	41.76	ko01100//Metabolic pathways;ko01110//Biosynthesis of secondary metabolites;ko00940//Phenylpropanoid biosynthesis	-	GO:0016614//oxidoreductase activity, acting on CH-OH group of donors;GO:0050660//flavin adenine dinucleotide binding	GO:0055114//oxidation-reduction process	gi|373938259|dbj|BAL46501.1|/1.1e-206/carbohydrate [Diospyros kaki]
114270102	1093	53.11	148.81	2.80192	1.50331	0.000183737	0.00521353	Up	7.91	4.1	4.9	27.53	12.47	10.43	-	-	-	-	gi|698538501|ref|XP_009765161.1|/1.9e-38/PREDICTED: uncharacterized protein LOC104216739 [Nicotiana sylvestris]
114314656	744	55.98	647.52	11.567	3.27535	3.92e-15	3.28e-12	Up	10.89	4.02	13.66	117.53	164.37	64.73	-	-	GO:0005509//calcium ion binding	-	gi|470141855|ref|XP_004306641.1|/3.8e-46/PREDICTED: calcium-binding protein KIC [Fragaria vesca subsp. vesca]
114294150	1830	229.85	409.4	1.78116	1.0079	4.97e-06	0.000287455	Up	16.53	11.61	14.64	26.57	23.95	30.37	-	GO:0016020//membrane	GO:0016758//transferase activity, transferring hexosyl groups	GO:0008152//metabolic process	gi|586941107|dbj|BAO51835.1|/2.3e-177/UDP-glycosyltransferase 94P1 [Camellia sinensis]
114298392	4268	362.51	115.14	0.317619	-1.24082	0.000236506	0.00632924	Down	13.79	6.75	6.78	2.7	3.93	3.14	-	-	-	-	gi|567910891|ref|XP_006447759.1|/2.6e-176/hypothetical protein CICLE_v10014091mg [Citrus clementina]
114258511	956	341.84	733.42	2.14551	1.26617	1.69e-06	0.000115667	Up	38.37	40.21	51.69	99.65	118.45	76.13	-	GO:0016021//integral component of membrane	-	-	gi|595848919|ref|XP_007209625.1|/2.3e-80/hypothetical protein PRUPE_ppa011784mg [Prunus persica]
114268972	2052	30.07	85.77	2.85234	1.39797	0.00215062	0.0344242	Up	1.1	1.04	3.49	4.93	6.94	3.71	ko00514//Other types of O-glycan biosynthesis	GO:0012505//endomembrane system;GO:0012505//endomembrane system;GO:0016020//membrane	GO:0046527//glucosyltransferase activity;GO:0046527//glucosyltransferase activity	GO:0006664//glycolipid metabolic process;GO:0006664//glycolipid metabolic process	gi|698559726|ref|XP_009771652.1|/2.2e-168/PREDICTED: protein O-glucosyltransferase 1-like isoform X1 [Nicotiana sylvestris]//gi|698559729|ref|XP_009771653.1|/1.3e-166/PREDICTED: protein O-glucosyltransferase 1-like isoform X2 [Nicotiana sylvestris]
114297131	1864	597.22	72.14	0.120793	-2.36811	3.1e-07	2.79e-05	Down	18.16	69.55	19.32	3.41	2.93	7.42	-	GO:0043231//intracellular membrane-bounded organelle	GO:0080043//quercetin 3-O-glucosyltransferase activity;GO:0080044//quercetin 7-O-glucosyltransferase activity	GO:0009813//flavonoid biosynthetic process;GO:0052696//flavonoid glucuronidation	gi|586941105|dbj|BAO51834.1|/1.1e-288/UDP-glycosyltransferase 85K11 [Camellia sinensis]
114318674	616	5.35	19.26	3.6	1.60599	0.00279077	0.0414059	Up	1.21	1.24	0.73	2.87	6.94	3.06	-	-	-	-	gi|225443584|ref|XP_002278515.1|/4.8e-39/PREDICTED: glutaredoxin-C9 [Vitis vinifera]
114296227	1095	6.82	0	0	-1.79205	0.00322427	0.0459512	Down	0.48	0.69	1.31	0	0	0.08	-	-	-	-	gi|470113674|ref|XP_004293046.1|/1.9e-83/PREDICTED: protein FAR1-RELATED SEQUENCE 5-like [Fragaria vesca subsp. vesca]
114314340	875	11.12	41.46	3.72842	1.74153	5.63e-05	0.0020289	Up	1.49	1.12	2.1	6.27	3.83	7.49	ko00970//Aminoacyl-tRNA biosynthesis	-	GO:0042349//guiding stereospecific synthesis activity	GO:0009699//phenylpropanoid biosynthetic process;GO:0050790//regulation of catalytic activity	gi|743891932|ref|XP_011039496.1|/1.0e-66/PREDICTED: dirigent protein 22-like [Populus euphratica]
114258284	2505	760.16	186.86	0.245817	-1.59287	1.6e-05	0.000736036	Down	44.3	38.48	14.6	10.15	6.18	10.09	-	GO:0005829//cytosol;GO:0005829//cytosol	GO:0004674//protein serine/threonine kinase activity;GO:0004674//protein serine/threonine kinase activity;GO:0005524//ATP binding;GO:0005524//ATP binding	GO:0018105//peptidyl-serine phosphorylation;GO:0018105//peptidyl-serine phosphorylation;GO:0035556//intracellular signal transduction;GO:0035556//intracellular signal transduction	gi|596144743|ref|XP_007222620.1|/1.9e-243/hypothetical protein PRUPE_ppa004171mg [Prunus persica]//gi|596144743|ref|XP_007222620.1|/3.7e-231/hypothetical protein PRUPE_ppa004171mg [Prunus persica]//gi|596144743|ref|XP_007222620.1|/4.1e-230/hypothetical protein PRUPE_ppa004171mg [Prunus persica]//gi|596144743|ref|XP_007222620.1|/4.1e-238/hypothetical protein PRUPE_ppa004171mg [Prunus persica]
114308971	3518	678.09	284.05	0.418897	-1.0355	1.64e-05	0.00074842	Down	23.29	18.44	22.74	9.99	6.72	11.62	-	GO:0005886//plasma membrane;GO:0016021//integral component of membrane	GO:0008381//mechanically-gated ion channel activity	GO:0006820//anion transport;GO:0034220//ion transmembrane transport	gi|565350265|ref|XP_006342091.1|/0.0e+00/PREDICTED: mechanosensitive ion channel protein 8-like [Solanum tuberosum]
114316674	863	141.58	244.4	1.72623	1.00145	0.00024475	0.00651581	Up	20.93	18.61	18.74	30.98	46.22	32.51	-	GO:0005840//ribosome;GO:0016021//integral component of membrane;GO:0022625//cytosolic large ribosomal subunit	GO:0003735//structural constituent of ribosome	GO:0006412//translation	gi|1009111833|ref|XP_015902819.1|/1.1e-36/PREDICTED: 60S ribosomal protein L18a-like protein [Ziziphus jujuba]//gi|1009111833|ref|XP_015902819.1|/9.2e-37/PREDICTED: 60S ribosomal protein L18a-like protein [Ziziphus jujuba]//gi|590620512|ref|XP_007024555.1|/3.8e-34/Ribosomal protein L18ae family [Theobroma cacao]//gi|590620512|ref|XP_007024555.1|/4.4e-34/Ribosomal protein L18ae family [Theobroma c…
114276302	2460	21.11	50.92	2.41213	1.29581	0.00135158	0.0242508	Up	0.96	0.66	1.45	2.3	3.12	2.25	-	-	-	-	-
114289437	1417	69.42	255.97	3.68727	1.88438	1.79e-06	0.000121446	Up	7.59	2.37	7.39	20.4	29	18.64	-	-	GO:0004499//N,N-dimethylaniline monooxygenase activity;GO:0050660//flavin adenine dinucleotide binding;GO:0050661//NADP binding	GO:0055114//oxidation-reduction process	gi|225428153|ref|XP_002278651.1|/6.2e-191/PREDICTED: probable flavin-containing monooxygenase 1 [Vitis vinifera]
114270756	2496	863.42	146.32	0.169466	-2.1391	1.62e-11	5.68e-09	Down	41.66	47.74	20.22	6.98	6.21	7.8	ko00561//Glycerolipid metabolism	GO:0016021//integral component of membrane;GO:0016021//integral component of membrane	GO:0008374//O-acyltransferase activity;GO:0008374//O-acyltransferase activity	GO:0006629//lipid metabolic process;GO:0006629//lipid metabolic process	gi|824632731|gb|AKI88004.1|/0.0e+00/PDAT [Camellia oleifera]//gi|824632731|gb|AKI88004.1|/6.0e-307/PDAT [Camellia oleifera]
114292934	1579	25.57	2.69	0.105201	-2.19916	4.8e-05	0.00176502	Down	1.73	2.46	1.27	0.22	0.08	0.3	ko04626//Plant-pathogen interaction	-	GO:0000166//nucleotide binding	-	gi|731432856|ref|XP_010644436.1|/1.2e-105/PREDICTED: probable disease resistance protein At4g27220 [Vitis vinifera]
114262066	850	12.36	195.74	15.8366	3.25485	4.34e-10	1.02e-07	Up	2.81	0.29	2.18	25.73	54.86	12.31	-	-	-	-	gi|645266542|ref|XP_008238658.1|/4.3e-46/PREDICTED: uncharacterized protein LOC103337277 [Prunus mume]
114275324	4712	22.97	97.32	4.23683	1.60376	0.00263757	0.0398653	Up	0.69	0.2	0.81	3.04	0.46	3.54	ko01100//Metabolic pathways;ko01110//Biosynthesis of secondary metabolites;ko01200//Carbon metabolism;ko02010//ABC transporters;ko04146//Peroxisome;ko00630//Glyoxylate and dicarboxylate metabolism	GO:0005886//plasma membrane;GO:0005886//plasma membrane;GO:0016021//integral component of membrane;GO:0016021//integral component of membrane	GO:0005524//ATP binding;GO:0005524//ATP binding;GO:0042626//ATPase activity, coupled to transmembrane movement of substances;GO:0042626//ATPase activity, coupled to transmembrane movement of substances	GO:0055085//transmembrane transport;GO:0055085//transmembrane transport	gi|731402313|ref|XP_010654625.1|/0.0e+00/PREDICTED: ABC transporter G family member 29-like [Vitis vinifera]
114321088	1424	89.04	20.75	0.233041	-1.46743	0.00137857	0.024638	Down	7.73	9.8	3.21	1	2.63	1.9	ko01100//Metabolic pathways;ko01110//Biosynthesis of secondary metabolites;ko01200//Carbon metabolism;ko01230//Biosynthesis of amino acids;ko00710//Carbon fixation in photosynthetic organisms;ko00010//Glycolysis / Gluconeogenesis;ko00030//Pentose phosphate pathway;ko00051//Fructose and mannose metabolism	-	GO:0004332//fructose-bisphosphate aldolase activity	GO:0006096//glycolytic process	gi|747093224|ref|XP_011094409.1|/1.5e-181/PREDICTED: fructose-bisphosphate aldolase cytoplasmic isozyme [Sesamum indicum]
114283227	2805	266.31	82.31	0.309076	-1.36224	5.87e-06	0.000328763	Down	14.09	9.35	7.51	3.5	2.78	4.13	ko03050//Proteasome	-	-	-	gi|225468765|ref|XP_002272552.1|/6.2e-251/PREDICTED: BTB/POZ domain-containing protein At5g66560 [Vitis vinifera]
114273420	1192	2022.83	5098.29	2.52037	1.44957	2.76e-06	0.000177078	Up	220	120.48	268.44	515.88	638.68	458.57	ko02010//ABC transporters	-	GO:0005524//ATP binding;GO:0016887//ATPase activity	-	gi|661898297|emb|CDO98264.1|/9.1e-111/unnamed protein product [Coffea canephora]
114282748	925	25.35	73.25	2.88955	1.50051	0.000124097	0.00380324	Up	3.71	1.58	4.86	10.5	8.32	10.84	-	-	-	-	gi|1009147494|ref|XP_015891444.1|/1.1e-50/PREDICTED: ethylene-responsive transcription factor 4-like [Ziziphus jujuba]
114261353	1673	1.45	331.5	228.621	6.37806	8.77e-48	7.18e-44	Up	0.2	0	0.08	29.92	19.57	22.29	ko01100//Metabolic pathways	GO:0016021//integral component of membrane	GO:0005506//iron ion binding;GO:0016705//oxidoreductase activity, acting on paired donors, with incorporation or reduction of molecular oxygen;GO:0020037//heme binding	GO:0055114//oxidation-reduction process	gi|976908210|gb|KVH95439.1|/4.0e-181/hypothetical protein Ccrd_002490 [Cynara cardunculus var. scolymus]
114305403	591	16.1	49.72	3.0882	1.53166	0.000815758	0.0163991	Up	2.11	3.26	5.65	7.08	16.58	10.7	-	-	-	-	gi|659080498|ref|XP_008440823.1|/8.4e-41/PREDICTED: chaperone protein dnaJ 11, chloroplastic [Cucumis melo]
114313621	945	452.16	132.78	0.293657	-1.38723	0.00334766	0.0471348	Down	49.32	56.44	69.07	18.21	3.02	28.99	ko00480//Glutathione metabolism	-	GO:0016740//transferase activity	-	gi|590628980|ref|XP_007026863.1|/4.6e-81/Tau class glutathione transferase GSTU45 [Theobroma cacao]
114294863	782	89.15	211.62	2.37375	1.32128	0.000903493	0.0176942	Up	14.76	7.77	20.63	29.44	53.26	24.92	-	GO:0016021//integral component of membrane	-	-	gi|848863041|ref|XP_012832293.1|/1.4e-67/PREDICTED: uncharacterized protein LOC105953203 [Erythranthe guttata]
114278764	1230	11.73	29.83	2.54305	1.28019	0.00338372	0.0474962	Up	0.94	0.88	1.64	2.77	2.65	3.47	-	GO:0009507//chloroplast	-	-	gi|697107295|ref|XP_009607482.1|/2.2e-98/PREDICTED: uncharacterized protein LOC104101695 [Nicotiana tomentosiformis]
114319083	1717	15.44	0	0	-2.52092	3.89e-05	0.00149526	Down	0.99	1.57	0.39	0	0	0	-	-	-	-	gi|567916462|ref|XP_006450237.1|/1.1e-154/hypothetical protein CICLE_v10008143mg [Citrus clementina]//gi|567916462|ref|XP_006450237.1|/1.5e-154/hypothetical protein CICLE_v10008143mg [Citrus clementina]
114301312	3736	161.25	57.93	0.359256	-1.11799	0.000669737	0.0140758	Down	4.48	5.54	2.82	2.11	2.28	1.68	ko03050//Proteasome	-	GO:0019001//guanyl nucleotide binding	GO:0007165//signal transduction	gi|661899118|emb|CDO97112.1|/1.3e-260/unnamed protein product [Coffea canephora]//gi|661899118|emb|CDO97112.1|/1.4e-260/unnamed protein product [Coffea canephora]//gi|661899118|emb|CDO97112.1|/2.2e-260/unnamed protein product [Coffea canephora]//gi|661899118|emb|CDO97112.1|/4.6e-250/unnamed protein product [Coffea canephora]
114301855	336	89.91	420.36	4.67534	2.26227	8.98e-12	3.37e-09	Up	51.28	25.87	38.02	253.86	155.93	134.78	-	-	-	-	-
114280040	2037	1785.19	210.96	0.118172	-2.61901	1.01e-16	1.15e-13	Down	140.46	82.99	63.31	10.35	10.99	15.92	-	-	GO:0005507//copper ion binding;GO:0016491//oxidoreductase activity	GO:0055114//oxidation-reduction process	gi|694442898|ref|XP_009348086.1|/9.3e-265/PREDICTED: L-ascorbate oxidase homolog [Pyrus x bretschneideri]
114283057	3426	984.7	350.16	0.355601	-1.10575	0.000780419	0.0158661	Down	45.79	27.99	17.07	12.34	11.95	12.14	-	GO:0005829//cytosol	-	-	gi|731428455|ref|XP_010664345.1|/0.0e+00/PREDICTED: F-box protein At1g78280 isoform X1 [Vitis vinifera]
114295460	793	52.72	173.65	3.29382	1.84633	5.77e-10	1.31e-07	Up	8.78	6.72	8.88	24.34	34.91	26.09	-	-	-	-	gi|747050010|ref|XP_011071060.1|/1.6e-58/PREDICTED: uncharacterized protein LOC105156586 [Sesamum indicum]
114275195	1743	280.52	86.77	0.309318	-1.43808	1.11e-08	1.61e-06	Down	19.22	15.71	20.59	5.51	5.04	7.42	ko01100//Metabolic pathways;ko00600//Sphingolipid metabolism;ko00565//Ether lipid metabolism	GO:0043231//intracellular membrane-bounded organelle	GO:0080043//quercetin 3-O-glucosyltransferase activity;GO:0080044//quercetin 7-O-glucosyltransferase activity	GO:0009813//flavonoid biosynthetic process;GO:0052696//flavonoid glucuronidation	gi|225451709|ref|XP_002276804.1|/3.6e-201/PREDICTED: UDP-glycosyltransferase 83A1 [Vitis vinifera]
114270662	736	94.37	182.98	1.93896	1.10902	1.78e-06	0.000120799	Up	15.54	14.38	17.14	35.19	27.81	32.59	-	GO:0009507//chloroplast;GO:0016021//integral component of membrane	-	GO:0010196//nonphotochemical quenching	gi|225469306|ref|XP_002269823.1|/1.6e-62/PREDICTED: uncharacterized protein LOC100243564 [Vitis vinifera]//gi|225469306|ref|XP_002269823.1|/2.0e-62/PREDICTED: uncharacterized protein LOC100243564 [Vitis vinifera]
114278869	2265	1024.13	373.33	0.364534	-1.09532	0.000912961	0.0178529	Down	58.77	62.78	24.93	23.16	17.53	18.54	ko04626//Plant-pathogen interaction	GO:0005886//plasma membrane	GO:0004674//protein serine/threonine kinase activity;GO:0005524//ATP binding	GO:0002221//pattern recognition receptor signaling pathway;GO:0009816//defense response to bacterium, incompatible interaction;GO:0046777//protein autophosphorylation	gi|590691769|ref|XP_007043875.1|/1.0e-224/Kinase superfamily protein [Theobroma cacao]//gi|590691769|ref|XP_007043875.1|/1.4e-219/Kinase superfamily protein [Theobroma cacao]
114317659	2454	45.58	6.94	0.15226	-2.03674	3.1e-05	0.00125294	Down	1.14	3.01	2.22	0.24	0.25	0.52	-	GO:0016021//integral component of membrane	GO:0005215//transporter activity	GO:0006810//transport	gi|604724096|gb|AHV83614.1|/0.0e+00/nitrate transporter [Camellia sinensis]
114285253	1913	1027.33	290.31	0.282587	-1.30715	0.00267555	0.0402315	Down	76.74	76.46	19.55	27.98	15.37	11.34	-	GO:0005634//nucleus;GO:0005667//transcription factor complex	GO:0000977//RNA polymerase II regulatory region sequence-specific DNA binding;GO:0001085//RNA polymerase II transcription factor binding;GO:0001228//transcriptional activator activity, RNA polymerase II transcription regulatory region sequence-specific binding;GO:0003682//chromatin binding	GO:0030154//cell differentiation;GO:0045893//positive regulation of transcription, DNA-templated	gi|661896559|emb|CDO99748.1|/3.0e-117/unnamed protein product [Coffea canephora]
114311847	1603	6.16	52.78	8.56818	2.59929	7.84e-08	8.87e-06	Up	0.5	0.07	0.83	4.84	3.95	3.28	-	-	-	-	gi|661882148|emb|CDP14124.1|/3.7e-107/unnamed protein product [Coffea canephora]
114274055	1940	98.56	17.01	0.172585	-1.87871	0.000352453	0.00857468	Down	5.04	4.4	8.84	0.57	0.21	2.3	-	-	-	-	gi|698426657|ref|XP_009787240.1|/1.5e-144/PREDICTED: G-type lectin S-receptor-like serine/threonine-protein kinase SD1-29 isoform X2 [Nicotiana sylvestris]//gi|698426657|ref|XP_009787240.1|/7.0e-153/PREDICTED: G-type lectin S-receptor-like serine/threonine-protein kinase SD1-29 isoform X2 [Nicotiana sylvestris]
114278566	2330	759.93	290.21	0.38189	-1.08329	0.00012977	0.00394456	Down	50.34	29.74	26.44	15.96	11.89	16.43	ko04016//MAPK signaling pathway - plant	GO:0005634//nucleus	GO:0003700//transcription factor activity, sequence-specific DNA binding;GO:0043565//sequence-specific DNA binding	GO:0006355//regulation of transcription, DNA-templated	gi|565387655|ref|XP_006359608.1|/1.3e-209/PREDICTED: transcription factor RF2a [Solanum tuberosum]
114307725	1254	459.35	1187.37	2.58489	1.54685	2.05e-07	1.95e-05	Up	60.58	33.71	28.97	102.21	121.01	128.35	-	-	GO:0016787//hydrolase activity;GO:0016787//hydrolase activity	GO:0008152//metabolic process;GO:0008152//metabolic process	gi|225432622|ref|XP_002281854.1|/9.3e-114/PREDICTED: uncharacterized protein LOC100263185 [Vitis vinifera]//gi|645236016|ref|XP_008224536.1|/2.0e-92/PREDICTED: uncharacterized protein C24B11.05 [Prunus mume]//gi|645236016|ref|XP_008224536.1|/2.4e-96/PREDICTED: uncharacterized protein C24B11.05 [Prunus mume]
114273094	1196	48.02	103.43	2.15389	1.19996	0.000199968	0.00557744	Up	5.59	2.75	5.48	10.12	8.89	12.2	-	-	GO:0030247//polysaccharide binding	-	gi|661895682|emb|CDP00260.1|/1.0e-126/unnamed protein product [Coffea canephora]
114313602	1235	2.4	31.83	13.2625	2.9307	1.01e-08	1.49e-06	Up	0.09	0.37	0.33	3.66	3.4	2.69	ko00910//Nitrogen metabolism	GO:0005886//plasma membrane;GO:0016021//integral component of membrane	-	GO:0055085//transmembrane transport	gi|848915392|ref|XP_012855454.1|/5.0e-191/PREDICTED: high affinity nitrate transporter 2.5-like [Erythranthe guttata]
114315885	1234	348.28	849.79	2.43996	1.40141	5.62e-06	0.000317818	Up	21.1	40.8	39.27	83.64	104.18	71.71	ko01110//Biosynthesis of secondary metabolites;ko00902//Monoterpenoid biosynthesis	-	GO:0016491//oxidoreductase activity	GO:0055114//oxidation-reduction process	gi|225348625|gb|ACN87274.1|/1.7e-96/short chain dehydrogenase/reductase [Chelidonium majus]
114282846	1684	226.99	583.07	2.5687	1.49626	2.15e-08	2.88e-06	Up	11.89	18.17	16.79	48.19	45.31	33.87	-	-	GO:0004518//nuclease activity	GO:0090305//nucleic acid phosphodiester bond hydrolysis	gi|302142539|emb|CBI19742.3|/1.0e-155/unnamed protein product [Vitis vinifera]
114312468	916	80.56	13.2	0.163853	-1.99689	6.31e-05	0.00222463	Down	5.11	14.59	13.08	1.95	0.56	2.95	-	GO:0005576//extracellular region	GO:0030145//manganese ion binding;GO:0045735//nutrient reservoir activity	-	gi|645238360|ref|XP_008225643.1|/1.4e-87/PREDICTED: putative germin-like protein 2-1 [Prunus mume]
114271257	1726	832.11	75.53	0.0907692	-2.95517	6.64e-16	6.18e-13	Down	56.66	66.61	39	4.11	2.81	8.64	ko00073//Cutin, suberine and wax biosynthesis	-	GO:0008374//O-acyltransferase activity	GO:0045017//glycerolipid biosynthetic process	gi|731421960|ref|XP_010661937.1|/1.6e-124/PREDICTED: O-acyltransferase WSD1 isoform X2 [Vitis vinifera]
114259314	2627	1588.92	279.36	0.175818	-1.91741	5.72e-06	0.000322409	Down	87.9	79.92	25.23	20.02	10.46	7.56	-	GO:0005768//endosome;GO:0005802//trans-Golgi network;GO:0005886//plasma membrane;GO:0016021//integral component of membrane	GO:0016760//cellulose synthase (UDP-forming) activity	-	gi|255552680|ref|XP_002517383.1|/0.0e+00/PREDICTED: xyloglucan glycosyltransferase 4 [Ricinus communis]
114321851	1397	274.76	1013.84	3.68991	1.9632	3.02e-10	7.62e-08	Up	29.43	12.63	26.5	99.15	91.59	77.68	-	-	-	-	gi|359475292|ref|XP_003631639.1|/2.6e-93/PREDICTED: BURP domain-containing protein 3-like [Vitis vinifera]
114314672	1596	38.51	4.1	0.106466	-2.11707	0.000149601	0.00443549	Down	3.26	3.6	1.17	0.56	0	0.41	-	GO:0005886//plasma membrane	GO:0004722//protein serine/threonine phosphatase activity	GO:0006470//protein dephosphorylation	gi|225450661|ref|XP_002282985.1|/5.7e-209/PREDICTED: probable protein phosphatase 2C 5 [Vitis vinifera]
114257740	2041	87.93	24.12	0.274309	-1.37995	0.00222686	0.0352723	Down	3.23	7.83	2.63	1.33	1	1.7	-	GO:0016021//integral component of membrane	-	-	gi|802538432|ref|XP_012067891.1|/3.3e-130/PREDICTED: GDP-mannose transporter GONST2 [Jatropha curcas]//gi|823142783|ref|XP_012471196.1|/3.8e-160/PREDICTED: GDP-mannose transporter GONST2 isoform X1 [Gossypium raimondii]//gi|823142783|ref|XP_012471196.1|/4.1e-160/PREDICTED: GDP-mannose transporter GONST2 isoform X1 [Gossypium raimondii]
114272835	3773	284.67	626.9	2.2022	1.29817	0.000309416	0.00778196	Up	11.87	4.63	8.34	18.57	27.3	15.02	-	-	-	-	gi|225424397|ref|XP_002284914.1|/0.0e+00/PREDICTED: probable RNA-dependent RNA polymerase 1 [Vitis vinifera]
114321138	1409	25.1	2.01	0.0800797	-1.95244	0.00115368	0.0215795	Down	1.63	3.61	0.67	0	0.09	0.42	-	-	GO:0003677//DNA binding	-	gi|225468618|ref|XP_002266049.1|/2.4e-126/PREDICTED: protein ODORANT1 [Vitis vinifera]
114265554	2946	661.04	215.26	0.325638	-1.19934	0.000482741	0.0109445	Down	27.21	32.29	13.09	7.2	10.9	8.56	ko01100//Metabolic pathways;ko01110//Biosynthesis of secondary metabolites;ko04070//Phosphatidylinositol signaling system;ko00564//Glycerophospholipid metabolism;ko00561//Glycerolipid metabolism	GO:0005622//intracellular;GO:0016021//integral component of membrane	GO:0004143//diacylglycerol kinase activity;GO:0005524//ATP binding	GO:0007205//protein kinase C-activating G-protein coupled receptor signaling pathway;GO:0016310//phosphorylation;GO:0035556//intracellular signal transduction;GO:0048364//root development;GO:0048366//leaf development	gi|225438325|ref|XP_002272045.1|/0.0e+00/PREDICTED: diacylglycerol kinase 2 [Vitis vinifera]
114275338	1251	254.41	68.08	0.2676	-1.49724	6.62e-05	0.00231556	Down	20.52	34.23	14.07	4.81	5.6	9.46	-	-	-	-	gi|595947006|ref|XP_007216203.1|/3.9e-112/hypothetical protein PRUPE_ppa016079mg [Prunus persica]
114322109	1677	10.32	51.98	5.03682	2.0714	8.34e-06	0.000433955	Up	1.02	0.42	0.63	5.39	1.92	3.69	ko01100//Metabolic pathways;ko01212//Fatty acid metabolism;ko00061//Fatty acid biosynthesis	-	-	-	gi|747053830|ref|XP_011073093.1|/6.1e-145/PREDICTED: palmitoyl-acyl carrier protein thioesterase, chloroplastic-like [Sesamum indicum]
114290818	1961	344.07	114.31	0.332229	-1.31047	1.02e-08	1.49e-06	Down	22.84	19.13	16.97	7.41	6.42	7.33	-	GO:0016020//membrane	GO:0016740//transferase activity;GO:0016746//transferase activity, transferring acyl groups;GO:0046872//metal ion binding	-	gi|297746095|emb|CBI16151.3|/2.9e-81/unnamed protein product [Vitis vinifera]//gi|719991197|ref|XP_010253197.1|/2.2e-62/PREDICTED: probable palmitoyltransferase ZDHHC12 isoform X1 [Nelumbo nucifera]//gi|731392235|ref|XP_010651030.1|/1.2e-72/PREDICTED: probable protein S-acyltransferase 15 [Vitis vinifera]//gi|731392235|ref|XP_010651030.1|/8.6e-97/PREDICTED: probable protein S-acyltransferase 15 […
114320204	1390	1002.5	2680.13	2.67345	1.51932	1.2e-07	1.27e-05	Up	94.09	53.54	107.7	284.57	222.94	201.46	ko01100//Metabolic pathways;ko01110//Biosynthesis of secondary metabolites;ko00940//Phenylpropanoid biosynthesis	-	GO:0008270//zinc ion binding;GO:0016491//oxidoreductase activity	GO:0055114//oxidation-reduction process	gi|297742485|emb|CBI34634.3|/8.3e-164/unnamed protein product [Vitis vinifera]
114284841	741	129.24	237.1	1.83457	1.02228	9.33e-05	0.00306337	Up	24.65	15.16	24.91	42.65	35.84	44.36	ko01100//Metabolic pathways;ko01110//Biosynthesis of secondary metabolites;ko00940//Phenylpropanoid biosynthesis;ko00941//Flavonoid biosynthesis;ko00945//Stilbenoid, diarylheptanoid and gingerol biosynthesis	-	GO:0016747//transferase activity, transferring acyl groups other than amino-acyl groups	-	gi|728807575|gb|KHF97666.1|/1.7e-67/Taxadien-5-alpha-ol O-acetyltransferase [Gossypium arboreum]
114294367	876	38.86	3.31	0.0851776	-2.64931	9.13e-08	1.01e-05	Down	4.07	5.46	6.95	0.7	0.29	0.42	-	-	-	-	gi|170522968|gb|ACB20696.1|/1.9e-44/putative cold-inducible protein [Camellia sinensis]
114295127	1610	19.44	2.63	0.135288	-1.78434	0.00155742	0.0271818	Down	1.81	1.56	0.67	0.36	0.16	0.2	-	-	-	-	gi|225451275|ref|XP_002277583.1|/6.0e-174/PREDICTED: pollen-specific protein SF21 [Vitis vinifera]
114307533	2204	13.67	155.91	11.4053	3.07158	6.31e-11	1.85e-08	Up	1.33	0.11	0.59	10.64	7.07	7.65	-	GO:0016021//integral component of membrane	GO:0005215//transporter activity	GO:0006810//transport	gi|829488309|gb|AKL71378.1|/0.0e+00/nitrate transporter protein 1.2-like protein, partial [Camellia sinensis]
114320226	462	10.26	27.62	2.69201	1.39334	0.00216322	0.0345449	Up	3.93	1.74	3.15	7.12	8.74	8.8	-	-	GO:0016740//transferase activity	-	gi|590698609|ref|XP_007045763.1|/2.5e-56/Flavonol 4'-sulfotransferase, putative [Theobroma cacao]
114297880	4014	379.38	105.43	0.277901	-1.57774	1.33e-12	6.34e-10	Down	11.71	9.45	9.34	3.04	2.59	3.52	-	-	-	-	gi|719968713|ref|XP_010266256.1|/0.0e+00/PREDICTED: uncharacterized protein LOC104603800 [Nelumbo nucifera]
114259973	372	11.07	57.21	5.16802	1.729	0.00313748	0.0449961	Up	7.81	0	5	7.46	35.14	26.4	-	-	-	-	gi|731374833|ref|XP_010667079.1|/2.2e-31/PREDICTED: LOB domain-containing protein 4 [Beta vulgaris subsp. vulgaris]
114289012	2104	1650.62	560.87	0.339794	-1.22593	1.2e-05	0.000587911	Down	89.76	100.34	72.76	39.64	36.02	21.94	-	GO:0016021//integral component of membrane	-	-	gi|802563085|ref|XP_012066708.1|/1.3e-155/PREDICTED: uncharacterized protein LOC105629690 [Jatropha curcas]
114261851	1298	133.06	477.15	3.58598	1.93936	1.91e-07	1.84e-05	Up	10.14	16.3	8.96	36.97	72.01	32.41	-	-	-	-	gi|645274977|ref|XP_008242593.1|/4.3e-106/PREDICTED: probable strigolactone esterase D14 homolog [Prunus mume]
114268550	907	1353.77	485.49	0.358621	-1.2165	5.99e-11	1.78e-08	Down	174.82	191.48	167.99	68.88	70.4	64.3	-	-	-	-	gi|747059573|ref|XP_011076174.1|/2.3e-42/PREDICTED: remorin-like [Sesamum indicum]
114292216	727	18.97	58.13	3.06431	1.64598	5.65e-05	0.00203604	Up	3.5	2.58	3.61	10.23	14.61	6.96	ko01100//Metabolic pathways;ko00195//Photosynthesis	GO:0009507//chloroplast;GO:0009522//photosystem I	-	GO:0015979//photosynthesis	gi|330318686|gb|AEC11003.1|/7.5e-92/photosystem I reaction center subunit N (chloroplast) [Camellia sinensis]
114279150	1252	293.34	33.95	0.115736	-2.20405	7.57e-06	0.00040318	Down	34.24	37.08	5.26	4.09	3.88	2.32	ko04075//Plant hormone signal transduction	GO:0005618//cell wall;GO:0048046//apoplast	GO:0004553//hydrolase activity, hydrolyzing O-glycosyl compounds;GO:0016762//xyloglucan:xyloglucosyl transferase activity	GO:0010411//xyloglucan metabolic process;GO:0042546//cell wall biogenesis;GO:0071555//cell wall organization	gi|359484996|ref|XP_002273742.2|/3.0e-141/PREDICTED: probable xyloglucan endotransglucosylase/hydrolase protein 23 [Vitis vinifera]
114288908	1484	458.83	115.89	0.252577	-1.56768	5.43e-06	0.000308794	Down	46.2	38.56	17.15	10.17	8.06	10.2	ko01100//Metabolic pathways;ko01110//Biosynthesis of secondary metabolites;ko00270//Cysteine and methionine metabolism	-	GO:0008898//S-adenosylmethionine-homocysteine S-methyltransferase activity	GO:0009086//methionine biosynthetic process;GO:0032259//methylation	gi|470126198|ref|XP_004299079.1|/1.5e-163/PREDICTED: homocysteine S-methyltransferase 1 [Fragaria vesca subsp. vesca]
114287076	1990	11.21	61.1	5.45049	1.88751	0.000591005	0.0127228	Up	1.09	0.3	0.4	6.56	0.81	3.32	-	-	-	-	gi|565386764|ref|XP_006359179.1|/4.5e-62/PREDICTED: protein UPSTREAM OF FLC [Solanum tuberosum]//gi|747044002|ref|XP_011086801.1|/2.9e-77/PREDICTED: protein UPSTREAM OF FLC isoform X1 [Sesamum indicum]
114290822	2200	94.71	30.93	0.326576	-1.28041	0.000155937	0.00458351	Down	6.06	3.75	3.66	1.98	1.61	1.78	-	GO:0016020//membrane;GO:0016021//integral component of membrane	GO:0008270//zinc ion binding;GO:0016746//transferase activity, transferring acyl groups;GO:0019706//protein-cysteine S-palmitoyltransferase activity;GO:0046872//metal ion binding	-	gi|297746095|emb|CBI16151.3|/1.3e-14/unnamed protein product [Vitis vinifera]//gi|297746095|emb|CBI16151.3|/3.7e-24/unnamed protein product [Vitis vinifera]//gi|297746095|emb|CBI16151.3|/5.6e-10/unnamed protein product [Vitis vinifera]//gi|643738236|gb|KDP44224.1|/3.3e-10/hypothetical protein JCGZ_05691 [Jatropha curcas]
114323025	766	124.94	47.01	0.376261	-1.07374	0.000702798	0.0146146	Down	19.35	20.61	19.81	5.47	10.05	8.5	-	-	-	-	gi|645222130|ref|XP_008246447.1|/5.8e-34/PREDICTED: rapid alkalinization factor [Prunus mume]
114268971	2014	44.12	143.45	3.25136	1.61604	0.000195188	0.00546645	Up	2.19	1.23	4.38	9.71	11.74	5.52	ko00514//Other types of O-glycan biosynthesis	-	-	-	gi|698559726|ref|XP_009771652.1|/1.7e-173/PREDICTED: protein O-glucosyltransferase 1-like isoform X1 [Nicotiana sylvestris]
114262254	1080	22.29	63	2.82638	1.49151	0.000435473	0.0101482	Up	1.3	3.57	2.56	7.78	9.28	5.2	-	-	-	-	gi|694312351|ref|XP_009361926.1|/6.2e-50/PREDICTED: uncharacterized protein LOC103952122 [Pyrus x bretschneideri]
114276340	1152	4.6	24.89	5.41087	2.10284	2.5e-05	0.00105436	Up	0.4	0.62	0.36	2.18	3.18	2.79	-	GO:0016020//membrane	-	-	gi|470142034|ref|XP_004306727.1|/7.3e-65/PREDICTED: uncharacterized protein LOC101306460 [Fragaria vesca subsp. vesca]
114300059	1614	1.49	12.98	8.71141	2.08094	0.000416839	0.00983717	Up	0.21	0.07	0	0.94	1.13	1.06	ko01100//Metabolic pathways;ko01110//Biosynthesis of secondary metabolites;ko00940//Phenylpropanoid biosynthesis;ko00941//Flavonoid biosynthesis;ko00945//Stilbenoid, diarylheptanoid and gingerol biosynthesis	-	GO:0016747//transferase activity, transferring acyl groups other than amino-acyl groups	-	gi|380508822|gb|AFD64619.1|/1.1e-255/putative hydroxycinnamoyl-CoA:shikimate/quinate hydroxycinnamoyltransferase [Camellia sinensis]
114296417	834	253.2	491.63	1.94167	1.12169	3.9e-05	0.00149637	Up	43.58	24.16	43.38	71.64	80.88	73.45	-	-	-	-	-
114290486	4343	404.35	807.47	1.99696	1.14964	9.85e-06	0.000498577	Up	12.6	7	11.35	25.05	19.82	21.1	-	GO:0016021//integral component of membrane	GO:0015299//solute:proton antiporter activity	GO:0006813//potassium ion transport;GO:1902600//hydrogen ion transmembrane transport	gi|659075299|ref|XP_008438071.1|/0.0e+00/PREDICTED: K(+) efflux antiporter 2, chloroplastic-like [Cucumis melo]
114290878	826	34.78	88.85	2.55463	1.48591	5.24e-06	0.000299876	Up	6.02	4.83	4.49	15.65	15.03	10.98	-	-	GO:0008270//zinc ion binding;GO:0016491//oxidoreductase activity	GO:0055114//oxidation-reduction process	gi|308943732|gb|ADO51748.1|/5.5e-99/alcohol dehydrogenase [Camellia sinensis]
114321674	1648	461.51	103.59	0.224459	-1.82883	3.1e-13	1.63e-10	Down	32.15	33.35	30.77	5.84	8.92	8.53	ko01100//Metabolic pathways;ko00520//Amino sugar and nucleotide sugar metabolism	GO:0016021//integral component of membrane	GO:0005385//zinc ion transmembrane transporter activity	GO:0010043//response to zinc ion;GO:0061088//regulation of sequestering of zinc ion;GO:0071577//zinc II ion transmembrane transport	gi|747084563|ref|XP_011089698.1|/5.5e-183/PREDICTED: metal tolerance protein 4-like [Sesamum indicum]
114321959	1194	369.47	687.82	1.86164	1.06541	4.33e-05	0.00162684	Up	44.46	24.06	40.02	69.76	69.82	73.79	ko04075//Plant hormone signal transduction	GO:0005634//nucleus	-	GO:0006351//transcription, DNA-templated;GO:0006355//regulation of transcription, DNA-templated;GO:0009734//auxin-activated signaling pathway;GO:0050794//regulation of cellular process	gi|225432892|ref|XP_002284133.1|/2.9e-58/PREDICTED: auxin-responsive protein IAA14 [Vitis vinifera]//gi|225432892|ref|XP_002284133.1|/7.5e-105/PREDICTED: auxin-responsive protein IAA14 [Vitis vinifera]
114268324	1279	472.6	1560.61	3.30218	1.77413	1.1e-06	8.1e-05	Up	57.14	20.01	52.71	111.47	181.28	164.89	-	GO:0016021//integral component of membrane	-	-	gi|658064417|ref|XP_008368151.1|/8.0e-113/PREDICTED: uncharacterized protein LOC103431758 [Malus domestica]
114324124	1497	40.47	89.07	2.20089	1.26707	0.000856732	0.0170783	Up	3.89	1.75	2.22	7.48	7.93	5.2	ko01100//Metabolic pathways	-	-	-	gi|747068816|ref|XP_011081185.1|/3.2e-225/PREDICTED: flavonoid 3'-monooxygenase-like [Sesamum indicum]
114321139	2818	10.27	0.34	0.0331061	-1.94036	0.00157469	0.0274365	Down	0.4	0.17	0.73	0	0	0.08	-	GO:0005886//plasma membrane	GO:0000166//nucleotide binding;GO:0004674//protein serine/threonine kinase activity	GO:0006468//protein phosphorylation	gi|359492570|ref|XP_002283088.2|/2.6e-305/PREDICTED: putative receptor protein kinase ZmPK1 [Vitis vinifera]
114267816	2208	382.59	113.03	0.295434	-1.38465	0.000180001	0.00513242	Down	27.51	17.38	11.42	7.05	3.22	7.69	ko04141//Protein processing in endoplasmic reticulum	-	-	-	gi|147786897|emb|CAN73299.1|/2.0e-159/hypothetical protein VITISV_005183 [Vitis vinifera]
114268043	1545	44.81	97.61	2.17831	1.14151	0.0032565	0.0462495	Up	3.38	1.45	4.21	8.46	4.51	8.71	-	-	GO:0016740//transferase activity	-	gi|727451782|ref|XP_010507662.1|/2.6e-68/PREDICTED: cytosolic sulfotransferase 18-like [Camelina sativa]
114315661	731	27.64	80.75	2.92149	1.53384	0.000118632	0.00366901	Up	5.8	2.22	6.18	18.3	12.91	11.31	ko01100//Metabolic pathways;ko00270//Cysteine and methionine metabolism	GO:0005634//nucleus;GO:0005737//cytoplasm	GO:0005506//iron ion binding;GO:0010309//acireductone dioxygenase [iron(II)-requiring] activity	GO:0019509//L-methionine salvage from methylthioadenosine;GO:0055114//oxidation-reduction process	gi|731389367|ref|XP_010649962.1|/3.9e-96/PREDICTED: 1,2-dihydroxy-3-keto-5-methylthiopentene dioxygenase 1 [Vitis vinifera]
114317006	821	807.44	256.91	0.318178	-1.37856	3.02e-06	0.000189321	Down	107.26	141.6	106.57	31.94	27.78	57.37	ko00970//Aminoacyl-tRNA biosynthesis	-	GO:0042349//guiding stereospecific synthesis activity	GO:0009699//phenylpropanoid biosynthetic process;GO:0050790//regulation of catalytic activity	gi|743886929|ref|XP_011037983.1|/2.0e-69/PREDICTED: dirigent protein 19-like [Populus euphratica]
114315409	1668	88.96	676.06	7.5996	2.91267	6.79e-18	1.03e-14	Up	7.44	3.45	7.64	46.14	64.48	40.65	-	GO:0016020//membrane	-	-	gi|359480163|ref|XP_002270718.2|/7.3e-90/PREDICTED: uncharacterized protein LOC100267467 [Vitis vinifera]
114305675	2744	390.64	833.35	2.13329	1.24211	4.9e-06	0.00028406	Up	12.63	19.48	16.01	44.65	37.23	27.84	-	-	-	-	gi|661893893|emb|CDP02334.1|/1.3e-157/unnamed protein product [Coffea canephora]//gi|661893893|emb|CDP02334.1|/1.3e-160/unnamed protein product [Coffea canephora]//gi|661893893|emb|CDP02334.1|/2.2e-157/unnamed protein product [Coffea canephora]
114300730	2479	74.38	19.79	0.266066	-1.52614	0.000225635	0.00609528	Down	2.89	4.28	2.88	1.03	0.39	1.35	-	-	GO:0005524//ATP binding	-	gi|747058890|ref|XP_011075796.1|/7.4e-224/PREDICTED: ATPase family AAA domain-containing protein 3-B-like [Sesamum indicum]
114311614	1627	24.91	68.03	2.73103	1.50921	0.000216907	0.00590116	Up	2.63	0.94	1.64	4.01	6.39	5.31	ko01100//Metabolic pathways;ko00561//Glycerolipid metabolism	-	-	-	gi|590657073|ref|XP_007034456.1|/1.1e-93/Uncharacterized protein TCM_020392 [Theobroma cacao]
114296750	1421	294.52	666.17	2.26188	1.27613	0.000226548	0.00611014	Up	20.51	17.98	36.33	45.15	81.61	50.63	-	-	-	-	gi|1009144171|ref|XP_015889653.1|/1.5e-72/PREDICTED: B-box zinc finger protein 18-like isoform X3 [Ziziphus jujuba]
114259436	3220	561.49	153.84	0.273985	-1.47639	1.08e-05	0.000534273	Down	29.64	13.99	12.38	5.86	4.68	6.39	-	-	-	-	gi|719962169|ref|XP_010265637.1|/2.9e-172/PREDICTED: uncharacterized protein LOC104603303 [Nelumbo nucifera]
114259012	903	90.86	20.67	0.227493	-1.74549	4.66e-06	0.000270894	Down	12.42	12.96	10.62	4.41	1.54	2.75	-	-	-	-	gi|802585223|ref|XP_012070310.1|/3.2e-47/PREDICTED: disease resistance protein RGA2-like [Jatropha curcas]
114312463	1437	2340.88	916.35	0.391455	-1.10199	3.89e-05	0.00149526	Down	225.34	164.17	166.64	75.61	51.05	102.69	-	GO:0016021//integral component of membrane	GO:0005385//zinc ion transmembrane transporter activity	GO:0071577//zinc II ion transmembrane transport	gi|225461882|ref|XP_002265634.1|/1.9e-118/PREDICTED: zinc transporter 11-like [Vitis vinifera]
114264725	1274	295.42	641.88	2.17277	1.17712	0.00247997	0.0381022	Up	38.89	10	32.17	74.25	53.42	57.54	-	GO:0016021//integral component of membrane	-	GO:0045492//xylan biosynthetic process	gi|697181882|ref|XP_009599933.1|/6.3e-134/PREDICTED: protein IRX15-LIKE-like [Nicotiana tomentosiformis]
114263684	1137	74.15	151.15	2.03844	1.18629	0.00010092	0.0032614	Up	7.47	6.86	8.93	13.15	21.35	16.02	ko03040//Spliceosome;ko04144//Endocytosis;ko04141//Protein processing in endoplasmic reticulum	-	-	-	gi|743790312|ref|XP_011038594.1|/1.5e-99/PREDICTED: uncharacterized protein LOC105135427 [Populus euphratica]//gi|743790312|ref|XP_011038594.1|/4.0e-84/PREDICTED: uncharacterized protein LOC105135427 [Populus euphratica]
114315816	575	351.82	643.35	1.82863	1.04501	4.19e-05	0.0015844	Up	89.6	54.33	92.47	153.02	156.55	137.07	-	GO:0016021//integral component of membrane	-	-	gi|951003073|ref|XP_014507501.1|/9.7e-18/PREDICTED: UPF0057 membrane protein At4g30660-like [Vigna radiata var. radiata]
114284227	1640	27.07	0.34	0.01256	-2.94712	8.8e-07	6.71e-05	Down	0.62	3.22	1.95	0	0	0.07	ko01100//Metabolic pathways;ko01110//Biosynthesis of secondary metabolites;ko00270//Cysteine and methionine metabolism	-	GO:0016847//1-aminocyclopropane-1-carboxylate synthase activity;GO:0030170//pyridoxal phosphate binding	GO:0042218//1-aminocyclopropane-1-carboxylate biosynthetic process	gi|20152191|dbj|BAB89348.1|/8.9e-234/1-aminocyclopropane-1-carboxylate synthase [Diospyros kaki]
114289564	1794	89.77	26.55	0.295756	-1.33823	0.00297985	0.0433504	Down	4.68	8.4	3.68	2.41	0.62	2.14	ko04016//MAPK signaling pathway - plant	-	GO:0000166//nucleotide binding;GO:0004672//protein kinase activity	GO:0016310//phosphorylation	gi|698464910|ref|XP_009782548.1|/1.4e-152/PREDICTED: serine/threonine-protein kinase OXI1-like [Nicotiana sylvestris]
114310199	1696	2578.47	4857.51	1.88387	1.05577	0.000165288	0.00480322	Up	164.17	203.35	149.67	495.96	265.88	271.47	ko01110//Biosynthesis of secondary metabolites;ko00943//Isoflavonoid biosynthesis	GO:0016021//integral component of membrane	GO:0004497//monooxygenase activity;GO:0005506//iron ion binding;GO:0016705//oxidoreductase activity, acting on paired donors, with incorporation or reduction of molecular oxygen;GO:0020037//heme binding	GO:0055114//oxidation-reduction process	gi|661891763|emb|CDP04688.1|/2.6e-196/unnamed protein product [Coffea canephora]
114258025	1286	351.65	623.22	1.77227	1.04159	2.27e-05	0.000975831	Up	30.87	36.45	27.1	58.28	71.14	52.38	-	-	GO:0004722//protein serine/threonine phosphatase activity	GO:0006470//protein dephosphorylation	gi|697174531|ref|XP_009596193.1|/2.2e-131/PREDICTED: probable protein phosphatase 2C 39 [Nicotiana tomentosiformis]
114302067	1004	2347.71	1015.7	0.432634	-1.00257	0.00141599	0.0251748	Down	213.68	255.31	395.41	98.16	95.42	180.32	-	-	GO:0016787//hydrolase activity	-	gi|13171073|emb|CAC33178.1|/3.9e-62/ribosome-inactivating protein precursor [Sambucus ebulus]
114285320	1782	154.21	21.82	0.141495	-2.14619	2.13e-06	0.000141139	Down	11.45	12.86	3.86	2.36	0.97	1.04	-	GO:0009505//plant-type cell wall	-	-	gi|225445053|ref|XP_002283391.1|/1.9e-197/PREDICTED: uncharacterized protein LOC100245695 [Vitis vinifera]//gi|225445053|ref|XP_002283391.1|/6.0e-199/PREDICTED: uncharacterized protein LOC100245695 [Vitis vinifera]
114285850	1392	2211.81	4245.03	1.91926	1.01071	0.00152661	0.0267238	Up	214.14	114.07	230.71	457.42	225.86	413.31	ko01100//Metabolic pathways;ko01110//Biosynthesis of secondary metabolites;ko00940//Phenylpropanoid biosynthesis	-	GO:0008270//zinc ion binding;GO:0016491//oxidoreductase activity	GO:0055114//oxidation-reduction process	gi|359497139|ref|XP_003635435.1|/2.1e-175/PREDICTED: probable mannitol dehydrogenase [Vitis vinifera]
114319070	2422	79.51	2162.83	27.202	4.66508	1.94e-48	2.62e-44	Up	3.7	3.77	3.68	121.01	143.19	65.84	-	GO:0016021//integral component of membrane	GO:0016174//NAD(P)H oxidase activity	GO:0055114//oxidation-reduction process	gi|929981603|ref|NP_001234329.2|/9.6e-293/ferric-chelate reductase [Solanum lycopersicum]
114261422	1882	116.71	30.19	0.258675	-1.62382	7.35e-07	5.72e-05	Down	7.58	7.13	6.23	1.8	1.24	2.65	ko01100//Metabolic pathways;ko00052//Galactose metabolism;ko00480//Glutathione metabolism;ko00511//Other glycan degradation;ko00600//Sphingolipid metabolism;ko00590//Arachidonic acid metabolism;ko00531//Glycosaminoglycan degradation;ko00604//Glycosphingolipid biosynthesis - ganglio series	-	-	-	gi|955360456|ref|XP_014621596.1|/2.2e-103/PREDICTED: protein indeterminate-domain 11-like [Glycine max]
114303184	2315	18.75	3.66	0.1952	-1.60569	0.00253436	0.0387344	Down	1	0.95	0.79	0.2	0.11	0.25	-	-	-	-	gi|568835459|ref|XP_006471788.1|/1.2e-204/PREDICTED: cysteine-rich receptor-like protein kinase 10 isoform X1 [Citrus sinensis]
114258665	1792	28.29	108.87	3.84836	1.83978	8.15e-06	0.000426343	Up	0.84	2	2.94	7.33	9.14	6.17	-	-	GO:0035251//UDP-glucosyltransferase activity	GO:1900994	gi|550826695|gb|AGX93066.1|/3.6e-180/7-deoxyloganetic acid UDP-glucosyltransferase-like protein [Lonicera japonica]
114274486	1909	125.65	366.87	2.91978	1.68035	5.32e-09	8.47e-07	Up	7.74	8.25	5.43	31.43	21.34	17.56	-	GO:0016020//membrane	GO:0004497//monooxygenase activity;GO:0016491//oxidoreductase activity;GO:0046872//metal ion binding	-	gi|296090093|emb|CBI39912.3|/1.4e-129/unnamed protein product [Vitis vinifera]//gi|296090093|emb|CBI39912.3|/3.1e-129/unnamed protein product [Vitis vinifera]//gi|595881551|ref|XP_007212438.1|/3.0e-178/hypothetical protein PRUPE_ppa016770mg [Prunus persica]//gi|595881551|ref|XP_007212438.1|/8.6e-123/hypothetical protein PRUPE_ppa016770mg [Prunus persica]
114316162	1802	12.66	36.01	2.84439	1.49227	0.00047432	0.0107987	Up	0.94	0.58	0.88	2.92	2.6	1.81	-	GO:0043231//intracellular membrane-bounded organelle	GO:0080043//quercetin 3-O-glucosyltransferase activity;GO:0080044//quercetin 7-O-glucosyltransferase activity	GO:0009813//flavonoid biosynthetic process;GO:0052696//flavonoid glucuronidation	gi|952950750|gb|ALO19893.1|/1.7e-217/UDP-glycosyltransferase 75L13 [Camellia sinensis]
114313211	1942	488.75	968.29	1.98116	1.13633	3.01e-06	0.000189258	Up	29.74	21.3	36.25	62.47	60.82	58.17	-	GO:0016020//membrane	GO:0016301//kinase activity	GO:0016310//phosphorylation	gi|703114949|ref|XP_010100781.1|/3.1e-137/Serine/threonine-protein kinase MHK [Morus notabilis]//gi|703114949|ref|XP_010100781.1|/3.2e-137/Serine/threonine-protein kinase MHK [Morus notabilis]
114292516	2616	1018.61	338.46	0.332276	-1.22324	0.00041187	0.00976493	Down	61.63	42.05	23.38	16.16	10.61	17.62	-	GO:0005886//plasma membrane;GO:0016021//integral component of membrane	GO:0008308//voltage-gated anion channel activity	GO:0006873//cellular ion homeostasis;GO:1903959//regulation of anion transmembrane transport	gi|731423839|ref|XP_002275623.3|/3.0e-240/PREDICTED: S-type anion channel SLAH2 isoform X1 [Vitis vinifera]//gi|731423843|ref|XP_010662645.1|/2.8e-241/PREDICTED: S-type anion channel SLAH2 isoform X3 [Vitis vinifera]//gi|731423843|ref|XP_010662645.1|/3.3e-241/PREDICTED: S-type anion channel SLAH2 isoform X3 [Vitis vinifera]//gi|747060106|ref|XP_011076467.1|/2.7e-227/PREDICTED: S-type anion channe…
114290907	674	251.22	83.03	0.330507	-1.27054	0.0004723	0.0107615	Down	44.83	59.56	30.92	15.2	8.63	22.72	ko03010//Ribosome	GO:0015934//large ribosomal subunit	GO:0003735//structural constituent of ribosome	GO:0006412//translation	gi|590638131|ref|XP_007029307.1|/1.8e-71/Translation protein SH3-like family protein [Theobroma cacao]
114281692	1565	10.6	39.29	3.7066	1.65593	0.000940196	0.0182432	Up	1.31	0.18	0.97	3.83	2.74	2.62	-	-	-	-	-
114261622	1457	259.6	828.59	3.1918	1.71129	2.08e-05	0.000909667	Up	34.29	15	8.56	84.81	48.18	72.28	ko01100//Metabolic pathways;ko01110//Biosynthesis of secondary metabolites;ko01230//Biosynthesis of amino acids;ko00270//Cysteine and methionine metabolism;ko01210//2-Oxocarboxylic acid metabolism;ko00280//Valine, leucine and isoleucine degradation;ko00770//Pantothenate and CoA biosynthesis;ko00290//Valine, leucine and isoleucine biosynthesis	-	GO:0052654//L-leucine transaminase activity;GO:0052655//L-valine transaminase activity;GO:0052656//L-isoleucine transaminase activity	GO:0009081//branched-chain amino acid metabolic process	gi|225458938|ref|XP_002285511.1|/5.3e-161/PREDICTED: branched-chain-amino-acid aminotransferase 2, chloroplastic isoform X1 [Vitis vinifera]
114295714	1361	297.53	786.81	2.64447	1.44097	2.33e-05	0.000994378	Up	32.13	12.66	32.25	76.2	51.7	81.83	ko01100//Metabolic pathways;ko01110//Biosynthesis of secondary metabolites;ko01230//Biosynthesis of amino acids;ko04146//Peroxisome;ko00360//Phenylalanine metabolism;ko00400//Phenylalanine, tyrosine and tryptophan biosynthesis;ko00350//Tyrosine metabolism;ko00950//Isoquinoline alkaloid biosynthesis;ko00960//Tropane, piperidine and pyridine alkaloid biosynthesis	GO:0016020//membrane	-	-	gi|697098888|ref|XP_009629024.1|/2.1e-81/PREDICTED: WAT1-related protein At3g28050-like [Nicotiana tomentosiformis]//gi|698487828|ref|XP_009790539.1|/2.0e-93/PREDICTED: WAT1-related protein At3g28050-like [Nicotiana sylvestris]//gi|698487828|ref|XP_009790539.1|/2.8e-95/PREDICTED: WAT1-related protein At3g28050-like [Nicotiana sylvestris]//gi|698487828|ref|XP_009790539.1|/3.9e-97/PREDICTED: WAT1-r…
114271575	1110	418.15	1718.29	4.10927	2.0549	1.67e-09	3.17e-07	Up	31.82	42.88	63.58	225.05	243.52	120.84	-	-	-	-	gi|731417469|ref|XP_002270144.3|/2.1e-48/PREDICTED: uncharacterized protein At4g22758 [Vitis vinifera]
114288628	1796	15.63	1.32	0.084453	-1.76913	0.00352804	0.0488679	Down	1.7	0.65	0.44	0	0.07	0.19	ko01100//Metabolic pathways	GO:0016021//integral component of membrane	GO:0004497//monooxygenase activity;GO:0005506//iron ion binding;GO:0016705//oxidoreductase activity, acting on paired donors, with incorporation or reduction of molecular oxygen;GO:0020037//heme binding	GO:0055114//oxidation-reduction process	gi|1009134782|ref|XP_015884630.1|/4.6e-191/PREDICTED: abscisic acid 8'-hydroxylase 2-like [Ziziphus jujuba]
114262448	3308	621.18	227.15	0.365675	-1.12526	1.35e-05	0.000641107	Down	21.97	22.53	17.59	8.36	10.12	6.6	-	-	-	-	gi|359479972|ref|XP_003632382.1|/0.0e+00/PREDICTED: zinc finger protein 598 [Vitis vinifera]
114296006	1975	1535.68	3450.03	2.24658	1.31711	6.54e-07	5.21e-05	Up	71.72	99.73	96.42	254.31	229.31	155.72	ko01100//Metabolic pathways;ko01110//Biosynthesis of secondary metabolites;ko00940//Phenylpropanoid biosynthesis	GO:0016021//integral component of membrane	GO:0005506//iron ion binding;GO:0016709//oxidoreductase activity, acting on paired donors, with incorporation or reduction of molecular oxygen, NAD(P)H as one donor, and incorporation of one atom of oxygen;GO:0020037//heme binding	GO:0009809//lignin biosynthetic process;GO:0055114//oxidation-reduction process	gi|47933890|gb|AAT39511.1|/2.4e-257/ferulate 5-hydroxylase [Camptotheca acuminata]
114323563	1342	357.02	104.46	0.292589	-1.35144	0.0013685	0.02449	Down	13.63	56.38	22.34	11.1	8.56	9.12	ko01100//Metabolic pathways;ko00750//Vitamin B6 metabolism	-	-	-	gi|593331750|ref|XP_007139301.1|/1.4e-155/hypothetical protein PHAVU_008G017800g [Phaseolus vulgaris]
114277318	1201	147.56	36.52	0.247493	-1.48919	0.000520672	0.0116179	Down	9.85	24.68	7.39	3.67	4.41	3.36	-	-	-	-	gi|743850710|ref|XP_011028802.1|/7.6e-81/PREDICTED: myb-related protein Myb4-like [Populus euphratica]
114306356	708	117.28	338.42	2.88557	1.64821	1.72e-05	0.00077971	Up	33.15	12.41	12.83	66.36	74.09	47.56	ko04141//Protein processing in endoplasmic reticulum	GO:0005782//peroxisomal matrix	-	GO:0006457//protein folding	gi|565359973|ref|XP_006346757.1|/9.4e-55/PREDICTED: 15.7 kDa heat shock protein, peroxisomal [Solanum tuberosum]
114295328	1045	46.54	183.1	3.93425	1.7954	8.36e-05	0.00279863	Up	7.96	1.39	6.49	30.27	13.99	20.05	-	-	GO:0009055//electron carrier activity	-	gi|823210011|ref|XP_012438130.1|/4.8e-47/PREDICTED: uclacyanin-3 [Gossypium raimondii]
114278248	3490	92.17	26.96	0.292503	-1.39992	0.00240479	0.037297	Down	2.61	2.43	4.04	1.51	0.24	0.88	-	GO:0005887//integral component of plasma membrane;GO:0043231//intracellular membrane-bounded organelle	GO:0005388//calcium-transporting ATPase activity;GO:0005516//calmodulin binding;GO:0005524//ATP binding;GO:0046872//metal ion binding	GO:0070588//calcium ion transmembrane transport	gi|225449945|ref|XP_002270669.1|/0.0e+00/PREDICTED: putative calcium-transporting ATPase 11, plasma membrane-type [Vitis vinifera]
114285127	1285	1371.96	2825.77	2.05966	1.24444	0.000350699	0.00854216	Up	154.76	114.54	93.92	157.89	401.06	279.93	-	GO:0016021//integral component of membrane	GO:0005215//transporter activity	GO:0006810//transport	gi|459021428|gb|AGG39693.1|/2.1e-161/aquaporin protein AQU15 [Camellia sinensis]
114311320	2482	72.06	17.56	0.243686	-1.42268	0.00324495	0.0461558	Down	5.68	2.2	1.37	1.13	0.54	0.86	ko01100//Metabolic pathways	-	GO:0004497//monooxygenase activity;GO:0005506//iron ion binding;GO:0016705//oxidoreductase activity, acting on paired donors, with incorporation or reduction of molecular oxygen;GO:0020037//heme binding	GO:0007275//multicellular organism development;GO:0010268//brassinosteroid homeostasis;GO:0016125//sterol metabolic process;GO:0016132//brassinosteroid biosynthetic process;GO:0055114//oxidation-reduction process	gi|225426840|ref|XP_002283337.1|/4.5e-237/PREDICTED: cytochrome P450 87A3 [Vitis vinifera]
114270162	608	4.74	37.1	7.827	2.48127	3.74e-07	3.26e-05	Up	0.61	0.63	1.99	8.11	9.68	6.63	-	-	-	-	gi|571481325|ref|XP_006588622.1|/1.8e-14/PREDICTED: uncharacterized protein LOC102659834 [Glycine max]
114316837	1067	39.78	88.03	2.21292	1.27905	0.000183262	0.00520365	Up	4.63	4.92	4.99	12.61	13.29	7.05	ko03010//Ribosome	-	-	-	gi|823250873|ref|XP_012458021.1|/1.1e-111/PREDICTED: thaumatin-like protein [Gossypium raimondii]//gi|823250873|ref|XP_012458021.1|/1.2e-111/PREDICTED: thaumatin-like protein [Gossypium raimondii]//gi|823250873|ref|XP_012458021.1|/9.6e-115/PREDICTED: thaumatin-like protein [Gossypium raimondii]
114275043	1140	3.23	16.14	4.9969	1.72588	0.00237634	0.036929	Up	0.49	0.2	0.23	1.17	1.39	2.82	-	-	-	-	gi|566192088|ref|XP_006378740.1|/2.0e-15/hypothetical protein POPTR_0010s21830g [Populus trichocarpa]//gi|566192088|ref|XP_006378740.1|/4.4e-25/hypothetical protein POPTR_0010s21830g [Populus trichocarpa]
114312592	1569	814.58	213.54	0.262147	-1.63322	3.41e-08	4.32e-06	Down	59.5	70.78	45.49	20.84	9.82	17.97	ko01100//Metabolic pathways;ko01110//Biosynthesis of secondary metabolites;ko01200//Carbon metabolism;ko00630//Glyoxylate and dicarboxylate metabolism;ko00260//Glycine, serine and threonine metabolism	GO:0016021//integral component of membrane	-	-	gi|747041833|ref|XP_011075336.1|/2.0e-129/PREDICTED: uncharacterized protein LOC105159829 [Sesamum indicum]
114256892	1024	82.02	278.27	3.39271	1.68508	5.41e-06	0.000308431	Up	4.93	8.98	16.54	36.7	29.71	34.89	ko01100//Metabolic pathways;ko01110//Biosynthesis of secondary metabolites;ko00906//Carotenoid biosynthesis	-	-	-	gi|702307518|ref|XP_010050120.1|/2.4e-107/PREDICTED: secoisolariciresinol dehydrogenase-like [Eucalyptus grandis]
114321001	868	274.42	92.87	0.338423	-1.28033	0.000383099	0.00918384	Down	32.29	45.44	36.8	10.96	6.95	21.49	ko01100//Metabolic pathways;ko00520//Amino sugar and nucleotide sugar metabolism;ko00052//Galactose metabolism	-	-	-	gi|568867323|ref|XP_006486988.1|/6.6e-90/PREDICTED: uncharacterized protein LOC102627881 [Citrus sinensis]
114275334	4733	91.47	296.27	3.23899	1.50825	0.00145093	0.0257068	Up	3.13	0.86	2.42	13.19	2.83	5.47	ko01100//Metabolic pathways;ko01110//Biosynthesis of secondary metabolites;ko01200//Carbon metabolism;ko02010//ABC transporters;ko04146//Peroxisome;ko00630//Glyoxylate and dicarboxylate metabolism	GO:0005886//plasma membrane;GO:0016021//integral component of membrane	GO:0005524//ATP binding;GO:0042626//ATPase activity, coupled to transmembrane movement of substances	GO:0055085//transmembrane transport	gi|731402313|ref|XP_010654625.1|/0.0e+00/PREDICTED: ABC transporter G family member 29-like [Vitis vinifera]
114278857	1005	118.18	789.14	6.67744	2.69227	1.46e-12	6.87e-10	Up	12.86	11.57	18.55	84.01	165.02	59.61	ko04075//Plant hormone signal transduction	-	-	-	gi|359473793|ref|XP_003631359.1|/1.1e-43/PREDICTED: auxin-induced protein 6B-like [Vitis vinifera]
114269958	3458	83.14	221.88	2.66875	1.4099	0.000563769	0.0122719	Up	4.16	1.36	2.45	10.64	4.17	7.59	-	-	GO:0000166//nucleotide binding;GO:0003777//microtubule motor activity;GO:0005524//ATP binding;GO:0008017//microtubule binding	GO:0007018//microtubule-based movement	gi|731399128|ref|XP_010653507.1|/0.0e+00/PREDICTED: 125 kDa kinesin-related protein [Vitis vinifera]//gi|802614858|ref|XP_012074874.1|/0.0e+00/PREDICTED: 125 kDa kinesin-related protein [Jatropha curcas]
114290958	2063	191.55	767.8	4.00835	2.04213	8.69e-09	1.31e-06	Up	11.32	6.42	14.62	40.17	64.53	34.23	ko01100//Metabolic pathways;ko01200//Carbon metabolism;ko00010//Glycolysis / Gluconeogenesis;ko00030//Pentose phosphate pathway	-	GO:0016620//oxidoreductase activity, acting on the aldehyde or oxo group of donors, NAD or NADP as acceptor	GO:0055114//oxidation-reduction process	gi|995952984|gb|AMJ39520.1|/4.1e-268/aldehyde dehydrogenase 11A3 [Bixa orellana]
114268697	1534	1693.47	381.23	0.225118	-1.83292	3.47e-08	4.38e-06	Down	119.82	102.78	167.74	18.58	25.75	45.81	-	-	-	-	-
114321548	3152	93.33	312.25	3.34566	1.58714	0.0017772	0.0300071	Up	2.33	2.3	5.93	4.94	26.89	6.65	ko03010//Ribosome	GO:0009507//chloroplast;GO:0015934//large ribosomal subunit	GO:0003735//structural constituent of ribosome;GO:0016740//transferase activity;GO:0019843//rRNA binding	GO:0006412//translation	gi|542688131|ref|YP_008520206.1|/2.1e-154/50S ribosomal protein L2 (chloroplast) [Camellia taliensis]
114276617	2222	154.85	55.77	0.360155	-1.18187	4.44e-05	0.00166066	Down	7.62	9.23	6.53	3.76	2.53	2.7	ko01100//Metabolic pathways;ko00561//Glycerolipid metabolism	GO:0005789//endoplasmic reticulum membrane;GO:0005811//lipid particle;GO:0009941//chloroplast envelope;GO:0016021//integral component of membrane	GO:0004144//diacylglycerol O-acyltransferase activity	GO:0005975//carbohydrate metabolic process;GO:0009409//response to cold;GO:0009651//response to salt stress;GO:0009737//response to abscisic acid;GO:0009749//response to glucose;GO:0010030//positive regulation of seed germination;GO:0019432//triglyceride biosynthetic process;GO:0045995//regulation of embryonic development	gi|568843161|ref|XP_006475486.1|/3.9e-216/PREDICTED: diacylglycerol O-acyltransferase 1 [Citrus sinensis]//gi|568843161|ref|XP_006475486.1|/5.1e-208/PREDICTED: diacylglycerol O-acyltransferase 1 [Citrus sinensis]
114305922	4585	80.25	299.45	3.73146	1.71024	0.000415794	0.00982383	Up	3.33	0.55	1.43	11.88	3.88	6.39	ko01100//Metabolic pathways;ko01110//Biosynthesis of secondary metabolites;ko01200//Carbon metabolism;ko02010//ABC transporters;ko04146//Peroxisome;ko00630//Glyoxylate and dicarboxylate metabolism	GO:0005886//plasma membrane;GO:0016021//integral component of membrane	GO:0005524//ATP binding;GO:0042626//ATPase activity, coupled to transmembrane movement of substances	GO:0055085//transmembrane transport	gi|225430079|ref|XP_002281842.1|/0.0e+00/PREDICTED: ABC transporter G family member 32-like [Vitis vinifera]
114290100	1213	262.2	613.42	2.33951	1.41761	7.53e-09	1.16e-06	Up	28.38	21.37	25.94	61.89	74.64	53.89	ko03040//Spliceosome;ko04144//Endocytosis;ko04141//Protein processing in endoplasmic reticulum	-	-	-	gi|743790312|ref|XP_011038594.1|/8.1e-115/PREDICTED: uncharacterized protein LOC105135427 [Populus euphratica]
114274998	1038	60.69	139.96	2.30615	1.30025	0.000423797	0.00995023	Up	10.72	4.31	4.94	17.39	12.38	19.96	-	GO:0046658//anchored component of plasma membrane	-	-	gi|225461070|ref|XP_002279020.1|/8.9e-46/PREDICTED: early nodulin-like protein 1 [Vitis vinifera]
114299293	798	112.58	38.35	0.340647	-1.2576	7.85e-05	0.0026701	Down	14.89	19.08	17.81	4.62	5.54	8.13	-	-	-	-	gi|225436795|ref|XP_002269186.1|/1.9e-11/PREDICTED: myosin heavy chain IB-like isoform X1 [Vitis vinifera]
114270536	864	467.01	1471.83	3.1516	1.72333	8.94e-06	0.000459087	Up	46.56	92.12	65.39	229.08	312.99	111.09	ko03030//DNA replication	-	-	-	gi|698517686|ref|XP_009803723.1|/1.6e-98/PREDICTED: kirola-like [Nicotiana sylvestris]
114292075	969	123.37	31.56	0.255816	-1.58972	3.81e-06	0.000228657	Down	19.58	11.91	13.12	3.24	3.43	5.47	-	GO:0005634//nucleus	GO:0003677//DNA binding;GO:0003700//transcription factor activity, sequence-specific DNA binding	GO:0006355//regulation of transcription, DNA-templated	gi|225430392|ref|XP_002285373.1|/5.4e-69/PREDICTED: protein PPLZ02 [Vitis vinifera]
114299086	1283	196.95	502.47	2.55126	1.52575	3.52e-09	5.88e-07	Up	22.58	14.69	15.05	40.83	48.33	55.73	ko01100//Metabolic pathways;ko01110//Biosynthesis of secondary metabolites;ko00941//Flavonoid biosynthesis	-	-	-	gi|302142524|emb|CBI19727.3|/1.6e-101/unnamed protein product [Vitis vinifera]//gi|302142524|emb|CBI19727.3|/4.8e-134/unnamed protein product [Vitis vinifera]
114270475	1801	457.84	1891.08	4.13044	1.89851	1.86e-05	0.000828724	Up	49.17	10.84	24.14	183.91	57.68	128.4	ko01100//Metabolic pathways;ko01110//Biosynthesis of secondary metabolites;ko00940//Phenylpropanoid biosynthesis;ko00500//Starch and sucrose metabolism;ko00460//Cyanoamino acid metabolism	-	GO:0008422//beta-glucosidase activity;GO:0050535;GO:0102483//scopolin beta-glucosidase activity	GO:0005975//carbohydrate metabolic process	gi|635576592|pdb|3WQ4|A/1.5e-303/Chain A, Crystal Structure Of Beta-primeverosidase
114282939	633	27.93	0	0	-3.40161	9.7e-09	1.44e-06	Down	6.19	6.87	3.21	0	0	0	ko03022//Basal transcription factors	GO:0005673//transcription factor TFIIE complex	GO:0003677//DNA binding	GO:0006355//regulation of transcription, DNA-templated;GO:0006367//transcription initiation from RNA polymerase II promoter	gi|720018915|ref|XP_010261945.1|/3.7e-79/PREDICTED: general transcription factor IIE subunit 2-like [Nelumbo nucifera]
114290040	2572	561.6	225.01	0.400659	-1.08227	2.86e-08	3.71e-06	Down	26.37	23.77	22.94	11.51	8.69	11	-	-	-	-	gi|590723386|ref|XP_007052169.1|/9.4e-12/Uncharacterized protein TCM_005595 [Theobroma cacao]
114312327	991	5137.36	11231.4	2.18621	1.27453	8.29e-05	0.00278111	Up	462.21	774.97	625.26	1659.42	1814.02	878.91	-	GO:0005886//plasma membrane;GO:0016021//integral component of membrane	-	-	gi|747050793|ref|XP_011071479.1|/9.1e-48/PREDICTED: CASP-like protein 1 [Sesamum indicum]
114307255	5158	402.13	95.27	0.236913	-1.67161	8.61e-06	0.000444316	Down	11.72	5.03	8.19	2.95	1.33	1.85	-	-	-	-	-
114315421	2808	88.91	21.61	0.243055	-1.43274	0.0019452	0.0321413	Down	2.39	5.9	2.16	0.58	1.43	0.86	ko00052//Galactose metabolism	-	GO:0003824//catalytic activity	-	gi|596113381|ref|XP_007221554.1|/0.0e+00/hypothetical protein PRUPE_ppa001276mg [Prunus persica]
114289655	1095	97.96	988.02	10.086	3.02656	4.98e-12	2.04e-09	Up	14.78	10.34	4.82	188.43	53.62	76.82	ko01100//Metabolic pathways;ko04016//MAPK signaling pathway - plant;ko00520//Amino sugar and nucleotide sugar metabolism	-	GO:0016798//hydrolase activity, acting on glycosyl bonds	GO:0005975//carbohydrate metabolic process;GO:0009057	gi|48237771|gb|AAT40736.1|/7.4e-121/basic chitinase 2-1 [Nepenthes khasiana]
114309465	438	193.93	38.95	0.200846	-1.58478	0.00177448	0.0299844	Down	42.09	105.99	21.84	20.01	12.52	4.79	-	-	GO:0004725//protein tyrosine phosphatase activity;GO:0008138//protein tyrosine/serine/threonine phosphatase activity	GO:0035335//peptidyl-tyrosine dephosphorylation	gi|643720455|gb|KDP30834.1|/1.1e-17/hypothetical protein JCGZ_13777 [Jatropha curcas]
114308505	2034	142.5	31.17	0.218737	-1.67672	1.53e-05	0.000708574	Down	11.5	7.16	4.07	1.8	2.05	1.87	ko01100//Metabolic pathways;ko01110//Biosynthesis of secondary metabolites;ko01200//Carbon metabolism;ko01230//Biosynthesis of amino acids;ko00230//Purine metabolism;ko00030//Pentose phosphate pathway	-	GO:0000287//magnesium ion binding;GO:0004749//ribose phosphate diphosphokinase activity;GO:0016757//transferase activity, transferring glycosyl groups	GO:0009156//ribonucleoside monophosphate biosynthetic process;GO:0009165//nucleotide biosynthetic process	gi|590675857|ref|XP_007039568.1|/1.4e-183/Phosphoribosyltransferase family protein [Theobroma cacao]//gi|590675857|ref|XP_007039568.1|/4.3e-180/Phosphoribosyltransferase family protein [Theobroma cacao]
114286645	1753	0	7.97	#DIV/0!	2.11252	0.00057378	0.0124049	Up	0	0	0	0.47	0.35	0.8	ko00040//Pentose and glucuronate interconversions	-	GO:0030570//pectate lyase activity;GO:0046872//metal ion binding	GO:0045490//pectin catabolic process	gi|703158829|ref|XP_010112093.1|/1.4e-197/putative pectate lyase 7 [Morus notabilis]
114276608	1190	12.79	1.02	0.0797498	-1.80198	0.00313931	0.0450067	Down	0.68	1.65	1.72	0.3	0	0	-	-	-	-	gi|719968938|ref|XP_010266919.1|/8.9e-58/PREDICTED: homeobox-leucine zipper protein ATHB-6-like [Nelumbo nucifera]
114284218	3060	131.91	52.95	0.40141	-1.04501	0.000436231	0.0101543	Down	5.32	4.82	3.85	2.32	1.36	2.36	-	-	-	-	gi|731441030|ref|XP_010647091.1|/0.0e+00/PREDICTED: calcium-transporting ATPase 1-like [Vitis vinifera]
114259801	2387	189.03	73.39	0.388245	-1.10532	1.57e-05	0.000724434	Down	9.8	8.86	8.16	3.52	3.04	4.54	ko01100//Metabolic pathways;ko01110//Biosynthesis of secondary metabolites;ko01230//Biosynthesis of amino acids;ko04141//Protein processing in endoplasmic reticulum;ko03015//mRNA surveillance pathway;ko00400//Phenylalanine, tyrosine and tryptophan biosynthesis	-	GO:0046872//metal ion binding	-	gi|731395093|ref|XP_010652064.1|/4.1e-107/PREDICTED: zinc finger CCCH domain-containing protein 32 [Vitis vinifera]//gi|731395093|ref|XP_010652064.1|/5.7e-107/PREDICTED: zinc finger CCCH domain-containing protein 32 [Vitis vinifera]
114278048	1143	145.05	37.94	0.261565	-1.45353	0.000422319	0.00994061	Down	13.84	22.77	6.6	4.6	3.76	3.96	-	-	-	-	gi|1009111227|ref|XP_015899916.1|/2.1e-152/PREDICTED: pirin-like protein [Ziziphus jujuba]
114263353	1397	186.87	6.33	0.0338738	-3.33767	6.63e-10	1.46e-07	Down	9.44	30.99	4.23	1.07	0.29	0.39	ko01110//Biosynthesis of secondary metabolites;ko03050//Proteasome;ko00062//Fatty acid elongation	GO:0016021//integral component of membrane	-	GO:0055085//transmembrane transport	gi|702451910|ref|XP_010025801.1|/6.2e-151/PREDICTED: sugar transport protein 1-like [Eucalyptus grandis]
114257134	2313	409.44	143.44	0.350332	-1.28758	2.93e-09	5.08e-07	Down	19.09	19.48	22	8.42	5.95	7.82	ko03010//Ribosome	GO:0016021//integral component of membrane	-	-	gi|720077881|ref|XP_010241183.1|/1.9e-253/PREDICTED: uncharacterized protein At1g04910 [Nelumbo nucifera]
114321714	1050	0.73	9.93	13.6027	1.93523	0.00158371	0.0275467	Up	0.11	0.11	0.13	0.92	2.43	0.51	-	-	-	-	gi|672131077|ref|XP_008789092.1|/2.1e-55/PREDICTED: fasciclin-like arabinogalactan protein 12 [Phoenix dactylifera]
114262926	1426	4882.33	1110.8	0.227514	-1.88855	2.38e-11	7.8e-09	Down	345.86	387.15	472.43	99.58	55.92	123.86	ko00520//Amino sugar and nucleotide sugar metabolism	-	GO:0016866//intramolecular transferase activity	GO:0030244//cellulose biosynthetic process	gi|694319227|ref|XP_009346197.1|/5.9e-205/PREDICTED: alpha-1,4-glucan-protein synthase [UDP-forming] [Pyrus x bretschneideri]
114279187	1821	100.46	19.02	0.189329	-1.77797	0.000312496	0.00783543	Down	2.86	11.8	3.99	1.09	0.68	1.92	-	GO:0016021//integral component of membrane	GO:0015297//antiporter activity	GO:0006855//drug transmembrane transport	gi|470120896|ref|XP_004296523.1|/2.0e-194/PREDICTED: MATE efflux family protein LAL5-like isoform X2 [Fragaria vesca subsp. vesca]
114312590	1172	11.24	33.07	2.94217	1.47698	0.00182896	0.0306505	Up	1.68	1.02	0.47	4.28	2.37	3.65	-	GO:0005783//endoplasmic reticulum;GO:0016021//integral component of membrane	GO:0046923//ER retention sequence binding	GO:0006621//protein retention in ER lumen	gi|661892755|emb|CDP03913.1|/8.6e-122/unnamed protein product [Coffea canephora]
114285666	1500	285.92	560.84	1.96153	1.04816	0.000930209	0.0181196	Up	12.74	26.41	29	53.51	41.17	41.97	ko04075//Plant hormone signal transduction;ko04933//AGE-RAGE signaling pathway in diabetic complications	-	-	-	gi|645276211|ref|XP_008243179.1|/6.0e-59/PREDICTED: probable transcription factor GLK2 [Prunus mume]
114300837	2595	9.74	0	0	-1.99096	0.00113543	0.0213265	Down	0.17	0.77	0.42	0	0	0	ko01100//Metabolic pathways;ko01200//Carbon metabolism;ko04144//Endocytosis;ko00710//Carbon fixation in photosynthetic organisms;ko03440//Homologous recombination	-	GO:0008270//zinc ion binding	-	gi|225439588|ref|XP_002265522.1|/0.0e+00/PREDICTED: putative pentatricopeptide repeat-containing protein At3g08820 [Vitis vinifera]
114295860	909	2253.34	7878.67	3.49644	1.97846	1.32e-14	9.46e-12	Up	351.77	238.9	295.01	1078.64	1357.09	903.46	-	GO:0016021//integral component of membrane	GO:0005215//transporter activity	GO:0006810//transport	gi|444300802|gb|AGD98710.1|/1.2e-91/aquaporin protein 7 [Camellia sinensis]
114315350	3537	976.14	368.83	0.377845	-1.07994	0.00169968	0.0290821	Down	19.07	49.7	22.72	12.97	11.97	12.35	-	GO:0005622//intracellular;GO:0005886//plasma membrane;GO:0016021//integral component of membrane	GO:0004709//MAP kinase kinase kinase activity;GO:0005524//ATP binding;GO:0032440//2-alkenal reductase [NAD(P)] activity	GO:0000186//activation of MAPKK activity;GO:0055114//oxidation-reduction process	gi|255550970|ref|XP_002516533.1|/3.5e-158/PREDICTED: receptor-like protein kinase HSL1 [Ricinus communis]
114260478	2683	1.27	27.42	21.5906	1.84026	0.00271999	0.0407313	Up	0	0	0.24	2.87	0.14	0.53	-	-	-	-	gi|593686394|ref|XP_007143868.1|/6.3e-11/hypothetical protein PHAVU_007G108700g, partial [Phaseolus vulgaris]
114308992	1054	120.83	17.1	0.141521	-1.82582	0.000517183	0.0115779	Down	24.56	7.18	6.54	0.68	3.48	2.49	-	-	-	-	gi|590652162|ref|XP_007033077.1|/2.4e-67/Plastid movement impaired 2 [Theobroma cacao]
114267561	1636	217.36	78.41	0.360738	-1.22898	5.17e-07	4.25e-05	Down	15.34	13.34	17.61	6.22	5.05	6.27	-	GO:0005739//mitochondrion;GO:0005829//cytosol	GO:0003676//nucleic acid binding;GO:0005524//ATP binding;GO:0008270//zinc ion binding;GO:0019706//protein-cysteine S-palmitoyltransferase activity	GO:0010501//RNA secondary structure unwinding	gi|720017928|ref|XP_010261619.1|/1.1e-167/PREDICTED: DEAD-box ATP-dependent RNA helicase 5 [Nelumbo nucifera]
114293218	832	147.5	52.13	0.353424	-1.14449	0.000896843	0.0175952	Down	22.24	26.65	11.42	8.63	6.91	7.47	-	-	GO:0046872//metal ion binding	-	gi|697159572|ref|XP_009588547.1|/2.5e-71/PREDICTED: zinc finger AN1 domain-containing stress-associated protein 12 [Nicotiana tomentosiformis]//gi|697159572|ref|XP_009588547.1|/2.7e-71/PREDICTED: zinc finger AN1 domain-containing stress-associated protein 12 [Nicotiana tomentosiformis]
114292482	2539	2178.3	702.42	0.322462	-1.40572	2.91e-18	4.96e-15	Down	97.37	95.43	96.28	34.71	28.48	35.65	-	GO:0016021//integral component of membrane	GO:0032440//2-alkenal reductase [NAD(P)] activity	GO:0008643//carbohydrate transport;GO:0055085//transmembrane transport;GO:0055114//oxidation-reduction process	gi|927528787|gb|ALE19973.1|/0.0e+00/tonoplast monosaccharide transporters 2 [Camellia sinensis]
114299645	1250	17.62	38.58	2.18956	1.21479	0.00288338	0.0423457	Up	1.84	1.3	1.86	3.47	4.9	3.41	-	GO:0005634//nucleus	GO:0003677//DNA binding;GO:0003700//transcription factor activity, sequence-specific DNA binding	GO:0006355//regulation of transcription, DNA-templated;GO:0007275//multicellular organism development	gi|566159812|ref|XP_006386876.1|/5.7e-85/hypothetical protein POPTR_0002s24750g [Populus trichocarpa]//gi|566159812|ref|XP_006386876.1|/6.1e-85/hypothetical protein POPTR_0002s24750g [Populus trichocarpa]//gi|566159812|ref|XP_006386876.1|/6.2e-85/hypothetical protein POPTR_0002s24750g [Populus trichocarpa]
114292139	784	166.18	365.21	2.19768	1.23319	0.000549197	0.012063	Up	24.2	17.25	39.11	54.54	83.56	46.5	ko00480//Glutathione metabolism	-	-	-	gi|823258225|ref|XP_012461817.1|/7.4e-93/PREDICTED: probable glutathione S-transferase [Gossypium raimondii]
114296677	1179	1495.71	7235.99	4.83783	2.30197	2.96e-12	1.26e-09	Up	203.99	73.89	166.75	676.1	735.69	866.71	-	GO:0005887//integral component of plasma membrane;GO:0009705//plant-type vacuole membrane;GO:0042807//central vacuole	GO:0015250//water channel activity;GO:0015254//glycerol channel activity	GO:0006833//water transport;GO:0009992//cellular water homeostasis;GO:0015793//glycerol transport;GO:0034220//ion transmembrane transport	gi|444300800|gb|AGD98709.1|/8.9e-135/aquaporin protein 6 [Camellia sinensis]
114281179	1695	323.53	626.32	1.93589	1.04414	0.000495309	0.0111841	Up	15.44	20.77	31.65	52.74	44.08	37.87	-	-	-	-	gi|255539873|ref|XP_002511001.1|/8.5e-38/PREDICTED: ankyrin repeat-containing protein At3g12360 [Ricinus communis]
114312544	896	97.59	323.36	3.31345	1.56603	0.00114745	0.0215013	Up	5.5	23.99	9.82	77.63	39.42	19.45	ko02010//ABC transporters	-	-	GO:0006950//response to stress	gi|1009116683|ref|XP_015874908.1|/2.0e-59/PREDICTED: universal stress protein A-like protein [Ziziphus jujuba]//gi|1009116683|ref|XP_015874908.1|/2.4e-58/PREDICTED: universal stress protein A-like protein [Ziziphus jujuba]
114283327	1909	908.63	363.62	0.400185	-1.06201	7.35e-07	5.72e-05	Down	58.78	57.22	43.66	26.35	19.43	22.86	ko04144//Endocytosis	-	GO:0005096//GTPase activator activity	GO:0043547//positive regulation of GTPase activity	gi|661889916|emb|CDP06636.1|/2.5e-147/unnamed protein product [Coffea canephora]
114290450	2092	1452.24	4158.89	2.86378	1.40048	0.00235243	0.0366655	Up	46.86	147.54	36.95	333.45	91.73	266.87	ko01100//Metabolic pathways;ko03015//mRNA surveillance pathway;ko00052//Galactose metabolism;ko00511//Other glycan degradation;ko00600//Sphingolipid metabolism;ko00531//Glycosaminoglycan degradation;ko00604//Glycosphingolipid biosynthesis - ganglio series	-	GO:0004565//beta-galactosidase activity;GO:0030246//carbohydrate binding	GO:0005975//carbohydrate metabolic process	gi|575460970|gb|AHG94613.1|/0.0e+00/beta-galactosidase [Camellia sinensis]
114301500	1767	424.73	1230.95	2.89819	1.6419	1.54e-09	2.97e-07	Up	18.43	36.08	28.83	82.93	82.76	88.15	-	GO:0009536//plastid	GO:0080043//quercetin 3-O-glucosyltransferase activity;GO:0080044//quercetin 7-O-glucosyltransferase activity	GO:0009813//flavonoid biosynthetic process;GO:0052696//flavonoid glucuronidation	gi|393990624|dbj|BAM28983.1|/3.0e-166/UDP-glucose crocetin glucosyltransferase [Gardenia jasminoides]
114305835	1639	84.61	153.37	1.81267	1.05795	0.000193878	0.0054414	Up	7.02	5.08	5.44	10.03	13.69	10.97	-	GO:0009941//chloroplast envelope;GO:0016020//membrane	-	-	gi|225457624|ref|XP_002274365.1|/1.9e-122/PREDICTED: uncharacterized protein LOC100261560 [Vitis vinifera]
114302605	1392	4.32	23.24	5.37963	1.72157	0.00221374	0.0351187	Up	0	0.43	0.77	1.78	1.89	2.45	-	-	-	-	gi|224084666|ref|XP_002307380.1|/3.8e-108/hypothetical protein POPTR_0005s17080g [Populus trichocarpa]
114312300	917	233.19	542.67	2.32716	1.39578	1.06e-06	7.89e-05	Up	31.89	28.76	30.54	83.3	93.79	51.15	-	GO:0005737//cytoplasm	GO:0017089//glycolipid transporter activity;GO:0051861//glycolipid binding	GO:0046836//glycolipid transport	gi|743909141|ref|XP_011048042.1|/4.7e-91/PREDICTED: ceramide-1-phosphate transfer protein-like [Populus euphratica]
114257739	1861	76.17	401.86	5.27583	2.15483	4.7e-06	0.000272812	Up	8.34	1.32	3.83	41.11	15.98	19.79	ko00073//Cutin, suberine and wax biosynthesis	GO:0005773//vacuole;GO:0016021//integral component of membrane	GO:0005506//iron ion binding;GO:0018685//alkane 1-monooxygenase activity;GO:0020037//heme binding	GO:0006631//fatty acid metabolic process;GO:0010345//suberin biosynthetic process;GO:0055114//oxidation-reduction process	gi|731391925|ref|XP_010650931.1|/1.5e-256/PREDICTED: cytochrome P450 86A1 [Vitis vinifera]
114269202	1345	0	7.25	#DIV/0!	1.86809	0.00215785	0.0345264	Up	0	0	0	1.23	0.47	0.26	-	-	-	-	gi|590690158|ref|XP_007043431.1|/8.8e-70/Myb domain protein 15, putative [Theobroma cacao]
114292590	2432	56.62	185.85	3.28241	1.73282	8.16e-06	0.000426343	Up	2.81	1.57	3.69	5.9	13.02	9.38	ko01100//Metabolic pathways;ko01110//Biosynthesis of secondary metabolites;ko01212//Fatty acid metabolism;ko00592//alpha-Linolenic acid metabolism;ko00071//Fatty acid degradation	GO:0005618//cell wall;GO:0005730//nucleolus;GO:0005777//peroxisome;GO:0009506//plasmodesma	GO:0003857//3-hydroxyacyl-CoA dehydrogenase activity;GO:0016508//long-chain-enoyl-CoA hydratase activity	GO:0006631//fatty acid metabolic process;GO:0055114//oxidation-reduction process	gi|674781086|gb|AIL29217.1|/0.0e+00/fatty acid beta-oxidation multifunctional protein [Camellia oleifera]
114310801	1664	9.23	58.72	6.36186	2.4077	2.49e-07	2.33e-05	Up	1.01	0.3	0.65	5.51	5.13	2.56	-	-	-	-	-
114314580	1585	249.69	1449.45	5.805	2.55513	2.31e-17	3.05e-14	Up	16.42	14.46	24.77	138.26	119.68	78.93	-	GO:0016021//integral component of membrane	GO:0015095//magnesium ion transmembrane transporter activity	GO:0015693//magnesium ion transport;GO:0055085//transmembrane transport;GO:1903830//magnesium ion transmembrane transport	gi|225432906|ref|XP_002284181.1|/6.2e-147/PREDICTED: magnesium transporter MRS2-I isoform X1 [Vitis vinifera]//gi|225432906|ref|XP_002284181.1|/6.3e-147/PREDICTED: magnesium transporter MRS2-I isoform X1 [Vitis vinifera]//gi|225432906|ref|XP_002284181.1|/7.0e-124/PREDICTED: magnesium transporter MRS2-I isoform X1 [Vitis vinifera]
114267841	821	122.2	23.1	0.189034	-1.79183	3.42e-05	0.00135991	Down	23.61	20.44	6.97	4.18	3.63	2.97	-	-	GO:0004869//cysteine-type endopeptidase inhibitor activity	GO:0010951//negative regulation of endopeptidase activity	gi|590656052|ref|XP_007034159.1|/1.5e-27/Cystatin [Theobroma cacao]
114256462	1805	691.3	1753.35	2.53631	1.44779	2.32e-07	2.18e-05	Up	36.86	40.3	57.46	147.27	121.19	87	ko01110//Biosynthesis of secondary metabolites;ko00943//Isoflavonoid biosynthesis	GO:0016021//integral component of membrane	GO:0004497//monooxygenase activity;GO:0005506//iron ion binding;GO:0016705//oxidoreductase activity, acting on paired donors, with incorporation or reduction of molecular oxygen;GO:0020037//heme binding	GO:0055114//oxidation-reduction process	gi|694394101|ref|XP_009372456.1|/7.4e-197/PREDICTED: cytochrome P450 81D11-like [Pyrus x bretschneideri]
114290021	1763	367.52	110.84	0.301589	-1.36965	0.000118013	0.00366064	Down	25.24	30.86	12.64	8.03	4.79	9.51	ko04144//Endocytosis	-	GO:0005096//GTPase activator activity	GO:0043547//positive regulation of GTPase activity	gi|697187778|ref|XP_009602921.1|/1.7e-147/PREDICTED: probable ADP-ribosylation factor GTPase-activating protein AGD11 [Nicotiana tomentosiformis]//gi|697187778|ref|XP_009602921.1|/2.6e-162/PREDICTED: probable ADP-ribosylation factor GTPase-activating protein AGD11 [Nicotiana tomentosiformis]
114263421	1519	162.08	47.71	0.294361	-1.28735	0.00147563	0.0259981	Down	19.94	8.56	6.53	3.19	3.7	4.63	-	GO:0005634//nucleus	GO:0004842//ubiquitin-protein transferase activity;GO:0008270//zinc ion binding	GO:0016567//protein ubiquitination;GO:0031347//regulation of defense response	gi|147841524|emb|CAN75320.1|/1.6e-120/hypothetical protein VITISV_003762 [Vitis vinifera]//gi|225457007|ref|XP_002282390.1|/2.4e-103/PREDICTED: BOI-related E3 ubiquitin-protein ligase 1 isoform X1 [Vitis vinifera]
114321811	1071	1606.19	4592.44	2.85921	1.57914	4.77e-05	0.00175998	Up	218.48	83.04	239.61	500.76	784.08	371.15	-	GO:0016021//integral component of membrane	GO:0005215//transporter activity	GO:0006810//transport	gi|257480319|gb|ACV60358.1|/7.8e-138/putative tonoplast intrinsic protein [Camellia sinensis]
114268517	1008	456.93	1046.03	2.28926	1.35281	1.44e-06	0.000100585	Up	60.01	37.94	65.56	130.14	157.43	108.54	ko00480//Glutathione metabolism	GO:0005737//cytoplasm	GO:0004364//glutathione transferase activity;GO:0004462//lactoylglutathione lyase activity	GO:0006749//glutathione metabolic process;GO:0009407//toxin catabolic process	gi|225462624|ref|XP_002264437.1|/1.4e-99/PREDICTED: probable glutathione S-transferase [Vitis vinifera]
114265858	2134	46.15	16.14	0.349729	-1.18545	0.00229719	0.0360101	Down	2.61	2.57	2.82	1.18	0.96	0.81	-	-	-	-	gi|697124175|ref|XP_009616079.1|/1.6e-18/PREDICTED: transcription factor IIIB 90 kDa subunit isoform X1 [Nicotiana tomentosiformis]//gi|697124175|ref|XP_009616079.1|/3.2e-19/PREDICTED: transcription factor IIIB 90 kDa subunit isoform X1 [Nicotiana tomentosiformis]//gi|697124177|ref|XP_009616080.1|/8.7e-20/PREDICTED: transcription factor IIIB 90 kDa subunit isoform X2 [Nicotiana tomentosiformis]
114312621	928	176.86	453.19	2.56242	1.32053	0.000960684	0.0185543	Up	28.67	9.07	32.25	79.88	38.28	62.34	-	GO:0016020//membrane	-	-	gi|590658277|ref|XP_007034806.1|/1.6e-38/Bifunctional inhibitor/lipid-transfer protein/seed storage 2S albumin superfamily protein, putative [Theobroma cacao]
114302318	2008	264.38	646.33	2.4447	1.3762	7.06e-06	0.000380172	Up	10.82	14.17	21.64	42.21	44.5	31.48	ko01100//Metabolic pathways	-	-	-	gi|731398314|ref|XP_002265438.3|/5.6e-145/PREDICTED: probable glycosyltransferase At5g03795 [Vitis vinifera]
114278622	856	960.54	355.12	0.369709	-1.16143	1.46e-07	1.49e-05	Down	127.92	148.45	128.48	43.51	56.71	58.52	-	GO:0005783//endoplasmic reticulum;GO:0016021//integral component of membrane	-	-	gi|225433007|ref|XP_002284580.1|/2.3e-63/PREDICTED: uncharacterized protein LOC100245894 [Vitis vinifera]
114257795	1202	498.56	79.31	0.159078	-1.91836	9.74e-05	0.00316896	Down	27.58	98.43	13.4	6.25	6.71	11.25	-	-	GO:0003677//DNA binding	-	gi|590660109|ref|XP_007035311.1|/1.1e-90/Myb domain protein 79 isoform 1 [Theobroma cacao]
114268218	1768	1477.17	3554.92	2.40657	1.39474	6.15e-05	0.00217322	Up	71.06	141.9	69.52	298.82	285.48	158.88	ko01100//Metabolic pathways	-	GO:0003824//catalytic activity	GO:0008152//metabolic process	gi|731386402|ref|XP_010648868.1|/1.2e-260/PREDICTED: probable acyl-activating enzyme 5, peroxisomal isoform X1 [Vitis vinifera]
114312045	1741	143.46	51.84	0.361355	-1.13121	0.00346054	0.0482766	Down	7.7	14.05	5.86	4.1	2.13	4.35	-	GO:0005759//mitochondrial matrix	-	GO:0016226//iron-sulfur cluster assembly	gi|645266517|ref|XP_008238647.1|/1.9e-170/PREDICTED: putative transferase CAF17 homolog, mitochondrial [Prunus mume]
114294616	774	74.84	9.17	0.122528	-1.99054	0.000284297	0.00730328	Down	4.98	25.51	3.54	1.75	1.35	1.43	-	-	-	-	gi|731405159|ref|XP_010655680.1|/3.2e-32/PREDICTED: uncharacterized protein LOC104880516 [Vitis vinifera]
114299227	1319	200.32	447.01	2.23148	1.33785	2.25e-05	0.000970192	Up	15.11	22.43	14.97	33.99	58.24	36.33	-	-	GO:0005509//calcium ion binding	-	gi|460370164|ref|XP_004230924.1|/6.6e-163/PREDICTED: uncharacterized protein LOC101257023 [Solanum lycopersicum]
114256184	2239	348.61	5.62	0.0161212	-4.15328	2.48e-15	2.16e-12	Down	21.89	24.63	2.68	0.26	0.22	0.41	-	GO:0016021//integral component of membrane	GO:0005215//transporter activity	GO:0006810//transport	gi|720061810|ref|XP_010275292.1|/3.0e-280/PREDICTED: protein NRT1/ PTR FAMILY 7.3-like [Nelumbo nucifera]
114262351	1084	116.75	14.07	0.120514	-2.03471	0.000130009	0.00394606	Down	17.56	15.66	2.04	2.44	1.4	0.99	-	-	-	-	gi|697138448|ref|XP_009623300.1|/2.1e-42/PREDICTED: uncharacterized protein LOC104114536 [Nicotiana tomentosiformis]
114263704	1092	723.91	1702.08	2.35123	1.39029	1.1e-06	8.1e-05	Up	58.75	88.84	89.16	181.19	248.91	159.77	-	GO:0016021//integral component of membrane	-	-	gi|645274977|ref|XP_008242593.1|/2.7e-105/PREDICTED: probable strigolactone esterase D14 homolog [Prunus mume]
114317828	4350	27.24	81.27	2.98348	1.4932	0.00112823	0.0212198	Up	1.19	0.24	0.59	2.5	1.39	2.61	ko01100//Metabolic pathways;ko01110//Biosynthesis of secondary metabolites;ko01200//Carbon metabolism;ko02010//ABC transporters;ko04146//Peroxisome;ko00630//Glyoxylate and dicarboxylate metabolism	GO:0005886//plasma membrane;GO:0016021//integral component of membrane	GO:0005524//ATP binding;GO:0042626//ATPase activity, coupled to transmembrane movement of substances	GO:0055085//transmembrane transport	gi|862574797|dbj|BAR94047.1|/0.0e+00/PDR-type ACB transporter [Nicotiana benthamiana]
114313627	1582	15.15	161.12	10.635	2.872	3.21e-09	5.5e-07	Up	0.49	1.06	2.13	14.29	18.61	5.89	-	-	-	-	-
114305484	1325	66.01	133.09	2.01621	1.13889	0.00286497	0.0421812	Up	5.04	5.2	7.55	9.22	19.86	9.53	ko04626//Plant-pathogen interaction	-	-	GO:0048523//negative regulation of cellular process	gi|359480685|ref|XP_002282199.2|/1.3e-65/PREDICTED: cyclin-dependent kinase inhibitor 7-like isoform X2 [Vitis vinifera]//gi|359480685|ref|XP_002282199.2|/1.9e-69/PREDICTED: cyclin-dependent kinase inhibitor 7-like isoform X2 [Vitis vinifera]
114256739	637	72.11	607.24	8.42102	1.80569	0.00312574	0.0448907	Up	7.93	15.37	21.59	31.98	342.69	41.89	ko01100//Metabolic pathways;ko00190//Oxidative phosphorylation	GO:0016021//integral component of membrane;GO:0031966//mitochondrial membrane;GO:0045263//proton-transporting ATP synthase complex, coupling factor F(o)	GO:0005524//ATP binding;GO:0008289//lipid binding;GO:0015078//hydrogen ion transmembrane transporter activity	GO:0015986//ATP synthesis coupled proton transport	gi|939462358|gb|ALJ78513.1|/1.8e-33/Atp9 (mitochondrion) [Malus hupehensis var. mengshanensis]
114256797	1862	33.5	82.06	2.44955	1.33706	0.000254451	0.00670431	Up	1.88	2.01	2.41	7.59	4.77	3.62	-	GO:0043231//intracellular membrane-bounded organelle	GO:0080043//quercetin 3-O-glucosyltransferase activity;GO:0080044//quercetin 7-O-glucosyltransferase activity	GO:0009813//flavonoid biosynthetic process;GO:0052696//flavonoid glucuronidation	gi|675272226|gb|AIL51400.1|/1.1e-192/glycosyltransferase [Actinidia deliciosa]
114321233	1040	82.73	158.39	1.91454	1.07774	0.000603272	0.0129369	Up	9.91	6.85	11.99	21.17	22.01	14.62	-	-	-	-	gi|719978156|ref|XP_010249080.1|/6.0e-50/PREDICTED: uncharacterized protein LOC104591767 [Nelumbo nucifera]
114274299	1573	2112.66	8535.54	4.04019	2.04699	2.14e-07	2.03e-05	Up	236.4	141.69	52.09	765.25	586.52	628.95	-	-	-	-	gi|297741440|emb|CBI32571.3|/2.2e-14/unnamed protein product [Vitis vinifera]
114265378	2249	6.54	32.65	4.99235	1.69755	0.00317823	0.0454851	Up	0.7	0	0.23	2.19	0.93	2.01	-	-	-	-	-
114273927	1067	6.03	28.2	4.67662	1.96264	0.000113469	0.00354701	Up	0.6	0.61	0.57	2.46	3.89	2.02	-	-	-	-	-
114307843	2102	393.52	158.35	0.402394	-1.07337	1.88e-07	1.82e-05	Down	23.05	20	20.12	9.63	7.54	9.85	ko00520//Amino sugar and nucleotide sugar metabolism	GO:0000139//Golgi membrane;GO:0016021//integral component of membrane	GO:0047262//polygalacturonate 4-alpha-galacturonosyltransferase activity	GO:0045489//pectin biosynthetic process;GO:0071555//cell wall organization	gi|568857585|ref|XP_006482345.1|/1.3e-282/PREDICTED: probable galacturonosyltransferase 9 [Citrus sinensis]
114298911	1537	29.95	68.15	2.27546	1.28582	0.00246586	0.0379709	Up	2.6	2.38	1.56	6.59	7.36	2.74	-	-	GO:0005488	-	gi|596297014|ref|XP_007227265.1|/2.0e-43/hypothetical protein PRUPE_ppa017791mg [Prunus persica]//gi|596297014|ref|XP_007227265.1|/2.1e-43/hypothetical protein PRUPE_ppa017791mg [Prunus persica]
114265898	1516	60.58	181.66	2.99868	1.58972	2.13e-05	0.000928428	Up	6.56	2.37	4.79	17.57	9.35	16.22	ko01100//Metabolic pathways;ko01110//Biosynthesis of secondary metabolites;ko00940//Phenylpropanoid biosynthesis	-	GO:0008270//zinc ion binding;GO:0016491//oxidoreductase activity	GO:0055114//oxidation-reduction process	gi|258549503|gb|ACV74414.1|/6.2e-213/putative cinnamyl alcohol dehydrogenase [Camellia sinensis]
114313868	4241	6.52	43.23	6.63037	2.11142	0.000109366	0.00344195	Up	0.34	0.03	0.12	1.32	0.51	1.66	ko02010//ABC transporters	GO:0016021//integral component of membrane	GO:0005524//ATP binding;GO:0042626//ATPase activity, coupled to transmembrane movement of substances	GO:0055085//transmembrane transport	gi|596035854|ref|XP_007219663.1|/0.0e+00/hypothetical protein PRUPE_ppa023953mg [Prunus persica]
114303074	471	10.38	36.6	3.52601	1.73042	0.000130257	0.00395066	Up	4.39	1.7	2.39	13.08	9.73	8.88	-	-	-	-	gi|596036575|ref|XP_007219710.1|/1.3e-28/hypothetical protein PRUPE_ppa025853mg [Prunus persica]
114269279	2080	767.5	237.58	0.30955	-1.35518	6.81e-06	0.000368142	Down	34.1	57.74	31.84	10.88	14.85	15.95	-	-	GO:0004722//protein serine/threonine phosphatase activity	GO:0006470//protein dephosphorylation	gi|1009127341|ref|XP_015880647.1|/3.0e-234/PREDICTED: probable protein phosphatase 2C 52 [Ziziphus jujuba]
114297699	1154	972.14	73.35	0.0754521	-2.8117	1.55e-09	2.98e-07	Down	127.52	124.12	26.05	12.06	7.46	4.27	ko04075//Plant hormone signal transduction	GO:0005618//cell wall;GO:0048046//apoplast	GO:0004553//hydrolase activity, hydrolyzing O-glycosyl compounds;GO:0016762//xyloglucan:xyloglucosyl transferase activity	GO:0010411//xyloglucan metabolic process;GO:0042546//cell wall biogenesis;GO:0071555//cell wall organization	gi|359484996|ref|XP_002273742.2|/1.4e-140/PREDICTED: probable xyloglucan endotransglucosylase/hydrolase protein 23 [Vitis vinifera]
114306961	1208	6.72	60.75	9.04018	2.33722	3.18e-05	0.00128251	Up	0.48	0.2	1.47	1.97	12.51	5.4	-	-	-	-	gi|297734130|emb|CBI15377.3|/7.6e-81/unnamed protein product [Vitis vinifera]
114308367	802	64.32	168.69	2.62267	1.41526	0.000344747	0.00844743	Up	9.72	5.71	15.03	31.85	34.16	16.16	-	-	-	-	-
114314770	1917	252.04	98.92	0.392477	-1.09654	0.000108114	0.00341567	Down	12.64	18.27	13.94	5.54	4.87	8.15	-	GO:0005730//nucleolus	GO:0003723//RNA binding	-	gi|225455820|ref|XP_002272565.1|/1.9e-105/PREDICTED: RNA-binding protein PNO1-like [Vitis vinifera]
114314240	2567	221.89	79.17	0.356798	-1.19005	1.61e-06	0.000111176	Down	10.44	9.67	8.82	4.01	4.02	3.21	-	GO:0016021//integral component of membrane	GO:0004674//protein serine/threonine kinase activity;GO:0005524//ATP binding	GO:0006468//protein phosphorylation	gi|659093484|ref|XP_008447558.1|/2.8e-271/PREDICTED: lysM domain receptor-like kinase 3 [Cucumis melo]//gi|719979489|ref|XP_010249495.1|/3.0e-284/PREDICTED: lysM domain receptor-like kinase 3 [Nelumbo nucifera]
114301056	1131	2064.83	6303.89	3.05298	1.70445	2.05e-08	2.75e-06	Up	155.63	282.67	208.57	906.03	688.05	489.62	-	GO:0016021//integral component of membrane	GO:0005215//transporter activity	GO:0006810//transport	gi|444300814|gb|AGD98716.1|/1.1e-137/aquaporin protein 13 [Camellia sinensis]
114264024	2260	2034.47	839.19	0.412486	-1.08168	0.00120485	0.0222219	Down	72.31	90.81	155.52	41.7	28.9	60.51	ko03010//Ribosome;ko03440//Homologous recombination	-	-	-	gi|764541029|ref|XP_004291353.2|/2.7e-116/PREDICTED: thaumatin-like protein 1b [Fragaria vesca subsp. vesca]
114281046	1048	224.23	452.3	2.01713	1.18853	8.92e-06	0.000458812	Up	25.9	20.66	29.33	42.91	65.99	54.8	-	-	GO:0046872//metal ion binding	-	gi|802558931|ref|XP_012065903.1|/9.4e-79/PREDICTED: uncharacterized protein LOC105628995 [Jatropha curcas]
114321354	1195	591.77	85.82	0.145023	-2.28306	5.53e-08	6.57e-06	Down	70.01	54.24	50.03	11.14	2.27	12.21	-	GO:0005618//cell wall;GO:0048046//apoplast	GO:0004553//hydrolase activity, hydrolyzing O-glycosyl compounds;GO:0016762//xyloglucan:xyloglucosyl transferase activity	GO:0010411//xyloglucan metabolic process;GO:0042546//cell wall biogenesis;GO:0071555//cell wall organization	gi|255554981|ref|XP_002518528.1|/6.5e-154/PREDICTED: probable xyloglucan endotransglucosylase/hydrolase protein 8 [Ricinus communis]
114300036	1579	251.32	736.54	2.93069	1.68889	7.77e-08	8.83e-06	Up	24.45	10.16	11.79	53.26	55.22	63.61	ko01110//Biosynthesis of secondary metabolites;ko00902//Monoterpenoid biosynthesis	-	-	-	gi|731422095|ref|XP_002267820.2|/4.9e-205/PREDICTED: uncharacterized protein LOC100243097 [Vitis vinifera]
114313106	976	80.67	12.72	0.157679	-2.04685	1.22e-05	0.000595828	Down	7.36	14.8	6.87	1.11	0.79	2.84	ko00480//Glutathione metabolism	-	-	-	gi|643731523|gb|KDP38795.1|/8.7e-35/hypothetical protein JCGZ_05131 [Jatropha curcas]
114267227	1075	17.46	74.93	4.29152	2.05685	1.54e-07	1.55e-05	Up	2.28	1.01	2.57	7.59	10.39	8.45	ko01100//Metabolic pathways;ko00480//Glutathione metabolism	-	-	-	gi|720000235|ref|XP_010255963.1|/1.5e-64/PREDICTED: cyclin-P3-1-like isoform X1 [Nelumbo nucifera]//gi|720000235|ref|XP_010255963.1|/1.6e-64/PREDICTED: cyclin-P3-1-like isoform X1 [Nelumbo nucifera]//gi|720000235|ref|XP_010255963.1|/4.2e-65/PREDICTED: cyclin-P3-1-like isoform X1 [Nelumbo nucifera]
114289733	4075	3424.95	15107.9	4.41112	2.10447	5.97e-08	6.97e-06	Up	115.83	39.01	130.61	469.34	558.63	319.83	-	GO:0005783//endoplasmic reticulum;GO:0005887//integral component of plasma membrane	GO:0005524//ATP binding;GO:0019829//cation-transporting ATPase activity;GO:0046872//metal ion binding	GO:0098655//cation transmembrane transport	gi|225439821|ref|XP_002277306.1|/0.0e+00/PREDICTED: calcium-transporting ATPase 4, endoplasmic reticulum-type-like [Vitis vinifera]
114311057	1725	393.07	117.22	0.298217	-1.3191	0.000102069	0.00328519	Down	35.43	25.39	13.83	7.74	9.4	7.9	ko01100//Metabolic pathways;ko01110//Biosynthesis of secondary metabolites;ko00330//Arginine and proline metabolism	-	GO:0004657//proline dehydrogenase activity	GO:0006562//proline catabolic process;GO:0055114//oxidation-reduction process	gi|118430824|gb|ABK91948.1|/4.7e-177/proline dehydrogenase [Actinidia deliciosa]
114281192	1906	174.44	480.43	2.75413	1.54688	3.75e-07	3.26e-05	Up	9.83	7.25	14.92	27.26	35.09	30.5	ko00940//Phenylpropanoid biosynthesis	GO:0043231//intracellular membrane-bounded organelle	GO:0080043//quercetin 3-O-glucosyltransferase activity;GO:0080044//quercetin 7-O-glucosyltransferase activity	GO:0009813//flavonoid biosynthetic process;GO:0052696//flavonoid glucuronidation	gi|661894366|emb|CDP02807.1|/9.4e-181/unnamed protein product [Coffea canephora]
114267583	1622	98.6	290.62	2.94746	1.67904	2.11e-09	3.8e-07	Up	7.65	4.92	8.61	19.41	24.17	22.47	-	-	-	-	gi|296081801|emb|CBI20806.3|/1.5e-169/unnamed protein product [Vitis vinifera]
114296793	4559	2299.17	317.86	0.13825	-2.33829	1.83e-10	4.81e-08	Down	79.23	56.09	24.15	9.59	5.64	9.13	-	-	-	-	gi|747087876|ref|XP_011091495.1|/0.0e+00/PREDICTED: uncharacterized protein LOC105171928 isoform X1 [Sesamum indicum]
114270467	2241	32.53	2.34	0.0719336	-2.58734	1.47e-06	0.000102572	Down	1.25	2.43	1.16	0.16	0.05	0.15	ko03040//Spliceosome;ko04144//Endocytosis;ko04141//Protein processing in endoplasmic reticulum	-	GO:0005524//ATP binding	-	gi|698581544|ref|XP_009777579.1|/0.0e+00/PREDICTED: heat shock cognate 70 kDa protein 2-like [Nicotiana sylvestris]
114283638	1125	1385.12	389.65	0.281311	-1.42923	7.24e-05	0.00250052	Down	130.95	219.12	67.77	46.18	36.32	45.53	-	-	-	-	gi|747049150|ref|XP_011070610.1|/4.8e-53/PREDICTED: uncharacterized protein At4g22758-like [Sesamum indicum]
114276586	1917	334.33	840.22	2.51315	1.43624	2.45e-05	0.0010359	Up	19.93	13.55	27.61	51.49	74.16	38.01	-	GO:0016021//integral component of membrane	-	GO:0055085//transmembrane transport	gi|565395402|ref|XP_006363328.1|/1.7e-236/PREDICTED: putative transporter arsB isoform X1 [Solanum tuberosum]//gi|565395402|ref|XP_006363328.1|/8.5e-236/PREDICTED: putative transporter arsB isoform X1 [Solanum tuberosum]
114319435	1302	19.25	55.79	2.89818	1.49137	0.00206065	0.0334815	Up	1.92	1.28	2.16	4.86	9.63	2.35	ko04075//Plant hormone signal transduction	-	-	-	gi|720030192|ref|XP_010265448.1|/1.8e-88/PREDICTED: probable carboxylesterase 18 [Nelumbo nucifera]
114310960	1802	445.29	951.91	2.13773	1.20651	6.08e-05	0.00215657	Up	29.84	20.28	35.19	85.02	60.01	46.67	-	GO:0016020//membrane	GO:0004497//monooxygenase activity;GO:0005506//iron ion binding;GO:0016491//oxidoreductase activity;GO:0016705//oxidoreductase activity, acting on paired donors, with incorporation or reduction of molecular oxygen;GO:0020037//heme binding;GO:0046872//metal ion binding	GO:0055114//oxidation-reduction process	gi|225464373|ref|XP_002265455.1|/1.3e-155/PREDICTED: cytochrome P450 CYP72A219 [Vitis vinifera]//gi|225464373|ref|XP_002265455.1|/1.9e-184/PREDICTED: cytochrome P450 CYP72A219 [Vitis vinifera]//gi|225464373|ref|XP_002265455.1|/8.6e-186/PREDICTED: cytochrome P450 CYP72A219 [Vitis vinifera]
114259838	963	2.22	22.73	10.2387	2.5241	6.13e-06	0.000339845	Up	0.52	0.31	0	2.41	4.15	2.7	-	-	-	-	gi|225445384|ref|XP_002281699.1|/1.1e-119/PREDICTED: uncharacterized protein LOC100262914 [Vitis vinifera]
114280426	1391	35.78	355.61	9.93879	3.11433	4.87e-17	6.24e-14	Up	2.73	2.47	3.97	49.49	23.63	19.97	ko01100//Metabolic pathways;ko01110//Biosynthesis of secondary metabolites;ko00561//Glycerolipid metabolism;ko00860//Porphyrin and chlorophyll metabolism;ko00901//Indole alkaloid biosynthesis	-	-	-	gi|976909438|gb|KVH96549.1|/8.4e-116/Lipase, GDSL [Cynara cardunculus var. scolymus]
114312775	944	14.71	51.86	3.52549	1.69618	0.000148425	0.00440701	Up	1.5	1.16	3.27	6.42	9.5	5.37	-	GO:0005777//peroxisome;GO:0009535//chloroplast thylakoid membrane;GO:0016021//integral component of membrane	GO:0000062//fatty-acyl-CoA binding;GO:0003995//acyl-CoA dehydrogenase activity;GO:0005506//iron ion binding;GO:0009055//electron carrier activity;GO:0050660//flavin adenine dinucleotide binding;GO:0052890//oxidoreductase activity, acting on the CH-CH group of donors, with a flavin as acceptor	GO:0033539//fatty acid beta-oxidation using acyl-CoA dehydrogenase;GO:0055088//lipid homeostasis	gi|225451241|ref|XP_002276406.1|/3.3e-71/PREDICTED: uncharacterized protein LOC100259018 [Vitis vinifera]
114306994	1539	607.33	1164.53	1.91746	1.09351	1.18e-06	8.55e-05	Up	51.44	34.43	50.87	97.68	77.33	99.83	ko01100//Metabolic pathways;ko01110//Biosynthesis of secondary metabolites;ko01200//Carbon metabolism;ko04146//Peroxisome;ko00630//Glyoxylate and dicarboxylate metabolism	-	GO:0010181//FMN binding;GO:0016491//oxidoreductase activity;GO:0052852//very-long-chain-(S)-2-hydroxy-acid oxidase activity;GO:0052853//long-chain-(S)-2-hydroxy-long-chain-acid oxidase activity;GO:0052854//medium-chain-(S)-2-hydroxy-acid oxidase activity	GO:0055114//oxidation-reduction process	gi|590611713|ref|XP_007022181.1|/1.4e-193/Aldolase-type TIM barrel family protein isoform 1 [Theobroma cacao]//gi|823220690|ref|XP_012443046.1|/1.8e-161/PREDICTED: peroxisomal (S)-2-hydroxy-acid oxidase isoform X2 [Gossypium raimondii]
114284267	813	207.85	29.82	0.143469	-2.16745	1.36e-07	1.42e-05	Down	39.33	35.71	13.03	5.58	5.1	3.46	-	-	-	-	gi|661888596|emb|CDP07632.1|/1.7e-71/unnamed protein product [Coffea canephora]
114265380	1835	104.02	16.68	0.160354	-2.16771	4.58e-08	5.56e-06	Down	8.29	4.26	6.4	1.37	0.54	1.2	-	-	-	-	gi|568840965|ref|XP_006474435.1|/3.1e-235/PREDICTED: U-box domain-containing protein 51 isoform X2 [Citrus sinensis]
114291310	1325	149.77	291.42	1.94578	1.081	0.000103308	0.00329949	Up	12.17	10.04	18.37	29.09	27.33	25.02	-	-	-	-	gi|697161099|ref|XP_009589329.1|/1.0e-94/PREDICTED: transcription factor MYB86-like isoform X1 [Nicotiana tomentosiformis]
114314587	602	2436.93	4936.45	2.02568	1.18707	0.000487848	0.011042	Up	683.46	520.09	252.7	1349.42	927.37	938.81	-	-	GO:0046872//metal ion binding	-	gi|330318652|gb|AEC10986.1|/2.8e-15/metallothionein-like protein [Camellia sinensis]
114296399	1135	39.43	8.54	0.216586	-1.52202	0.00223703	0.0353649	Down	6.77	2.54	2.3	1.05	0.78	0.94	-	-	-	-	gi|296082884|emb|CBI22185.3|/1.0e-55/unnamed protein product [Vitis vinifera]
114296680	1249	184.65	396.89	2.14942	1.26653	0.000267282	0.00696316	Up	15.24	17.74	19.29	28.35	62.61	31.25	-	-	-	-	gi|731392327|ref|XP_010651059.1|/2.5e-71/PREDICTED: transcription factor MYB59 [Vitis vinifera]//gi|731392327|ref|XP_010651059.1|/9.7e-92/PREDICTED: transcription factor MYB59 [Vitis vinifera]
114295532	3144	962.51	276.65	0.287426	-1.49681	1.66e-07	1.65e-05	Down	31.82	45.03	23.74	11.33	7.68	12.06	ko02010//ABC transporters	-	-	-	gi|720081791|ref|XP_010242392.1|/0.0e+00/PREDICTED: ABC transporter A family member 2-like [Nelumbo nucifera]
114294840	2288	629.29	217.5	0.345628	-1.28728	1.42e-06	0.000100068	Down	26.81	37.9	28.18	13.18	7.6	12.86	ko00330//Arginine and proline metabolism;ko00410//beta-Alanine metabolism	-	GO:0016491//oxidoreductase activity	GO:0055114//oxidation-reduction process	gi|568856746|ref|XP_006481938.1|/2.6e-239/PREDICTED: probable polyamine oxidase 4 [Citrus sinensis]//gi|568856746|ref|XP_006481938.1|/3.9e-193/PREDICTED: probable polyamine oxidase 4 [Citrus sinensis]
114299094	1241	4.06	42.24	10.4039	1.92923	0.00151124	0.0265114	Up	0.91	0.1	0.18	6.96	0.29	4.84	ko01100//Metabolic pathways;ko01110//Biosynthesis of secondary metabolites;ko00940//Phenylpropanoid biosynthesis	GO:0005576//extracellular region;GO:0009505//plant-type cell wall	GO:0004601//peroxidase activity;GO:0020037//heme binding;GO:0046872//metal ion binding	GO:0006979//response to oxidative stress;GO:0009664//plant-type cell wall organization;GO:0042744//hydrogen peroxide catabolic process;GO:0055114//oxidation-reduction process;GO:0098869//cellular oxidant detoxification	gi|702490036|ref|XP_010035573.1|/3.2e-135/PREDICTED: peroxidase 27-like [Eucalyptus grandis]
114292432	1922	60.68	196.93	3.24539	1.48482	0.00336113	0.0472602	Up	2.41	1.76	7.53	13.05	21.48	4.59	-	GO:0005794//Golgi apparatus;GO:0016020//membrane	GO:0016413//O-acetyltransferase activity	GO:0071554//cell wall organization or biogenesis	gi|743917096|ref|XP_011002530.1|/5.2e-148/PREDICTED: protein trichome birefringence-like 42 [Populus euphratica]
114256662	858	134.04	377.77	2.81834	1.65038	7.75e-10	1.68e-07	Up	20.54	15.17	21.64	48.46	68.29	53.66	-	GO:0016021//integral component of membrane;GO:0046658//anchored component of plasma membrane	GO:0009055//electron carrier activity	-	gi|302142003|emb|CBI19206.3|/1.1e-44/unnamed protein product [Vitis vinifera]
114267138	2359	188.61	744.46	3.94709	1.85648	2.49e-05	0.00105275	Up	7.09	5.39	16.23	41.96	58.52	17.78	-	GO:0016021//integral component of membrane	GO:0005506//iron ion binding;GO:0016709//oxidoreductase activity, acting on paired donors, with incorporation or reduction of molecular oxygen, NAD(P)H as one donor, and incorporation of one atom of oxygen;GO:0020037//heme binding	GO:0044550//secondary metabolite biosynthetic process;GO:0055114//oxidation-reduction process	gi|590720943|ref|XP_007051469.1|/7.5e-234/Cytochrome P450, family 78, subfamily A, polypeptide 6 [Theobroma cacao]
114281614	1992	194.02	57.26	0.295124	-1.31386	0.00066189	0.0139624	Down	21.6	15.59	6.18	2.34	3.66	4.54	-	GO:0005794//Golgi apparatus;GO:0016021//integral component of membrane	GO:0016740//transferase activity	-	gi|502123639|ref|XP_004498201.1|/2.2e-142/PREDICTED: uncharacterized protein At4g15970-like [Cicer arietinum]
114279324	2424	76.33	30.1	0.39434	-1.02607	0.00254606	0.0388675	Down	4.02	3.19	3.36	1.1	1.45	1.99	ko00330//Arginine and proline metabolism	-	GO:0004177//aminopeptidase activity;GO:0008233//peptidase activity	GO:0006508//proteolysis	gi|802611520|ref|XP_012074536.1|/5.3e-43/PREDICTED: proline iminopeptidase isoform X1 [Jatropha curcas]//gi|802611522|ref|XP_012074537.1|/1.1e-45/PREDICTED: proline iminopeptidase isoform X2 [Jatropha curcas]
114274594	1651	244.4	54.27	0.222054	-1.64566	9.6e-05	0.00313297	Down	19.31	22.25	6.92	2.56	3.38	5.94	ko01100//Metabolic pathways	-	GO:0016747//transferase activity, transferring acyl groups other than amino-acyl groups	-	gi|1009121214|ref|XP_015877339.1|/2.5e-191/PREDICTED: uncharacterized acetyltransferase At3g50280 [Ziziphus jujuba]
114303003	935	1416.71	401.63	0.283495	-1.45473	0.0023765	0.036929	Down	144.59	97.51	340.1	32.32	19.73	103.18	ko00450//Selenocompound metabolism	GO:0005576//extracellular region	GO:0030145//manganese ion binding;GO:0045735//nutrient reservoir activity	-	gi|823195636|ref|XP_012492685.1|/6.5e-96/PREDICTED: germin-like protein subfamily 1 member 14 [Gossypium raimondii]
114272246	947	87.29	500.47	5.73342	2.32025	2.62e-08	3.44e-06	Up	9.97	4.37	21.02	58.07	79.91	64.3	-	-	-	-	gi|1009155299|ref|XP_015895638.1|/4.3e-47/PREDICTED: universal stress protein A-like protein [Ziziphus jujuba]
[truncated: 962 more rows]
