# Supplementary material for: Arbuscular Mycorrhizal Fungus Alters Root System Architecture in Camellia sinensis L. as Revealed by RNA-Seq Analysis
Source: Front Plant Sci. 2021 Nov 12;12:777357. doi: 10.3389/fpls.2021.777357 (PMC8636117; doi:10.3389/fpls.2021.777357)
Supplement: Supplementary file 2 [file Data_Sheet_2.xlsx]

## Sheet: A_PhosphorusMetabolism
Supplementary data 2 Categories of DEGs. Cells filled with yellow indicated key DEGs influencing root system architecture, which were induced by inoculating AMF. (A) DEGs related to P metabolism. (B) DEGs related to sugar metabolism; (C) DEGs related to plant hormone; (D) DEGs related to lipid metabolism.
GeneID	Length	C-Expression	T-Expression	log2FoldChange(T/C)	FoldChange	Pvalue	Padj	Up/Down-Regulation	C1 FPKM	C2 FPKM	C3 FPKM	T1 FPKM	T2 FPKM	T3 FPKM	Pathway	GO Component	GO Function	GO Process	Blast nr
114316147	2759	1012.78	41.53	-3.78906	0.0723403	6.24233e-21	1.50348e-17	Down	44.78	63.84	17.35	1.44	1.84	2.41	ko01100//Metabolic pathways;ko04070//phosphatidylinositol signaling system;ko00562//Inositol phosphate metabolism	-	GO:0004445//inositol-polyphosphate 5-phosphatase activity	GO:0009737//response to abscisic acid;GO:0009845//seed germination;GO:0032957//inositol trisphosphate metabolic process;GO:0046855//inositol phosphate dephosphorylation;GO:0046856//phosphatidylinositol dephosphorylation	gi|359474593|ref|XP_002279188.2|/4.0e-262/PREDICTED: type I inositol 1,4,5-trisphosphate 5-phosphatase 2 isoform X2 [Vitis vinifera]//gi|359474593|ref|XP_002279188.2|/4.9e-262/PREDICTED: type I inositol 1,4,5-trisphosphate 5-phosphatase 2 isoform X2 [Vitis vinifera]//gi|747048442|ref|XP_011070233.1|/8.7e-259/PREDICTED: type I inositol 1,4,5-trisphosphate 5-phosphatase 2 isoform X1 [Sesamum indicu…
114279494	2789	154.96	8	-3.31517	0.10047	6.6597e-13	3.32538e-10	Down	8.08	7.96	2.53	0.47	0.22	0.41	ko01100//Metabolic pathways;ko04070//phosphatidylinositol signaling system;ko00562//Inositol phosphate metabolism	-	GO:0004445//inositol-polyphosphate 5-phosphatase activity	GO:0009737//response to abscisic acid;GO:0009845//seed germination;GO:0032957//inositol trisphosphate metabolic process;GO:0046855//inositol phosphate dephosphorylation;GO:0046856//phosphatidylinositol dephosphorylation	gi|359474593|ref|XP_002279188.2|/5.3e-262/PREDICTED: type I inositol 1,4,5-trisphosphate 5-phosphatase 2 isoform X2 [Vitis vinifera]//gi|747048442|ref|XP_011070233.1|/1.2e-258/PREDICTED: type I inositol 1,4,5-trisphosphate 5-phosphatase 2 isoform X1 [Sesamum indicum]
114314672	1596	38.51	4.1	-2.11707	0.230514	0.000149601	0.00443549	Down	3.26	3.6	1.17	0.56	0	0.41	-	GO:0005886//plasma membrane	GO:0004722//protein serine/threonine phosphatase activity	GO:0006470//protein dephosphorylation	gi|225450661|ref|XP_002282985.1|/5.7e-209/PREDICTED: probable protein phosphatase 2C 5 [Vitis vinifera]
114258211	3370	623.13	122.57	-1.79624	0.287925	1.47058e-05	0.000685798	Down	20.33	28.02	8.43	6.15	3.69	2.49	ko01100//Metabolic pathways;ko01110//Biosynthesis of secondary metabolites;ko01200//carbon metabolism;ko01230//Biosynthesis of amino acids;ko00710//carbon fixation in photosynthetic organisms;ko00010//Glycolysis / Gluconeogenesis;ko00562//Inositol phosphate metabolism;ko00051//Fructose and mannose metabolism	-	GO:0004807//triose-phosphate isomerase activity	GO:0006096//glycolytic process	gi|567155476|ref|XP_006418084.1|/1.4e-27/hypothetical protein EUTSA_v10007628mg [Eutrema salsugineum]//gi|567155476|ref|XP_006418084.1|/1.5e-27/hypothetical protein EUTSA_v10007628mg [Eutrema salsugineum]//gi|695055880|ref|XP_009416140.1|/1.3e-23/PREDICTED: triosephosphate isomerase, cytosolic-like isoform X1 [Musa acuminata subsp. malaccensis]
114318142	1558	270.14	52.96	-1.77066	0.293075	0.000317736	0.00794243	Down	11.73	33.54	13.88	2.34	1.44	8.11	-	GO:0016021//integral component of membrane	GO:0003735//structural constituent of ribosome	GO:0006412//translation;GO:0006810//transport	gi|225456463|ref|XP_002284474.1|/3.4e-166/PREDICTED: mitochondrial phosphate carrier protein 3, mitochondrial [Vitis vinifera]
114298463	898	20.32	3.71	-1.61251	0.327029	0.00346954	0.0483692	Down	2.77	3.38	1.7	0.81	0.14	0.54	-	GO:0005634//nucleus;GO:0005737//cytoplasm	GO:0017089//glycolipid transporter activity;GO:0051861//glycolipid binding	GO:0046836//glycolipid transport	gi|698561308|ref|XP_009772090.1|/4.5e-46/PREDICTED: ceramide-1-phosphate transfer protein isoform X1 [Nicotiana sylvestris]//gi|698561308|ref|XP_009772090.1|/7.4e-42/PREDICTED: ceramide-1-phosphate transfer protein isoform X1 [Nicotiana sylvestris]
114300100	1123	991.39	285.59	-1.54399	0.342935	1.12566e-13	6.49159e-11	Down	95.94	112.39	103.39	27.82	28.73	37.77	ko00190//Oxidative phosphorylation	GO:0005829//cytosol	GO:0000287//magnesium ion binding;GO:0004427//inorganic diphosphatase activity	GO:0006796//phosphate-containing compound metabolic process	gi|225439878|ref|XP_002278867.1|/4.4e-115/PREDICTED: soluble inorganic pyrophosphatase [Vitis vinifera]
114321363	1763	176.31	50.6	-1.47519	0.359685	9.18663e-05	0.00302592	Down	10.17	13.98	9.98	3.26	1.57	5.34	-	GO:0016021//integral component of membrane	GO:0005215//transporter activity	GO:0034219//carbohydrate transmembrane transport	gi|1009108465|ref|XP_015884854.1|/1.0e-171/PREDICTED: glucose-6-phosphate/phosphate translocator 2, chloroplastic [Ziziphus jujuba]
114321088	1424	89.04	20.75	-1.46743	0.361626	0.00137857	0.024638	Down	7.73	9.8	3.21	1	2.63	1.9	ko01100//Metabolic pathways;ko01110//Biosynthesis of secondary metabolites;ko01200//carbon metabolism;ko01230//Biosynthesis of amino acids;ko00710//carbon fixation in photosynthetic organisms;ko00010//Glycolysis / Gluconeogenesis;ko00030//Pentose phosphate pathway;ko00051//Fructose and mannose metabolism	-	GO:0004332//fructose-bisphosphate aldolase activity	GO:0006096//glycolytic process	gi|747093224|ref|XP_011094409.1|/1.5e-181/PREDICTED: fructose-bisphosphate aldolase cytoplasmic isozyme [Sesamum indicum]
114309833	1453	158.43	47.33	-1.40479	0.377674	4.36208e-06	0.000254424	Down	15.77	11.79	9.14	4.39	3.26	4.2	ko01100//Metabolic pathways;ko01110//Biosynthesis of secondary metabolites;ko01200//carbon metabolism;ko01230//Biosynthesis of amino acids;ko00710//carbon fixation in photosynthetic organisms;ko00030//Pentose phosphate pathway	-	GO:0004751//ribose-5-phosphate isomerase activity	GO:0009052//pentose-phosphate shunt, non-oxidative branch	gi|1009155075|ref|XP_015895520.1|/1.7e-119/PREDICTED: probable ribose-5-phosphate isomerase 2 [Ziziphus jujuba]
114269279	2080	767.5	237.58	-1.35518	0.390885	6.80629e-06	0.000368142	Down	34.1	57.74	31.84	10.88	14.85	15.95	-	-	GO:0004722//protein serine/threonine phosphatase activity	GO:0006470//protein dephosphorylation	gi|1009127341|ref|XP_015880647.1|/3.0e-234/PREDICTED: probable protein phosphatase 2C 52 [Ziziphus jujuba]
114296850	1341	557.83	188.17	-1.32662	0.398701	4.36118e-09	7.14273e-07	Down	50.14	40.71	55.2	15.73	15.31	20.4	ko00750//Vitamin B6 metabolism	-	GO:0003824//catalytic activity	GO:0042819//vitamin B6 biosynthetic process;GO:0042823//pyridoxal phosphate biosynthetic process	gi|848852360|ref|XP_012839299.1|/2.7e-164/PREDICTED: probable pyridoxal 5'-phosphate synthase subunit PDX1 [Erythranthe guttata]
114308503	2572	131.14	40.44	-1.3016	0.405676	0.000564877	0.0122895	Down	7.7	5.07	4.14	1.21	1.62	2.82	ko01100//Metabolic pathways;ko04070//phosphatidylinositol signaling system;ko00562//Inositol phosphate metabolism	-	GO:0004445//inositol-polyphosphate 5-phosphatase activity;GO:0004445//inositol-polyphosphate 5-phosphatase activity	GO:0009737//response to abscisic acid;GO:0009737//response to abscisic acid;GO:0009845//seed germination;GO:0009845//seed germination;GO:0032957//inositol trisphosphate metabolic process;GO:0032957//inositol trisphosphate metabolic process;GO:0046855//inositol phosphate dephosphorylation;GO:0046855//inositol phosphate dephosphorylation;GO:0046856//phosphatidylinositol dephosphorylation;GO:0046856…	gi|359474593|ref|XP_002279188.2|/3.5e-269/PREDICTED: type I inositol 1,4,5-trisphosphate 5-phosphatase 2 isoform X2 [Vitis vinifera]//gi|590675867|ref|XP_007039571.1|/1.6e-226/Type I inositol polyphosphate 5-phosphatase, putative isoform 1 [Theobroma cacao]
114266246	2970	22076.7	7680.8	-1.28932	0.409145	2.82342e-14	1.89516e-11	Down	790	805.85	919.11	314.86	310.52	303.95	ko00190//Oxidative phosphorylation	GO:0016021//integral component of membrane	GO:0004427//inorganic diphosphatase activity;GO:0009678//hydrogen-translocating pyrophosphatase activity	GO:0055085//transmembrane transport	gi|401728853|gb|AFQ00710.1|/0.0e+00/pyrophosphate-energized vacuolar membrane proteon pump 1 [Ipomoea batatas]
114320703	6381	2381.49	775.16	-1.25167	0.419961	0.000125543	0.0038361	Down	50.58	44.89	20.4	17.84	11.65	12.68	ko04070//phosphatidylinositol signaling system;ko00562//Inositol phosphate metabolism;ko04145//Phagosome	GO:0005739//mitochondrion;GO:0005768//endosome	GO:0000285//1-phosphatidylinositol-3-phosphate 5-kinase activity;GO:0005524//ATP binding;GO:0046872//metal ion binding	GO:0007033//vacuole organization;GO:0009555//pollen development;GO:0010256//endomembrane system organization;GO:0046854//phosphatidylinositol phosphorylation;GO:0090332//stomatal closure	gi|731401660|ref|XP_010654371.1|/0.0e+00/PREDICTED: 1-phosphatidylinositol-3-phosphate 5-kinase FAB1B [Vitis vinifera]
114297788	2013	1165.84	389.63	-1.22869	0.426706	0.000122167	0.00375628	Down	67.92	87.33	34.33	26.11	20.47	23.13	-	-	GO:0004722//protein serine/threonine phosphatase activity	GO:0006470//protein dephosphorylation	gi|590693149|ref|XP_007044253.1|/5.3e-220/phosphatase 2C family protein [Theobroma cacao]//gi|590693149|ref|XP_007044253.1|/5.6e-220/phosphatase 2C family protein [Theobroma cacao]//gi|590693149|ref|XP_007044253.1|/5.7e-220/phosphatase 2C family protein [Theobroma cacao]
114308613	1902	1838.97	650.73	-1.22513	0.427758	9.52138e-09	1.42803e-06	Down	116.09	95.63	119.64	38.5	47.32	39.88	-	GO:0005886//plasma membrane	GO:0004722//protein serine/threonine phosphatase activity	GO:0006470//protein dephosphorylation	gi|747088984|ref|XP_011092109.1|/7.0e-222/PREDICTED: probable protein phosphatase 2C 5 [Sesamum indicum]//gi|747088984|ref|XP_011092109.1|/9.1e-222/PREDICTED: probable protein phosphatase 2C 5 [Sesamum indicum]
114269428	3232	932.72	353.34	-1.13552	0.45517	9.03005e-08	1.00199e-05	Down	36.89	32.15	25.78	14.32	11.09	13.37	ko01100//Metabolic pathways;ko04070//phosphatidylinositol signaling system;ko00562//Inositol phosphate metabolism	-	-	-	gi|720057199|ref|XP_010273908.1|/0.0e+00/PREDICTED: phosphoinositide phosphatase SAC3-like isoform X2 [Nelumbo nucifera]
114289395	2005	352.93	137.88	-1.07449	0.474837	0.000935913	0.0181788	Down	18.77	25.61	13.8	9.06	4.98	10.22	ko01100//Metabolic pathways;ko00500//Starch and sucrose metabolism	-	GO:0004805//trehalose-phosphatase activity	GO:0005992//trehalose biosynthetic process;GO:0016311//dephosphorylation	gi|1000940488|ref|XP_015582968.1|/2.3e-175/PREDICTED: probable trehalose-phosphate phosphatase F isoform X1 [Ricinus communis]//gi|1000940488|ref|XP_015582968.1|/2.4e-175/PREDICTED: probable trehalose-phosphate phosphatase F isoform X1 [Ricinus communis]
114312586	3541	657.42	266.06	-1.03954	0.486481	2.6783e-05	0.00111107	Down	16.55	25.74	19.87	8.07	9.38	9.51	-	-	GO:0016791//phosphatase activity	GO:0016311//dephosphorylation	gi|225424627|ref|XP_002285484.1|/4.1e-268/PREDICTED: protein-tyrosine-phosphatase MKP1-like [Vitis vinifera]
114298048	2619	732.67	1302.48	1.03532	2.04956	3.95248e-07	3.39276e-05	Up	36.13	26.32	31.35	57.02	62.67	60	ko01100//Metabolic pathways;ko04070//phosphatidylinositol signaling system;ko00562//Inositol phosphate metabolism	GO:0016021//integral component of membrane	GO:0016787//hydrolase activity	GO:0046856//phosphatidylinositol dephosphorylation	gi|731430537|ref|XP_010665077.1|/1.2e-217/PREDICTED: type I inositol 1,4,5-trisphosphate 5-phosphatase 1 isoform X1 [Vitis vinifera]//gi|731430539|ref|XP_010665078.1|/2.4e-257/PREDICTED: type I inositol 1,4,5-trisphosphate 5-phosphatase 1 isoform X2 [Vitis vinifera]//gi|731430539|ref|XP_010665078.1|/6.9e-268/PREDICTED: type I inositol 1,4,5-trisphosphate 5-phosphatase 1 isoform X2 [Vitis vinifera]
114258025	1286	351.65	623.22	1.04159	2.05849	2.27001e-05	0.000975831	Up	30.87	36.45	27.1	58.28	71.14	52.38	-	-	GO:0004722//protein serine/threonine phosphatase activity	GO:0006470//protein dephosphorylation	gi|697174531|ref|XP_009596193.1|/2.2e-131/PREDICTED: probable protein phosphatase 2C 39 [Nicotiana tomentosiformis]
114262522	1380	179.67	339.21	1.05011	2.07068	0.000897895	0.0176074	Up	15.77	9.76	21.02	26.9	36.6	28.62	-	-	GO:0004439//phosphatidylinositol-4,5-bisphosphate 5-phosphatase activity;GO:0004725//protein tyrosine phosphatase activity;GO:0008138//protein tyrosine/serine/threonine phosphatase activity	GO:0035335//peptidyl-tyrosine dephosphorylation	gi|359484523|ref|XP_002283341.2|/1.3e-121/PREDICTED: putative dual specificity protein phosphatase DSP8 [Vitis vinifera]//gi|359484523|ref|XP_002283341.2|/2.7e-122/PREDICTED: putative dual specificity protein phosphatase DSP8 [Vitis vinifera]
114261688	2882	84.36	155	1.05358	2.07567	0.000784332	0.0159298	Up	4.14	2.23	3.4	5.52	7.73	6.32	ko04075//Plant hormone signal transduction;ko04016//MAPK signaling pathway - plant	GO:0005802//trans-Golgi network;GO:0005886//plasma membrane;GO:0016021//integral component of membrane	-	GO:0006817//phosphate ion transport	gi|359473015|ref|XP_003631230.1|/0.0e+00/PREDICTED: phosphate transporter PHO1 homolog 1 [Vitis vinifera]
114309241	2645	119.53	222.92	1.05903	2.08353	0.00294479	0.0429396	Up	6.76	2.79	5.63	9.89	13.15	8.08	ko01100//Metabolic pathways;ko01110//Biosynthesis of secondary metabolites;ko00900//Terpenoid backbone biosynthesis;ko00730//Thiamine metabolism	-	GO:0008661//1-deoxy-D-xylulose-5-phosphate synthase activity	GO:0016114//terpenoid biosynthetic process	gi|995952862|gb|AMJ39459.1|/0.0e+00/1-deoxy-D-xylulose-5-phosphate synthase 1 [Bixa orellana]
114304683	320	37.91	73.55	1.11086	2.15974	0.000974059	0.0187155	Up	22.85	14.87	13.78	37.2	31.88	33.62	-	-	GO:0003993//acid phosphatase activity;GO:0046872//metal ion binding	GO:0016311//dephosphorylation	gi|565367865|ref|XP_006350575.1|/6.5e-40/PREDICTED: probable inactive purple acid phosphatase 1 isoform X1 [Solanum tuberosum]
114280618	546	54.79	106.54	1.13886	2.20207	0.00133567	0.0240988	Up	13.86	14.33	9.7	18.23	35.29	26.88	ko01100//Metabolic pathways;ko00500//Starch and sucrose metabolism	-	GO:0003824//catalytic activity	GO:0005992//trehalose biosynthetic process	gi|590921222|gb|AHL29280.1|/1.1e-71/trehalose-phosphate synthase 6 [Camellia sinensis]
114277706	1527	415.64	945.07	1.26533	2.40383	4.78411e-05	0.00175998	Up	27.92	21.37	48.67	68.48	82.69	77.41	-	-	GO:0004722//protein serine/threonine phosphatase activity	GO:0006470//protein dephosphorylation	gi|731384914|ref|XP_002276954.2|/4.7e-128/PREDICTED: probable protein phosphatase 2C 72 [Vitis vinifera]
114306546	1236	74.39	191.85	1.30514	2.47108	0.00116287	0.0216918	Up	6.38	3.5	12.12	14.59	15.81	26.35	-	-	GO:0004725//protein tyrosine phosphatase activity;GO:0016791//phosphatase activity	GO:0016311//dephosphorylation;GO:0035335//peptidyl-tyrosine dephosphorylation	gi|225447153|ref|XP_002275443.1|/2.1e-83/PREDICTED: probable tyrosine-protein phosphatase At1g05000 [Vitis vinifera]//gi|225447153|ref|XP_002275443.1|/2.9e-78/PREDICTED: probable tyrosine-protein phosphatase At1g05000 [Vitis vinifera]
114313572	1306	31.34	74.2	1.32216	2.5004	9.53722e-05	0.00311653	Up	2.72	2.18	3.59	5.76	7.32	7.95	-	GO:0005829//cytosol	GO:0004619//phosphoglycerate mutase activity;GO:0016791//phosphatase activity	GO:0016311//dephosphorylation	gi|743900164|ref|XP_011043374.1|/1.6e-115/PREDICTED: probable 2-carboxy-D-arabinitol-1-phosphatase [Populus euphratica]//gi|743900164|ref|XP_011043374.1|/2.8e-121/PREDICTED: probable 2-carboxy-D-arabinitol-1-phosphatase [Populus euphratica]
114283038	1804	406.55	1052.25	1.39328	2.62675	0.000443867	0.0102679	Up	32.92	9.27	36.49	58.56	79.09	76.5	-	-	GO:0003993//acid phosphatase activity;GO:0046872//metal ion binding	GO:0016311//dephosphorylation	gi|225427698|ref|XP_002263937.1|/1.4e-243/PREDICTED: purple acid phosphatase [Vitis vinifera]
114312300	917	233.19	542.67	1.39578	2.6313	1.06317e-06	7.88616e-05	Up	31.89	28.76	30.54	83.3	93.79	51.15	-	GO:0005737//cytoplasm	GO:0017089//glycolipid transporter activity;GO:0051861//glycolipid binding	GO:0046836//glycolipid transport	gi|743909141|ref|XP_011048042.1|/4.7e-91/PREDICTED: ceramide-1-phosphate transfer protein-like [Populus euphratica]
114319002	2256	20.77	54.5	1.48239	2.79411	0.00011908	0.00367425	Up	1.4	0.92	0.69	3.24	3.18	2.42	-	-	-	-	gi|731410563|ref|XP_010657605.1|/1.4e-120/PREDICTED: probable protein phosphatase 2C BIPP2C1 isoform X1 [Vitis vinifera]//gi|731410563|ref|XP_010657605.1|/2.9e-118/PREDICTED: probable protein phosphatase 2C BIPP2C1 isoform X1 [Vitis vinifera]
114301217	2120	128.37	449.38	1.77965	3.43342	1.40257e-05	0.000661618	Up	11.09	2.24	7.01	25.19	22.93	28.68	-	-	GO:0003993//acid phosphatase activity;GO:0046872//metal ion binding	GO:0016311//dephosphorylation	gi|565394252|ref|XP_006362774.1|/5.7e-273/PREDICTED: purple acid phosphatase 23-like isoform X2 [Solanum tuberosum]
114317171	1182	0	8.44	1.96121	3.89389	0.00132454	0.0239334	Up	0	0	0	1.31	0.21	1	-	-	-	-	gi|672133119|ref|XP_008790165.1|/2.9e-16/PREDICTED: probable protein phosphatase 2C 11 isoform X1 [Phoenix dactylifera]
114297081	1946	133.53	574.3	1.97346	3.92709	1.75369e-06	0.000119475	Up	9.53	2.57	12.03	44.11	31.46	31.05	ko01100//Metabolic pathways;ko01110//Biosynthesis of secondary metabolites;ko00564//Glycerophospholipid metabolism;ko00561//Glycerolipid metabolism	GO:0016021//integral component of membrane	GO:0016791//phosphatase activity;GO:0090447//glycerol-3-phosphate 2-O-acyltransferase activity	GO:0010143//cutin biosynthetic process;GO:0016311//dephosphorylation	gi|225449442|ref|XP_002283087.1|/9.0e-225/PREDICTED: glycerol-3-phosphate acyltransferase 5 [Vitis vinifera]
114261192	1405	121.83	441.56	1.98881	3.9691	4.10659e-15	3.36289e-12	Up	11.38	7.46	11.3	41.85	40.95	34.32	-	GO:0016020//membrane	GO:0016787//hydrolase activity	-	gi|590635351|ref|XP_007028611.1|/1.1e-166/Purple acid phosphatase 16 isoform 1 [Theobroma cacao]
114280247	1233	0	7.81	2.16513	4.48506	0.000419661	0.00988666	Up	0	0	0.07	0.62	0.82	0.97	ko01100//Metabolic pathways;ko00563//Glycosylphosphatidylinositol (GPI)-anchor biosynthesis	GO:0016020//membrane	-	-	gi|225426842|ref|XP_002276721.1|/1.2e-86/PREDICTED: phosphatidylinositol glycan anchor biosynthesis class U protein [Vitis vinifera]
114287515	1713	61.44	262.44	2.1998	4.59415	4.37663e-11	1.34738e-08	Up	5.31	3.14	3.63	15.71	25.86	15.78	-	-	GO:0004722//protein serine/threonine phosphatase activity	GO:0006470//protein dephosphorylation	gi|568836227|ref|XP_006472147.1|/2.6e-175/PREDICTED: probable protein phosphatase 2C 34 [Citrus sinensis]//gi|568836227|ref|XP_006472147.1|/3.4e-175/PREDICTED: probable protein phosphatase 2C 34 [Citrus sinensis]
114284283	1261	18.74	103.51	2.24274	4.73296	1.23429e-06	8.88188e-05	Up	3.11	0.57	1.29	14.13	7.37	8.44	ko01100//Metabolic pathways;ko00053//Ascorbate and aldarate metabolism;ko00480//Glutathione metabolism	GO:0016021//integral component of membrane	-	-	gi|698517041|ref|XP_009803404.1|/5.9e-100/PREDICTED: phosphatidylcholine:diacylglycerol cholinephosphotransferase 1-like [Nicotiana sylvestris]
114263278	1080	1.37	15.89	2.26849	4.8182	0.00010272	0.00329097	Up	0.18	0.11	0.26	0.89	2.22	2.54	ko01100//Metabolic pathways;ko00564//Glycerophospholipid metabolism;ko01212//Fatty acid metabolism;ko00565//Ether lipid metabolism;ko00061//Fatty acid biosynthesis;ko01040//Biosynthesis of unsaturated fatty acids;ko00780//Biotin metabolism	GO:0005634//nucleus;GO:0016021//integral component of membrane	GO:0003677//DNA binding;GO:0003700//transcription factor activity, sequence-specific DNA binding;GO:0016491//oxidoreductase activity	GO:0006355//regulation of transcription, DNA-templated;GO:0007275//multicellular organism development;GO:0055114//oxidation-reduction process	gi|359494801|ref|XP_003634843.1|/2.6e-125/PREDICTED: NADPH-dependent 1-acyldihydroxyacetone phosphate reductase [Vitis vinifera]
114301937	2864	17.06	278.84	3.39908	10.5493	2.99718e-12	1.26515e-09	Up	1.21	0.32	0.36	21.18	5.52	7.25	ko01100//Metabolic pathways;ko01110//Biosynthesis of secondary metabolites;ko00900//Terpenoid backbone biosynthesis;ko00730//Thiamine metabolism	-	GO:0008661//1-deoxy-D-xylulose-5-phosphate synthase activity;GO:0008661//1-deoxy-D-xylulose-5-phosphate synthase activity	GO:0016114//terpenoid biosynthetic process;GO:0016114//terpenoid biosynthetic process	gi|11691594|emb|CAA09804.2|/0.0e+00/1-deoxyxylulose 5-phosphate synthase [Catharanthus roseus]

## Sheet: B_SugarMetabolism
Supplementary data 2 Categories of DEGs. Cells filled with yellow indicated key DEGs influencing root system architecture, which were induced by inoculating AMF. (A) DEGs related to P metabolism. (B) DEGs related to sugar metabolism; (C) DEGs related to plant hormone; (D) DEGs related to lipid metabolism.
GeneID	Length	C-Expression	T-Expression	log2FoldChange(T/C)	FoldChange	Pvalue	Padj	Up/Down-Regulation	C1 FPKM	C2 FPKM	C3 FPKM	T1 FPKM	T2 FPKM	T3 FPKM	Pathway	GO Component	GO Function	GO Process	Blast nr
114263353	1397	186.87	6.33	-3.33767	0.0989151	6.63342e-10	1.46024e-07	Down	9.44	30.99	4.23	1.07	0.29	0.39	ko01110//Biosynthesis of secondary metabolites;ko03050//Proteasome;ko00062//Fatty acid elongation	GO:0016021//integral component of membrane	-	GO:0055085//transmembrane transport	gi|702451910|ref|XP_010025801.1|/6.2e-151/PREDICTED: sugar transport protein 1-like [Eucalyptus grandis]
114280123	1779	219.88	6.71	-3.28254	0.102767	4.41417e-09	7.20072e-07	Down	9.04	28.21	3.23	1.01	0.19	0.22	ko01110//Biosynthesis of secondary metabolites;ko03050//Proteasome;ko00062//Fatty acid elongation	GO:0016021//integral component of membrane	-	GO:0055085//transmembrane transport	gi|702451910|ref|XP_010025801.1|/2.6e-184/PREDICTED: sugar transport protein 1-like [Eucalyptus grandis]
114258811	1329	510.81	31.2	-3.15397	0.112347	1.70452e-11	5.81597e-09	Down	29.47	81.04	18.92	3.48	1.13	3.73	-	GO:0005886//plasma membrane;GO:0016021//integral component of membrane	GO:0051119//sugar transmembrane transporter activity	GO:0034219//carbohydrate transmembrane transport	gi|460391690|ref|XP_004241452.1|/5.8e-82/PREDICTED: bidirectional sugar transporter SWEET12-like [Solanum lycopersicum]
114284227	1640	27.07	0.34	-2.94712	0.129667	8.80214e-07	6.71142e-05	Down	0.62	3.22	1.95	0	0	0.07	ko01100//Metabolic pathways;ko01110//Biosynthesis of secondary metabolites;ko00270//Cysteine and methionine metabolism	-	GO:0016847//1-aminocyclopropane-1-carboxylate synthase activity;GO:0030170//pyridoxal phosphate binding	GO:0042218//1-aminocyclopropane-1-carboxylate biosynthetic process	gi|20152191|dbj|BAB89348.1|/8.9e-234/1-aminocyclopropane-1-carboxylate synthase [Diospyros kaki]
114283870	857	31.63	0.34	-2.74038	0.149646	6.64583e-06	0.000364275	Down	2.98	8.9	0.94	0	0	0.14	ko01110//Biosynthesis of secondary metabolites;ko03050//Proteasome;ko00062//Fatty acid elongation	GO:0016021//integral component of membrane	-	GO:0055085//transmembrane transport	gi|702503151|ref|XP_010038975.1|/2.4e-44/PREDICTED: sugar carrier protein C-like [Eucalyptus grandis]
114296000	1117	69.7	7.89	-2.15738	0.224162	0.000128127	0.0039034	Down	5.42	5.16	12.8	0.54	0	1.92	ko00910//Nitrogen metabolism	-	GO:0004089//carbonate dehydratase activity;GO:0008270//zinc ion binding	GO:0006730//one-carbon metabolic process	gi|590590653|ref|XP_007016796.1|/2.5e-110/Alpha carbonic anhydrase 7 [Theobroma cacao]
114307269	1851	12.67	0.34	-1.90907	0.266264	0.00186949	0.0311479	Down	0.8	1.26	0.14	0	0	0.06	ko01100//Metabolic pathways;ko01110//Biosynthesis of secondary metabolites;ko04016//MAPK signaling pathway - plant;ko00270//Cysteine and methionine metabolism	-	GO:0016847//1-aminocyclopropane-1-carboxylate synthase activity;GO:0030170//pyridoxal phosphate binding	GO:0042218//1-aminocyclopropane-1-carboxylate biosynthetic process	gi|20152193|dbj|BAB89349.1|/7.3e-208/1-aminocyclopropane-1-carboxylate synthase [Diospyros kaki]
114293834	1853	6056	305.53	-1.8989	0.268147	0.00198152	0.0325706	Down	348.57	658.93	39.23	10.15	4.93	41.76	ko01100//Metabolic pathways;ko01110//Biosynthesis of secondary metabolites;ko00940//Phenylpropanoid biosynthesis	-	GO:0016614//oxidoreductase activity, acting on CH-OH group of donors;GO:0050660//flavin adenine dinucleotide binding	GO:0055114//oxidation-reduction process	gi|373938259|dbj|BAL46501.1|/1.1e-206/carbohydrate [Diospyros kaki]
114278656	1663	5749.67	1404	-1.77517	0.292159	2.61372e-09	4.55399e-07	Down	387.23	343.8	472.22	138.27	56.66	105.22	-	GO:0005887//integral component of plasma membrane;GO:0016021//integral component of membrane	GO:0005351//sugar:proton symporter activity;GO:0005355//glucose transmembrane transporter activity	GO:0008643//carbohydrate transport;GO:0046323//glucose import;GO:0055085//transmembrane transport;GO:1904659//glucose transmembrane transport	gi|768677201|gb|AJU57223.1|/3.2e-220/sugar transporter ERD6-like 16 [Camellia sinensis]//gi|768677201|gb|AJU57223.1|/4.7e-267/sugar transporter ERD6-like 16 [Camellia sinensis]
114261420	1403	20.01	2.97	-1.76198	0.294844	0.0017049	0.029147	Down	0.9	2.7	1.34	0.34	0.18	0.25	ko04075//Plant hormone signal transduction	-	-	-	gi|731417830|ref|XP_002279965.2|/1.3e-127/PREDICTED: probable carboxylesterase 17 [Vitis vinifera]
114287094	2055	1123.99	242.29	-1.66788	0.314715	0.000259817	0.00679758	Down	28	121.26	26.47	12.56	9.86	19.24	ko01110//Biosynthesis of secondary metabolites;ko03050//Proteasome;ko00062//Fatty acid elongation	-	GO:0005215//transporter activity	-	gi|747086473|ref|XP_011090738.1|/2.4e-218/PREDICTED: sugar transport protein 13 [Sesamum indicum]
114298817	3191	441.53	116.77	-1.64272	0.320253	1.32721e-11	4.72543e-09	Down	17.12	15.9	13.39	5.19	3.08	4.46	-	-	GO:0004180//carboxypeptidase activity	-	gi|568858842|ref|XP_006482952.1|/3.5e-200/PREDICTED: serine carboxypeptidase-like 40 [Citrus sinensis]
114289958	759	177.16	47.22	-1.62273	0.324721	2.50882e-09	4.3899e-07	Down	29.6	28.65	27.37	9.53	6.21	8.47	-	-	GO:0004180//carboxypeptidase activity	-	gi|590724349|ref|XP_007052442.1|/4.7e-36/Serine carboxypeptidase-like 40 [Theobroma cacao]
114314873	1272	97.08	22.76	-1.56565	0.337826	0.000624985	0.0133212	Down	5.29	15.9	5.03	1.99	1.73	2.91	ko01110//Biosynthesis of secondary metabolites;ko03050//Proteasome;ko00062//Fatty acid elongation	GO:0005886//plasma membrane;GO:0009506//plasmodesma;GO:0016021//integral component of membrane	GO:0005358//high-affinity hydrogen:glucose symporter activity	GO:1904659//glucose transmembrane transport	gi|747086473|ref|XP_011090738.1|/7.3e-199/PREDICTED: sugar transport protein 13 [Sesamum indicum]
114296460	1067	242.43	69.09	-1.52984	0.346317	1.66943e-07	1.65108e-05	Down	30.07	19.11	32.26	7.71	6.59	9.85	-	-	-	-	gi|747047479|ref|XP_011069713.1|/1.5e-96/PREDICTED: probable carbohydrate esterase At4g34215 [Sesamum indicum]
114285673	1643	155.53	44.19	-1.4152	0.374957	0.000680869	0.0142298	Down	7.21	17.57	7.28	2.79	2.04	4.76	-	GO:0005773//vacuole	GO:0004185//serine-type carboxypeptidase activity	GO:0051603//proteolysis involved in cellular protein catabolic process	gi|225449098|ref|XP_002274699.1|/7.5e-172/PREDICTED: serine carboxypeptidase-like 28 [Vitis vinifera]
114286559	1816	1225.44	388.98	-1.40183	0.378449	1.84915e-09	3.44152e-07	Down	72.91	89.42	66.4	24.92	19.99	31.95	ko01100//Metabolic pathways;ko00520//Amino sugar and nucleotide sugar metabolism	GO:0016021//integral component of membrane	-	-	gi|225437374|ref|XP_002268787.1|/2.4e-219/PREDICTED: UDP-glucuronic acid decarboxylase 2-like [Vitis vinifera]
114301134	2684	616.26	196.54	-1.35131	0.391935	7.10461e-05	0.00246107	Down	28.21	28.89	20.19	11.72	4.09	9.88	-	GO:0005773//vacuole	GO:0004185//serine-type carboxypeptidase activity	GO:0051603//proteolysis involved in cellular protein catabolic process	gi|225449100|ref|XP_002274723.1|/4.3e-249/PREDICTED: serine carboxypeptidase-like 27 [Vitis vinifera]
114318002	1765	170.51	53.75	-1.27029	0.414577	0.00156854	0.0273409	Down	10.35	16.1	5.47	3.4	2.38	5.12	-	GO:0005773//vacuole;GO:0005777//peroxisome	GO:0004185//serine-type carboxypeptidase activity;GO:0016747//transferase activity, transferring acyl groups other than amino-acyl groups	GO:0019748//secondary metabolic process;GO:0051603//proteolysis involved in cellular protein catabolic process	gi|743930168|ref|XP_011009329.1|/6.4e-238/PREDICTED: serine carboxypeptidase-like 20 [Populus euphratica]
114283525	1901	1568.44	604.27	-1.12268	0.459239	4.32556e-05	0.00162684	Down	86.71	116.22	75.03	37.27	26.13	49.77	ko01100//Metabolic pathways;ko00520//Amino sugar and nucleotide sugar metabolism	GO:0016021//integral component of membrane	-	-	gi|225437374|ref|XP_002268787.1|/4.5e-229/PREDICTED: UDP-glucuronic acid decarboxylase 2-like [Vitis vinifera]
114281749	1239	80.8	30.51	-1.11162	0.462774	0.00246069	0.037934	Down	9.11	5.18	8.89	3.51	1.99	3.54	-	GO:0016020//membrane	-	-	gi|747047479|ref|XP_011069713.1|/1.5e-95/PREDICTED: probable carbohydrate esterase At4g34215 [Sesamum indicum]
114273321	1169	190.25	77.48	-1.05977	0.47971	0.00333235	0.0469807	Down	16.69	12.64	30.73	10.47	6.13	7.88	-	-	-	-	gi|747047479|ref|XP_011069713.1|/1.6e-96/PREDICTED: probable carbohydrate esterase At4g34215 [Sesamum indicum]
114301062	1262	383.81	147.68	-1.03419	0.48829	0.00213581	0.0343179	Down	35.6	47.46	20.11	18.39	12.69	12.04	ko00910//Nitrogen metabolism	-	GO:0004089//carbonate dehydratase activity;GO:0008270//zinc ion binding;GO:0016829//lyase activity;GO:0046872//metal ion binding	GO:0006730//one-carbon metabolic process	gi|225441161|ref|XP_002268233.1|/1.5e-103/PREDICTED: alpha carbonic anhydrase 7 [Vitis vinifera]//gi|225441161|ref|XP_002268233.1|/7.1e-101/PREDICTED: alpha carbonic anhydrase 7 [Vitis vinifera]//gi|645241829|ref|XP_008227263.1|/3.7e-91/PREDICTED: bifunctional monodehydroascorbate reductase and carbonic anhydrase nectarin-3-like isoform X2 [Prunus mume]
114311059	1973	6445.13	2574.18	-1.02171	0.492531	0.0011402	0.021386	Down	313.93	545.61	226.81	169.86	126.23	171.98	ko01100//Metabolic pathways;ko00270//Cysteine and methionine metabolism;ko00330//Arginine and proline metabolism	-	GO:0004014//adenosylmethionine decarboxylase activity	GO:0006557//S-adenosylmethioninamine biosynthetic process;GO:0006597//spermine biosynthetic process;GO:0008295//spermidine biosynthetic process	gi|532212607|gb|AGT80621.1|/2.4e-172/S-adenosylmethionine decarboxylase [Camellia sinensis]
114300723	2145	206.36	86.11	-1.02016	0.493061	0.000485221	0.0109886	Down	12.35	8.23	13.58	4.53	3.57	6.19	-	GO:0005773//vacuole;GO:0005777//peroxisome;GO:0016020//membrane	GO:0004185//serine-type carboxypeptidase activity;GO:0016747//transferase activity, transferring acyl groups other than amino-acyl groups	GO:0019748//secondary metabolic process;GO:0051603//proteolysis involved in cellular protein catabolic process	gi|703155006|ref|XP_010111090.1|/8.4e-207/Serine carboxypeptidase-like 20 [Morus notabilis]
114282487	1314	101.93	187.82	1.04646	2.06546	0.000320569	0.00797916	Up	10.68	7.12	9.32	13.34	18.45	21.36	ko01110//Biosynthesis of secondary metabolites;ko00943//Isoflavonoid biosynthesis	-	-	-	gi|731383391|ref|XP_002285064.2|/1.3e-121/PREDICTED: probable carboxylesterase 2 [Vitis vinifera]
114300260	1114	107.46	202.25	1.06249	2.08854	0.000172483	0.00495254	Up	12.42	8.47	13.75	18.54	24.04	25.58	ko01110//Biosynthesis of secondary metabolites;ko00943//Isoflavonoid biosynthesis	-	-	-	gi|731383391|ref|XP_002285064.2|/1.5e-123/PREDICTED: probable carboxylesterase 2 [Vitis vinifera]
114272332	1982	115.47	236.6	1.19383	2.28759	3.31393e-06	0.000204043	Up	7.57	6.76	5.19	16.22	11.04	15.57	ko01100//Metabolic pathways;ko01110//Biosynthesis of secondary metabolites;ko01200//carbon metabolism;ko00480//Glutathione metabolism;ko00030//Pentose phosphate pathway	-	GO:0004616//phosphogluconate dehydrogenase (decarboxylating) activity	GO:0006098//pentose-phosphate shunt;GO:0055114//oxidation-reduction process	gi|225426063|ref|XP_002275970.1|/1.5e-259/PREDICTED: 6-phosphogluconate dehydrogenase, decarboxylating 1, chloroplastic [Vitis vinifera]
114270351	1227	25.92	60.47	1.30497	2.47078	0.00117377	0.0218455	Up	3.61	1.27	2.49	6.08	7.17	5.46	ko01110//Biosynthesis of secondary metabolites;ko00943//Isoflavonoid biosynthesis	GO:0016021//integral component of membrane	GO:0016787//hydrolase activity	GO:0008152//metabolic process	gi|731429240|ref|XP_002284585.2|/2.0e-129/PREDICTED: probable carboxylesterase 2 [Vitis vinifera]
114279634	1117	64.21	153.18	1.34378	2.53816	0.000274588	0.00711132	Up	7.93	3.66	9.11	15.98	22.32	13.98	-	GO:0005634//nucleus;GO:0005737//cytoplasm;GO:0005886//plasma membrane	GO:0004683//calmodulin-dependent protein kinase activity;GO:0005516//calmodulin binding;GO:0005524//ATP binding;GO:0009931//calcium-dependent protein serine/threonine kinase activity	GO:0009738//abscisic acid-activated signaling pathway;GO:0018105//peptidyl-serine phosphorylation;GO:0035556//intracellular signal transduction;GO:0046777//protein autophosphorylation	gi|225433124|ref|XP_002285162.1|/1.0e-127/PREDICTED: phosphoenolpyruvate carboxylase kinase 1 [Vitis vinifera]
114319435	1302	19.25	55.79	1.49137	2.81155	0.00206065	0.0334815	Up	1.92	1.28	2.16	4.86	9.63	2.35	ko04075//Plant hormone signal transduction	-	-	-	gi|720030192|ref|XP_010265448.1|/1.8e-88/PREDICTED: probable carboxylesterase 18 [Nelumbo nucifera]
114273482	1267	20.17	66.52	1.66853	3.17891	0.000538506	0.0119313	Up	3.49	1.17	0.6	6.69	7.09	5.89	ko04075//Plant hormone signal transduction	-	-	-	gi|134105072|pdb|2O7R|A/1.5e-100/Chain A, Plant carboxylesterase Aecxe1 From Actinidia Eriantha With Acyl Adduct
114269900	1474	31.05	112.57	1.86331	3.63841	3.12941e-07	2.80995e-05	Up	3.46	1.23	2.73	9.11	8.03	10.75	ko00910//Nitrogen metabolism	-	GO:0046872//metal ion binding	-	gi|848871088|ref|XP_012836124.1|/1.2e-83/PREDICTED: alpha carbonic anhydrase 1, chloroplastic-like [Erythranthe guttata]
114300263	1355	4.22	22.55	1.96932	3.91585	0.00025683	0.00675828	Up	0.42	0.26	0.4	1.05	3.23	2.09	ko01110//Biosynthesis of secondary metabolites;ko00943//Isoflavonoid biosynthesis	-	-	-	gi|731383391|ref|XP_002285064.2|/4.6e-119/PREDICTED: probable carboxylesterase 2 [Vitis vinifera]
114314486	717	2.24	18.32	2.14667	4.42805	0.000209405	0.00575829	Up	0.85	0.17	0	4.36	2.93	2.59	-	GO:0016021//integral component of membrane	GO:0004672//protein kinase activity;GO:0005524//ATP binding	GO:0006468//protein phosphorylation	gi|359475474|ref|XP_002266354.2|/1.6e-42/PREDICTED: serine carboxypeptidase-like 18 [Vitis vinifera]
114269467	1084	70.66	393.85	2.23828	4.71835	1.65082e-07	1.6406e-05	Up	6.36	3.33	15.14	58	46.67	31.84	ko00910//Nitrogen metabolism	-	GO:0046872//metal ion binding	-	gi|848871088|ref|XP_012836124.1|/4.4e-72/PREDICTED: alpha carbonic anhydrase 1, chloroplastic-like [Erythranthe guttata]
114292499	2189	86.77	433.29	2.31687	4.98249	2.45513e-13	1.30552e-10	Up	4.42	2.75	6.75	25.53	24.21	22.06	-	-	-	-	gi|970025978|ref|XP_015074292.1|/1.6e-230/PREDICTED: serine carboxypeptidase-like 42 [Solanum pennellii]
114283565	949	153.57	1024.64	2.43558	5.4098	1.19933e-07	1.27438e-05	Up	16.22	8.09	38.31	141.86	210.39	71.03	-	-	GO:0004185//serine-type carboxypeptidase activity;GO:0008233//peptidase activity	GO:0006508//proteolysis	gi|590724349|ref|XP_007052442.1|/6.6e-104/Serine carboxypeptidase-like 40 [Theobroma cacao]//gi|590724349|ref|XP_007052442.1|/7.2e-78/Serine carboxypeptidase-like 40 [Theobroma cacao]
114282010	1376	353.11	2260.27	2.62868	6.18462	9.73663e-13	4.74603e-10	Up	29.57	21.64	42.42	218.42	298.98	115.54	-	GO:0016021//integral component of membrane	GO:0004185//serine-type carboxypeptidase activity	GO:0006508//proteolysis	gi|568858842|ref|XP_006482952.1|/9.0e-218/PREDICTED: serine carboxypeptidase-like 40 [Citrus sinensis]

## Sheet: C_PlantHormone
Supplementary data 2 Categories of DEGs. Cells filled with yellow indicated key DEGs influencing root system architecture, which were induced by inoculating AMF. (A) DEGs related to P metabolism. (B) DEGs related to sugar metabolism; (C) DEGs related to plant hormone; (D) DEGs related to lipid metabolism.
Category	GeneID	Length	C-Expression	T-Expression	log2FoldChange(T/C)	FoldChange	Pvalue	Padj	Up/Down-Regulation	C1 FPKM	C2 FPKM	C3 FPKM	T1 FPKM	T2 FPKM	T3 FPKM	Pathway	GO Component	GO Function	GO Process	Blast nr
auxin	114321959	1194	369.47	687.82	1.06541	2.09276	4.32686e-05	0.00162684	Up	44.46	24.06	40.02	69.76	69.82	73.79	ko04075//Plant hormone signal transduction	GO:0005634//nucleus	-	GO:0006351//transcription, DNA-templated;GO:0006355//regulation of transcription, DNA-templated;GO:0009734//auxin-activated signaling pathway;GO:0050794//regulation of cellular process	gi|225432892|ref|XP_002284133.1|/2.9e-58/PREDICTED: auxin-responsive protein IAA14 [Vitis vinifera]//gi|225432892|ref|XP_002284133.1|/7.5e-105/PREDICTED: auxin-responsive protein IAA14 [Vitis vinifera]
auxin	114323561	1332	5224.19	10077.9	1.11888	2.17179	3.45903e-05	0.00137106	Up	560.4	296.4	518.32	874.94	1006.31	925.68	ko01100//Metabolic pathways;ko00750//Vitamin B6 metabolism	-	-	-	gi|565385933|ref|XP_006358809.1|/3.8e-168/PREDICTED: auxin-induced protein PCNT115-like isoform X3 [Solanum tuberosum]//gi|731325021|ref|XP_010673286.1|/3.2e-167/PREDICTED: probable aldo-keto reductase 2 isoform X1 [Beta vulgaris subsp. vulgaris]
auxin	114303032	592	2764.74	5635.61	1.19006	2.28162	7.44659e-06	0.000398042	Up	556.02	514.27	747.53	1405.1	1485.91	928.95	-	-	-	-	gi|720013726|ref|XP_010260275.1|/4.0e-35/PREDICTED: auxin-repressed 12.5 kDa protein-like [Nelumbo nucifera]
auxin	114311763	988	58.17	129.22	1.23878	2.35999	0.000443803	0.0102679	Up	8.09	3.81	9.78	15.25	18.65	15.94	ko01100//Metabolic pathways;ko00750//Vitamin B6 metabolism	-	-	-	gi|565385933|ref|XP_006358809.1|/9.5e-114/PREDICTED: auxin-induced protein PCNT115-like isoform X3 [Solanum tuberosum]
auxin	114294830	1704	173.15	402.94	1.30769	2.47544	1.27714e-05	0.000611606	Up	13.44	8.04	14.79	37.28	21.81	27.56	ko00908//Zeatin biosynthesis	GO:0016020//membrane;GO:0016021//integral component of membrane	GO:0022857//transmembrane transporter activity	GO:0055085//transmembrane transport	gi|342730594|gb|AEL33280.1|/1.2e-167/putative auxin-induced protein [Camellia sinensis]//gi|342730594|gb|AEL33280.1|/1.5e-146/putative auxin-induced protein [Camellia sinensis]//gi|342730594|gb|AEL33280.1|/1.6e-173/putative auxin-induced protein [Camellia sinensis]//gi|342730594|gb|AEL33280.1|/2.0e-120/putative auxin-induced protein [Camellia sinensis]//gi|342730594|gb|AEL33280.1|/4.1e-141/putati…
auxin	114279086	700	2350.99	6246.57	1.58145	2.9927	3.80904e-10	9.22208e-08	Up	434.92	374.35	436.31	1343.33	1327.58	832.01	-	-	-	-	gi|590624317|ref|XP_007025569.1|/7.5e-34/Dormancy-associated protein-like 1 isoform 1 [Theobroma cacao]//gi|823223638|ref|XP_012444566.1|/4.2e-39/PREDICTED: auxin-repressed 12.5 kDa protein isoform X2 [Gossypium raimondii]
auxin	114261171	1090	177.28	622.24	1.65385	3.14672	0.000307001	0.00773072	Up	9.21	15.68	37.56	80.44	106.52	33.95	-	-	-	-	gi|720018273|ref|XP_010261733.1|/1.3e-26/PREDICTED: auxin-repressed 12.5 kDa protein [Nelumbo nucifera]
auxin	114277121	1162	72.67	261.39	1.77781	3.42904	3.57723e-06	0.000217314	Up	9.51	3.61	9.07	31.97	15.32	34.17	ko04075//Plant hormone signal transduction	GO:0005634//nucleus	-	GO:0006355//regulation of transcription, DNA-templated;GO:0009734//auxin-activated signaling pathway	gi|225432892|ref|XP_002284133.1|/3.4e-102/PREDICTED: auxin-responsive protein IAA14 [Vitis vinifera]
auxin	114266460	906	31.35	116.48	1.78784	3.45297	6.23304e-06	0.000344881	Up	1.96	4.32	7	14.09	16.03	18.56	ko04075//Plant hormone signal transduction	-	-	GO:0009733//response to auxin	gi|1009142561|ref|XP_015888787.1|/5.4e-31/PREDICTED: auxin-responsive protein SAUR32-like [Ziziphus jujuba]
auxin	114277140	722	317.38	1450.28	2.11253	4.3245	1.23876e-06	8.89841e-05	Up	31.09	82.87	49.13	302.21	400.8	105.76	-	-	-	-	gi|308445171|gb|ADO32740.1|/1.4e-49/auxin-repressed protein [Camellia sinensis]//gi|308445171|gb|ADO32740.1|/2.1e-49/auxin-repressed protein [Camellia sinensis]
auxin	114308158	2894	73.19	319.8	2.14746	4.43048	9.78946e-10	2.06613e-07	Up	3.28	1.87	3.43	16.77	15.27	8.16	ko04075//Plant hormone signal transduction	GO:0005634//nucleus	GO:0003677//DNA binding	GO:0006355//regulation of transcription, DNA-templated;GO:0009734//auxin-activated signaling pathway	gi|469469380|gb|AGH32871.1|/1.0e-304/auxin response factor 10 [Camellia sinensis]
auxin	114316026	2055	14.58	99.47	2.23451	4.70604	2.90723e-05	0.00119037	Up	1.65	0.17	0.45	10.08	2.99	4	ko04075//Plant hormone signal transduction;ko03010//Ribosome	-	-	-	gi|1009170815|ref|XP_015866400.1|/9.9e-307/PREDICTED: probable indole-3-acetic acid-amido synthetase GH3.1 [Ziziphus jujuba]
auxin	114278857	1005	118.18	789.14	2.69227	6.46331	1.46013e-12	6.87185e-10	Up	12.86	11.57	18.55	84.01	165.02	59.61	ko04075//Plant hormone signal transduction	-	-	-	gi|359473793|ref|XP_003631359.1|/1.1e-43/PREDICTED: auxin-induced protein 6B-like [Vitis vinifera]
ethylene	114323882	1587	689.93	36.26	-3.50399	0.0881444	2.19153e-17	2.99703e-14	Down	36.9	67.29	45.46	0.96	2.81	4.57	ko03040//Spliceosome	-	-	-	gi|225438481|ref|XP_002278226.1|/4.5e-41/PREDICTED: ethylene-responsive transcription factor ERF110 [Vitis vinifera]//gi|755257695|gb|AJK26923.1|/3.5e-41/ethylene response factor protein 3 [Betula platyphylla]
ethylene	114312929	1550	20.6	0.34	-2.51629	0.174792	3.56003e-05	0.00139489	Down	2.8	0.53	1.03	0.08	0	0	-	-	-	GO:0006351//transcription, DNA-templated	gi|697164139|ref|XP_009590884.1|/9.9e-49/PREDICTED: ethylene-responsive transcription factor ERF024 [Nicotiana tomentosiformis]
ethylene	114282102	1972	1828.44	328.29	-1.87813	0.272037	1.18722e-05	0.000582863	Down	98.36	168.84	33.86	26.6	19.35	14.52	ko04626//Plant-pathogen interaction	-	-	-	gi|731426368|ref|XP_010663590.1|/2.6e-46/PREDICTED: ethylene-responsive transcription factor ERF118 isoform X1 [Vitis vinifera]
ethylene	114271842	1337	109.55	17.11	-1.78624	0.289927	0.000873236	0.0172895	Down	15.95	8.47	1.99	2.49	0.57	1.56	-	-	-	-	gi|300079004|gb|ADJ67433.1|/5.9e-66/ethylene response factor 4 [Actinidia deliciosa]
ethylene	114319131	763	45.17	7.27	-1.67134	0.313962	0.00281075	0.0415324	Down	4.42	14.51	1.71	1.29	0.85	1.45	-	GO:0005634//nucleus	GO:0003677//DNA binding;GO:0003700//transcription factor activity, sequence-specific DNA binding	GO:0006355//regulation of transcription, DNA-templated	gi|731406252|ref|XP_002277621.2|/4.4e-34/PREDICTED: ethylene-responsive transcription factor ERF016 [Vitis vinifera]
ethylene	114310347	3412	1186.19	428.65	-1.1824	0.440618	0.00121634	0.0223333	Down	34.95	45	36.05	9.42	8.66	25.51	ko04075//Plant hormone signal transduction;ko04016//MAPK signaling pathway - plant	GO:0005789//endoplasmic reticulum membrane;GO:0016021//integral component of membrane	GO:0000155//phosphorelay sensor kinase activity;GO:0038199//ethylene receptor activity;GO:0051740//ethylene binding	GO:0010105//negative regulation of ethylene-activated signaling pathway;GO:0018106//peptidyl-histidine phosphorylation;GO:0023014//signal transduction by protein phosphorylation	gi|794462747|gb|AKA58500.1|/0.0e+00/ethylene receptor 2 [Paeonia lactiflora]
ethylene	114283883	1731	296.47	608.18	1.20026	2.2978	1.91105e-08	2.59099e-06	Up	19.49	18.46	21.05	51.5	38.45	37.69	-	-	-	-	gi|225452901|ref|XP_002283983.1|/3.1e-99/PREDICTED: ethylene-responsive transcription factor RAP2-2-like [Vitis vinifera]
ethylene	114302303	1716	39.18	90.19	1.27316	2.41691	0.000588156	0.0126681	Up	3.64	1.77	2.24	8.54	4.4	5.91	-	-	GO:0016491//oxidoreductase activity	GO:0006351//transcription, DNA-templated	gi|1000953392|ref|XP_015578562.1|/1.0e-107/PREDICTED: ethylene-responsive transcription factor WRI1 isoform X1 [Ricinus communis]
ethylene	114274046	2683	50.61	123.5	1.41265	2.66226	5.54601e-06	0.000314953	Up	1.71	2.36	2.36	5.38	6.73	4.71	-	-	-	-	gi|225446948|ref|XP_002267468.1|/2.7e-118/PREDICTED: ethylene-responsive transcription factor ERF054-like [Vitis vinifera]
ethylene	114257101	714	45.4	114.99	1.46988	2.76999	0.000323404	0.00803993	Up	11.74	5.97	4.71	14.78	29.98	19.4	-	-	-	GO:0006351//transcription, DNA-templated	gi|225443626|ref|XP_002279760.1|/1.4e-50/PREDICTED: ethylene-responsive transcription factor 12 [Vitis vinifera]
ethylene	114282748	925	25.35	73.25	1.50051	2.82942	0.000124097	0.00380324	Up	3.71	1.58	4.86	10.5	8.32	10.84	-	-	-	-	gi|1009147494|ref|XP_015891444.1|/1.1e-50/PREDICTED: ethylene-responsive transcription factor 4-like [Ziziphus jujuba]
ethylene	114306566	1042	25.34	76.05	1.54558	2.91922	0.00241142	0.0373856	Up	4.41	2.54	1.33	9.77	16.06	3.18	-	GO:0005634//nucleus	GO:0003677//DNA binding;GO:0003700//transcription factor activity, sequence-specific DNA binding	GO:0006355//regulation of transcription, DNA-templated	gi|743871238|ref|XP_011033804.1|/4.9e-60/PREDICTED: ethylene-responsive transcription factor ERF026-like [Populus euphratica]
ethylene	114260196	909	8.09	36.29	1.72111	3.2969	0.00228674	0.0359021	Up	1.04	1.08	1.09	0.8	9.75	5.46	ko04075//Plant hormone signal transduction;ko04016//MAPK signaling pathway - plant	-	-	GO:0006351//transcription, DNA-templated	gi|529280057|gb|AGS80335.1|/1.9e-68/ethylene response factor [Actinidia eriantha]
ethylene	114275063	1487	1.39	25.97	2.75621	6.7562	1.4076e-06	9.90279e-05	Up	0.22	0	0.18	3.47	1.09	1.77	-	-	GO:0008270//zinc ion binding;GO:0016491//oxidoreductase activity	GO:0055114//oxidation-reduction process	gi|702340604|ref|XP_010056274.1|/1.9e-142/PREDICTED: 2-methylene-furan-3-one reductase-like [Eucalyptus grandis]
cytokinin	114309651	858	450.87	45.73	-2.37464	0.192824	5.75668e-06	0.000323774	Down	28	137.06	26.87	4.74	2.86	12.46	-	GO:0005634//nucleus;GO:0005634//nucleus;GO:0005829//cytosol;GO:0005829//cytosol	GO:0016799//hydrolase activity, hydrolyzing N-glycosyl compounds;GO:0016799//hydrolase activity, hydrolyzing N-glycosyl compounds	GO:0009691//cytokinin biosynthetic process;GO:0009691//cytokinin biosynthetic process	gi|1009134409|ref|XP_015884430.1|/5.5e-105/PREDICTED: cytokinin riboside 5'-monophosphate phosphoribohydrolase LOG8-like isoform X1 [Ziziphus jujuba]//gi|1009134409|ref|XP_015884430.1|/6.2e-105/PREDICTED: cytokinin riboside 5'-monophosphate phosphoribohydrolase LOG8-like isoform X1 [Ziziphus jujuba]//gi|225429494|ref|XP_002278305.1|/5.1e-77/PREDICTED: cytokinin riboside 5'-monophosphate phosphori…
cytokinin	114292569	2319	411.65	79.17	-1.8685	0.273857	3.30821e-06	0.000203998	Down	26.78	21.36	8.99	2.95	2.85	6.27	ko00908//Zeatin biosynthesis	-	GO:0016614//oxidoreductase activity, acting on CH-OH group of donors;GO:0019139//cytokinin dehydrogenase activity;GO:0050660//flavin adenine dinucleotide binding	GO:0009690//cytokinin metabolic process;GO:0055114//oxidation-reduction process	gi|802595045|ref|XP_012071942.1|/9.9e-263/PREDICTED: cytokinin dehydrogenase 5 [Jatropha curcas]
gibberellin	114305402	668	847.97	44.81	-3.54569	0.0856332	1.2268e-20	2.79064e-17	Down	224.06	139.63	87.11	13.11	6.34	6.34	ko01100//Metabolic pathways;ko00563//Glycosylphosphatidylinositol (GPI)-anchor biosynthesis	-	-	-	gi|357518075|ref|XP_003629326.1|/1.0e-31/gibberellin-regulated family protein [Medicago truncatula]
gibberellin	114317769	614	84.06	7.05	-2.83361	0.140281	8.33223e-10	1.7956e-07	Down	18.15	12.29	22.81	0.95	0.65	3.07	-	-	-	-	gi|698585615|ref|XP_009778697.1|/9.9e-45/PREDICTED: gibberellin-regulated protein 3-like [Nicotiana sylvestris]
gibberellin	114263235	1462	45.97	7.44	-1.90182	0.267606	0.000258854	0.00678214	Down	4.7	1.78	4.5	0.48	0.17	1.12	ko01100//Metabolic pathways;ko01110//Biosynthesis of secondary metabolites;ko00904//Diterpenoid biosynthesis	-	GO:0005506//iron ion binding;GO:0051213//dioxygenase activity	GO:0055114//oxidation-reduction process	gi|583984500|gb|AHI62959.1|/1.9e-227/gibberellin 20 oxidase 2 [Camellia lipoensis]
abscisic acid	114288628	1796	15.63	1.32	-1.76913	0.293385	0.00352804	0.0488679	Down	1.7	0.65	0.44	0	0.07	0.19	ko01100//Metabolic pathways	GO:0016021//integral component of membrane	GO:0004497//monooxygenase activity;GO:0005506//iron ion binding;GO:0016705//oxidoreductase activity, acting on paired donors, with incorporation or reduction of molecular oxygen;GO:0020037//heme binding	GO:0055114//oxidation-reduction process	gi|1009134782|ref|XP_015884630.1|/4.6e-191/PREDICTED: abscisic acid 8'-hydroxylase 2-like [Ziziphus jujuba]
abscisic acid	114314594	965	229.48	26.67	-2.6662	0.157541	1.01959e-13	6.20647e-11	Down	20.03	24.94	44.34	3.89	3.58	2.99	ko04075//Plant hormone signal transduction;ko04016//MAPK signaling pathway - plant	GO:0005634//nucleus;GO:0005737//cytoplasm	GO:0004864//protein phosphatase inhibitor activity;GO:0010427//abscisic acid binding	GO:0009738//abscisic acid-activated signaling pathway;GO:0043086//negative regulation of catalytic activity;GO:0080163//regulation of protein serine/threonine phosphatase activity	gi|743906784|ref|XP_011046813.1|/1.7e-78/PREDICTED: abscisic acid receptor PYL4 [Populus euphratica]
abscisic acid	114323824	2130	1273.96	137.05	-2.59857	0.165102	1.79399e-09	3.35411e-07	Down	64.04	80.49	56.34	15.28	3.8	3.58	ko00906//Carotenoid biosynthesis	GO:0016021//integral component of membrane	GO:0005506//iron ion binding;GO:0010295//(+)-abscisic acid 8'-hydroxylase activity;GO:0020037//heme binding	GO:0007275//multicellular organism development;GO:0009687//abscisic acid metabolic process;GO:0010268//brassinosteroid homeostasis;GO:0016125//sterol metabolic process;GO:0016132//brassinosteroid biosynthetic process;GO:0055114//oxidation-reduction process	gi|747070698|ref|XP_011082182.1|/1.4e-226/PREDICTED: abscisic acid 8'-hydroxylase 1-like [Sesamum indicum]
abscisic acid	114315763	1104	421.42	89.03	-1.9355	0.261431	1.06739e-10	2.93318e-08	Down	39.51	37.14	62.47	12.59	9.64	7.89	ko04075//Plant hormone signal transduction;ko04016//MAPK signaling pathway - plant	GO:0005634//nucleus;GO:0005737//cytoplasm;GO:0016020//membrane	GO:0004864//protein phosphatase inhibitor activity;GO:0010427//abscisic acid binding	GO:0009738//abscisic acid-activated signaling pathway;GO:0043086//negative regulation of catalytic activity;GO:0080163//regulation of protein serine/threonine phosphatase activity	gi|225448560|ref|XP_002277562.1|/1.0e-84/PREDICTED: abscisic acid receptor PYL4 [Vitis vinifera]
abscisic acid	114311646	1166	268.83	90.88	-1.25644	0.418576	9.25676e-05	0.00304432	Down	23.71	22.19	37.8	10.55	11.8	7.14	ko04075//Plant hormone signal transduction;ko04016//MAPK signaling pathway - plant	GO:0005634//nucleus;GO:0005737//cytoplasm	GO:0004864//protein phosphatase inhibitor activity;GO:0010427//abscisic acid binding	GO:0009738//abscisic acid-activated signaling pathway;GO:0043086//negative regulation of catalytic activity;GO:0080163//regulation of protein serine/threonine phosphatase activity	gi|720003582|ref|XP_010257037.1|/4.5e-78/PREDICTED: abscisic acid receptor PYL4 [Nelumbo nucifera]
abscisic acid	114293269	1328	424.44	735.33	1.01576	2.02196	2.71131e-05	0.00112023	Up	45.92	32.07	31.05	68.75	74.96	61.78	-	GO:0016020//membrane;GO:0016020//membrane	-	-	gi|357466927|ref|XP_003603748.1|/3.7e-81/abscisic acid-responsive (TB2/DP1, HVA22) family protein [Medicago truncatula]//gi|357466927|ref|XP_003603748.1|/4.2e-80/abscisic acid-responsive (TB2/DP1, HVA22) family protein [Medicago truncatula]
salicylic acid	114321176	1412	21.83	182.97	2.50435	5.67395	2.4706e-06	0.000161338	Up	3.82	0.58	0.37	24.26	9	13.35	-	-	GO:0008168//methyltransferase activity	GO:0032259//methylation	gi|402768957|gb|AFQ98271.1|/4.2e-211/salicylic acid carboxyl methltransferase [Camellia sinensis]

## Sheet: D_LipidMetabolism
Supplementary data 2 Categories of DEGs. Cells filled with yellow indicated key DEGs influencing root system architecture, which were induced by inoculating AMF. (A) DEGs related to P metabolism. (B) DEGs related to sugar metabolism; (C) DEGs related to plant hormone; (D) DEGs related to lipid metabolism.
GeneID	Length	C-Expression	T-Expression	log2FoldChange(T/C)	FoldChange	Pvalue	Padj	Up/Down-Regulation	C1 FPKM	C2 FPKM	C3 FPKM	T1 FPKM	T2 FPKM	T3 FPKM	Pathway	GO Component	GO Function	GO Process	Blast nr
114301914	2144	29.7	2.59	-2.39571	0.190028	6.01949e-06	0.00033442	Down	1.26	2.22	1.16	0.11	0.17	0.16	ko01110//Biosynthesis of secondary metabolites;ko03050//Proteasome;ko00062//fatty acid elongation	GO:0016021//integral component of membrane	-	GO:0055085//transmembrane transport	gi|398363585|gb|AFO84087.1|/1.7e-261/hexose transport protein [Actinidia deliciosa]
114258495	1795	47.41	4.39	-2.23492	0.212432	3.7414e-05	0.00145269	Down	1.71	5.4	1.77	0.13	0.55	0.26	ko01110//Biosynthesis of secondary metabolites;ko00062//fatty acid elongation	-	-	-	gi|694407558|ref|XP_009378513.1|/3.4e-194/PREDICTED: 3-ketoacyl-CoA synthase 4-like [Pyrus x bretschneideri]
114270756	2496	863.42	146.32	-2.1391	0.227022	1.62209e-11	5.68205e-09	Down	41.66	47.74	20.22	6.98	6.21	7.8	ko00561//Glycerolipid metabolism	GO:0016021//integral component of membrane;GO:0016021//integral component of membrane	GO:0008374//O-acyltransferase activity;GO:0008374//O-acyltransferase activity	GO:0006629//lipid metabolic process;GO:0006629//lipid metabolic process	gi|824632731|gb|AKI88004.1|/0.0e+00/PDAT [Camellia oleifera]//gi|824632731|gb|AKI88004.1|/6.0e-307/PDAT [Camellia oleifera]
114292334	3113	2061.22	392.43	-2.11811	0.230348	1.87144e-13	1.02168e-10	Down	77.01	57.8	90.11	16.31	8.98	18.75	ko01100//Metabolic pathways;ko03015//mRNA surveillance pathway;ko00052//Galactose metabolism;ko00511//Other glycan degradation;ko00600//Sphingolipid metabolism;ko00531//Glycosaminoglycan degradation;ko00604//Glycosphingolipid biosynthesis - ganglio series	GO:0005618//cell wall;GO:0005618//cell wall;GO:0005773//vacuole;GO:0005773//vacuole	GO:0004565//beta-galactosidase activity;GO:0004565//beta-galactosidase activity;GO:0030246//carbohydrate binding;GO:0030246//carbohydrate binding	GO:0005975//carbohydrate metabolic process;GO:0005975//carbohydrate metabolic process	gi|566037226|gb|AHC32021.1|/0.0e+00/beta-galactosidase 3 [Camellia sinensis]
114278124	1614	15.54	0.98	-2.0581	0.240131	0.000591868	0.0127346	Down	1.46	1.36	0.41	0.07	0.08	0.07	ko00906//Carotenoid biosynthesis	GO:0016020//membrane	-	-	gi|729301316|ref|XP_010521032.1|/2.8e-22/PREDICTED: non-specific lipid-transfer protein-like protein At5g64080 [Tarenaya hassleriana]
114262759	2787	36.87	6.58	-1.89062	0.269692	8.07351e-05	0.00272479	Down	0.99	1.1	2	0.42	0.24	0.24	ko01100//Metabolic pathways;ko00561//Glycerolipid metabolism	-	-	-	gi|661897640|emb|CDO99352.1|/1.1e-95/unnamed protein product [Coffea canephora]//gi|661897640|emb|CDO99352.1|/1.2e-95/unnamed protein product [Coffea canephora]//gi|661897640|emb|CDO99352.1|/1.5e-95/unnamed protein product [Coffea canephora]//gi|661897640|emb|CDO99352.1|/1.7e-95/unnamed protein product [Coffea canephora]//gi|661897640|emb|CDO99352.1|/1.8e-95/unnamed protein product [Coffea caneph…
114276132	1538	220.86	44.81	-1.742	0.298956	0.000102122	0.00328519	Down	13.59	17.76	18.94	0.92	4.61	5.33	ko01100//Metabolic pathways;ko01110//Biosynthesis of secondary metabolites;ko00500//Starch and sucrose metabolism;ko00561//Glycerolipid metabolism;ko00901//Indole alkaloid biosynthesis	-	GO:0016788//hydrolase activity, acting on ester bonds	-	gi|720073243|ref|XP_010278640.1|/1.9e-140/PREDICTED: GDSL esterase/lipase At5g55050-like [Nelumbo nucifera]
114262817	3288	22.16	4.2	-1.6613	0.316155	0.00116005	0.0216689	Down	0.68	0.87	0.7	0.1	0.18	0.17	ko01100//Metabolic pathways;ko01110//Biosynthesis of secondary metabolites;ko04144//Endocytosis;ko00564//Glycerophospholipid metabolism;ko00565//Ether lipid metabolism	GO:0016020//membrane	GO:0004630//phospholipase D activity;GO:0005509//calcium ion binding;GO:0070290//N-acylphosphatidylethanolamine-specific phospholipase D activity	GO:0016042//lipid catabolic process;GO:0046470//phosphatidylcholine metabolic process	gi|698579157|ref|XP_009776941.1|/0.0e+00/PREDICTED: phospholipase D delta-like [Nicotiana sylvestris]
114261422	1882	116.71	30.19	-1.62382	0.324476	7.3488e-07	5.72046e-05	Down	7.58	7.13	6.23	1.8	1.24	2.65	ko01100//Metabolic pathways;ko00052//Galactose metabolism;ko00480//Glutathione metabolism;ko00511//Other glycan degradation;ko00600//Sphingolipid metabolism;ko00590//Arachidonic acid metabolism;ko00531//Glycosaminoglycan degradation;ko00604//Glycosphingolipid biosynthesis - ganglio series	-	-	-	gi|955360456|ref|XP_014621596.1|/2.2e-103/PREDICTED: protein indeterminate-domain 11-like [Glycine max]
114260727	2046	263.45	61.94	-1.61357	0.326789	7.26629e-05	0.00250858	Down	12.85	23.12	6.15	3.81	2.82	4.19	ko01110//Biosynthesis of secondary metabolites;ko00062//fatty acid elongation	GO:0016021//integral component of membrane	GO:0016747//transferase activity, transferring acyl groups other than amino-acyl groups	GO:0006633//fatty acid biosynthetic process	gi|641861678|gb|KDO80366.1|/4.1e-260/hypothetical protein CISIN_1g008975mg [Citrus sinensis]
114267287	2325	394.64	113.9	-1.51828	0.349101	1.05625e-05	0.000526776	Down	12.8	24.44	21.13	7.28	3.16	6.74	ko01100//Metabolic pathways;ko01110//Biosynthesis of secondary metabolites;ko04626//Plant-pathogen interaction;ko04016//MAPK signaling pathway - plant;ko04144//Endocytosis;ko00564//Glycerophospholipid metabolism	-	-	-	gi|661885574|emb|CDP10754.1|/5.6e-165/unnamed protein product [Coffea canephora]
114265447	1653	25.47	6.01	-1.51038	0.351018	0.00218256	0.0347859	Down	1.77	2.12	1.45	0.52	0.23	0.6	ko01100//Metabolic pathways;ko00561//Glycerolipid metabolism	-	-	-	gi|985461915|ref|XP_015388586.1|/5.9e-92/PREDICTED: UPF0481 protein At3g47200-like [Citrus sinensis]//gi|985461915|ref|XP_015388586.1|/7.7e-92/PREDICTED: UPF0481 protein At3g47200-like [Citrus sinensis]
114323608	2775	3204.21	851.58	-1.50411	0.352548	7.77152e-06	0.000410587	Down	177.64	129.57	62.89	44.65	30.76	34.01	ko00564//Glycerophospholipid metabolism	-	GO:0008081//phosphoric diester hydrolase activity	-	gi|747099522|ref|XP_011097815.1|/1.7e-261/PREDICTED: glycerophosphodiester phosphodiesterase GDPDL3-like [Sesamum indicum]
114275195	1743	280.52	86.77	-1.43808	0.369057	1.10572e-08	1.61117e-06	Down	19.22	15.71	20.59	5.51	5.04	7.42	ko01100//Metabolic pathways;ko00600//Sphingolipid metabolism;ko00565//Ether lipid metabolism	GO:0043231//intracellular membrane-bounded organelle	GO:0080043//quercetin 3-O-glucosyltransferase activity;GO:0080044//quercetin 7-O-glucosyltransferase activity	GO:0009813//flavonoid biosynthetic process;GO:0052696//flavonoid glucuronidation	gi|225451709|ref|XP_002276804.1|/3.6e-201/PREDICTED: UDP-glycosyltransferase 83A1 [Vitis vinifera]
114291623	1608	1679.61	511.26	-1.42117	0.373408	1.43698e-09	2.80177e-07	Down	140.15	123.78	86.37	40.26	33.11	42.01	ko01100//Metabolic pathways;ko01212//fatty acid metabolism;ko00061//fatty acid biosynthesis;ko00780//Biotin metabolism	-	-	-	gi|823214105|ref|XP_012439801.1|/3.8e-112/PREDICTED: B2 protein [Gossypium raimondii]
114299141	3179	315.27	79.16	-1.40846	0.376715	0.00244507	0.0377786	Down	19.87	6.5	3.66	2.41	1.9	4.14	ko01100//Metabolic pathways;ko03015//mRNA surveillance pathway;ko00052//Galactose metabolism;ko00511//Other glycan degradation;ko00600//Sphingolipid metabolism;ko00531//Glycosaminoglycan degradation;ko00604//Glycosphingolipid biosynthesis - ganglio series	GO:0005618//cell wall;GO:0005773//vacuole	GO:0004565//beta-galactosidase activity;GO:0030246//carbohydrate binding	GO:0005975//carbohydrate metabolic process	gi|567865941|ref|XP_006425593.1|/0.0e+00/hypothetical protein CICLE_v10024881mg [Citrus clementina]
114317610	2386	718.46	195.87	-1.37175	0.386421	0.00347925	0.0484386	Down	56.79	21.71	17.99	7.58	3.36	17.41	ko01100//Metabolic pathways;ko01110//Biosynthesis of secondary metabolites;ko01200//carbon metabolism;ko01230//Biosynthesis of amino acids;ko04144//Endocytosis;ko00710//carbon fixation in photosynthetic organisms;ko00030//Pentose phosphate pathway;ko00564//Glycerophospholipid metabolism;ko00565//Ether lipid metabolism	-	-	-	gi|720036771|ref|XP_010267463.1|/0.0e+00/PREDICTED: metal-nicotianamine transporter YSL3-like [Nelumbo nucifera]
114306465	2194	237.51	79.92	-1.2747	0.413312	0.000880944	0.0173716	Down	12.56	10.99	13.34	2.96	2.24	7.53	ko01100//Metabolic pathways;ko01110//Biosynthesis of secondary metabolites;ko04626//Plant-pathogen interaction;ko04016//MAPK signaling pathway - plant;ko04144//Endocytosis;ko00564//Glycerophospholipid metabolism	-	-	-	gi|661885574|emb|CDP10754.1|/8.5e-139/unnamed protein product [Coffea canephora]
114318895	4460	1240.32	424.88	-1.23745	0.424123	4.58909e-06	0.000266904	Down	30.23	39.8	20.21	11.38	10.26	12.11	-	GO:0000139//Golgi membrane;GO:0005802//trans-Golgi network;GO:0005886//plasma membrane;GO:0016021//integral component of membrane	GO:0000287//magnesium ion binding;GO:0005524//ATP binding	GO:0045332//phospholipid translocation;GO:0048194//Golgi vesicle budding	gi|720081386|ref|XP_010242266.1|/0.0e+00/PREDICTED: putative phospholipid-transporting ATPase 4 [Nelumbo nucifera]
114265554	2946	661.04	215.26	-1.19934	0.435475	0.000482741	0.0109445	Down	27.21	32.29	13.09	7.2	10.9	8.56	ko01100//Metabolic pathways;ko01110//Biosynthesis of secondary metabolites;ko04070//phosphatidylinositol signaling system;ko00564//Glycerophospholipid metabolism;ko00561//Glycerolipid metabolism	GO:0005622//intracellular;GO:0016021//integral component of membrane	GO:0004143//diacylglycerol kinase activity;GO:0005524//ATP binding	GO:0007205//protein kinase C-activating G-protein coupled receptor signaling pathway;GO:0016310//phosphorylation;GO:0035556//intracellular signal transduction;GO:0048364//root development;GO:0048366//leaf development	gi|225438325|ref|XP_002272045.1|/0.0e+00/PREDICTED: diacylglycerol kinase 2 [Vitis vinifera]
114276617	2222	154.85	55.77	-1.18187	0.44078	4.43707e-05	0.00166066	Down	7.62	9.23	6.53	3.76	2.53	2.7	ko01100//Metabolic pathways;ko00561//Glycerolipid metabolism	GO:0005789//endoplasmic reticulum membrane;GO:0005811//lipid particle;GO:0009941//chloroplast envelope;GO:0016021//integral component of membrane	GO:0004144//diacylglycerol O-acyltransferase activity	GO:0005975//carbohydrate metabolic process;GO:0009409//response to cold;GO:0009651//response to salt stress;GO:0009737//response to abscisic acid;GO:0009749//response to glucose;GO:0010030//positive regulation of seed germination;GO:0019432//triglyceride biosynthetic process;GO:0045995//regulation of embryonic development	gi|568843161|ref|XP_006475486.1|/3.9e-216/PREDICTED: diacylglycerol O-acyltransferase 1 [Citrus sinensis]//gi|568843161|ref|XP_006475486.1|/5.1e-208/PREDICTED: diacylglycerol O-acyltransferase 1 [Citrus sinensis]
114278694	3214	491.67	172.26	-1.15678	0.448511	0.000530391	0.0117962	Down	24.54	14.48	10.08	5.76	5.06	8.11	ko01100//Metabolic pathways;ko03015//mRNA surveillance pathway;ko00052//Galactose metabolism;ko00511//Other glycan degradation;ko00600//Sphingolipid metabolism;ko00531//Glycosaminoglycan degradation;ko00604//Glycosphingolipid biosynthesis - ganglio series	GO:0005618//cell wall;GO:0005773//vacuole	GO:0004565//beta-galactosidase activity;GO:0030246//carbohydrate binding	GO:0005975//carbohydrate metabolic process	gi|575456452|gb|AHG94611.1|/0.0e+00/beta-galactosidase [Camellia sinensis]
114256595	2293	137.44	49.48	-1.13589	0.455053	0.000504865	0.0113394	Down	7.56	9.49	5.33	3.78	3.11	2.25	ko01100//Metabolic pathways;ko01212//fatty acid metabolism;ko00061//fatty acid biosynthesis;ko00780//Biotin metabolism	-	-	-	gi|566207818|ref|XP_002321799.2|/2.2e-193/hypothetical protein POPTR_0015s15770g [Populus trichocarpa]//gi|566207818|ref|XP_002321799.2|/2.5e-182/hypothetical protein POPTR_0015s15770g [Populus trichocarpa]//gi|566207818|ref|XP_002321799.2|/5.7e-194/hypothetical protein POPTR_0015s15770g [Populus trichocarpa]
114265335	1593	116.48	41.55	-1.11102	0.462968	0.00121177	0.0222892	Down	9.45	6.71	8.87	2.58	4.52	2.72	ko01100//Metabolic pathways;ko00561//Glycerolipid metabolism	-	-	-	gi|823169462|ref|XP_012484204.1|/1.1e-98/PREDICTED: UPF0481 protein At3g47200-like isoform X1 [Gossypium raimondii]
114265876	2296	180.25	68.41	-1.05085	0.482684	0.0019787	0.0325635	Down	9	11.74	5.16	4.25	3.23	3.31	ko01100//Metabolic pathways;ko01212//fatty acid metabolism;ko00061//fatty acid biosynthesis;ko00780//Biotin metabolism	-	-	-	gi|566207818|ref|XP_002321799.2|/6.9e-195/hypothetical protein POPTR_0015s15770g [Populus trichocarpa]
114264035	1606	140.43	57.21	-1.02782	0.49045	0.000117309	0.00364156	Down	9.53	11.6	9.72	4.11	4.18	4.87	ko01100//Metabolic pathways;ko00600//Sphingolipid metabolism	GO:0005783//endoplasmic reticulum;GO:0016021//integral component of membrane	-	-	gi|720024154|ref|XP_010263552.1|/7.2e-130/PREDICTED: LAG1 longevity assurance homolog 2-like [Nelumbo nucifera]//gi|720024154|ref|XP_010263552.1|/8.5e-133/PREDICTED: LAG1 longevity assurance homolog 2-like [Nelumbo nucifera]
114274416	1492	58.54	114.66	1.05382	2.07601	0.000523911	0.0116711	Up	3.91	3.79	6.28	10.27	7.76	9.9	ko01100//Metabolic pathways;ko01110//Biosynthesis of secondary metabolites;ko01212//fatty acid metabolism;ko00062//fatty acid elongation;ko01040//Biosynthesis of unsaturated fatty acids	GO:0005829//cytosol;GO:0016021//integral component of membrane	GO:0008270//zinc ion binding	-	gi|747094334|ref|XP_011094998.1|/2.1e-117/PREDICTED: peroxisome biogenesis factor 10 isoform X1 [Sesamum indicum]
114261529	1848	436.83	861.91	1.10528	2.1514	4.3213e-06	0.000252405	Up	28.01	22.11	31.48	67.27	41.53	58.29	ko01100//Metabolic pathways;ko04626//Plant-pathogen interaction;ko00561//Glycerolipid metabolism	GO:0005739//mitochondrion	GO:0004370//glycerol kinase activity	GO:0006071//glycerol metabolic process;GO:0006641//triglyceride metabolic process;GO:0016310//phosphorylation;GO:0046167//glycerol-3-phosphate biosynthetic process	gi|590615690|ref|XP_007023294.1|/3.8e-273/Actin-like ATPase superfamily protein isoform 1 [Theobroma cacao]
114267102	2083	26.18	55.58	1.13931	2.20276	0.00174473	0.0296545	Up	1.57	0.95	1.82	3.52	2.6	3.44	ko01100//Metabolic pathways;ko01110//Biosynthesis of secondary metabolites;ko00564//Glycerophospholipid metabolism;ko00561//Glycerolipid metabolism	-	-	-	gi|566172700|ref|XP_002306740.2|/1.8e-226/phospholipid/glycerol acyltransferase family protein [Populus trichocarpa]
114315237	2556	23.66	48.4	1.14209	2.20701	0.00202263	0.0330078	Up	1.31	0.72	1.07	2.13	2.44	2.29	ko01100//Metabolic pathways;ko00600//Sphingolipid metabolism	GO:0016021//integral component of membrane	-	-	gi|225459820|ref|XP_002284820.1|/0.0e+00/PREDICTED: neutral ceramidase-like isoform X1 [Vitis vinifera]
114320930	2014	316.34	648.55	1.15783	2.23121	0.000288114	0.00736381	Up	16.81	12.59	25.81	37.25	49.84	32.04	ko01110//Biosynthesis of secondary metabolites;ko00062//fatty acid elongation	GO:0016021//integral component of membrane	GO:0016747//transferase activity, transferring acyl groups other than amino-acyl groups	GO:0006633//fatty acid biosynthetic process	gi|469469484|gb|AGH32920.1|/2.2e-290/ketoacyl-CoA synthase [Camellia chekiangoleosa]
114311355	825	40.16	85.25	1.17384	2.25612	0.00186047	0.031042	Up	5.52	5.38	7.22	17.28	15.37	7.62	ko00071//fatty acid degradation	-	GO:0003824//catalytic activity	GO:0008152//metabolic process	gi|565368081|ref|XP_006350682.1|/1.8e-73/PREDICTED: enoyl-CoA delta isomerase 2, peroxisomal-like [Solanum tuberosum]
114315850	1642	2764.98	5690.87	1.17486	2.2577	0.000438234	0.0101623	Up	254.89	96.1	229.96	375.32	477.87	425.35	ko00564//Glycerophospholipid metabolism	GO:0009536//plastid	GO:0000287//magnesium ion binding;GO:0008889//glycerophosphodiester phosphodiesterase activity	GO:0030643//cellular phosphate ion homeostasis;GO:0046475//glycerophospholipid catabolic process	gi|595935670|ref|XP_007215511.1|/2.1e-166/hypothetical protein PRUPE_ppa006994mg [Prunus persica]//gi|595935670|ref|XP_007215511.1|/8.5e-168/hypothetical protein PRUPE_ppa006994mg [Prunus persica]
114302782	1044	171.08	360.43	1.18869	2.27946	3.967e-05	0.00151661	Up	13.35	25.91	19.37	50.47	36.78	41.05	ko01100//Metabolic pathways;ko01110//Biosynthesis of secondary metabolites;ko01212//fatty acid metabolism;ko00062//fatty acid elongation;ko01040//Biosynthesis of unsaturated fatty acids	-	GO:0008270//zinc ion binding	-	gi|590588079|ref|XP_007016117.1|/2.1e-111/RING/U-box superfamily protein isoform 2 [Theobroma cacao]//gi|590588079|ref|XP_007016117.1|/5.0e-113/RING/U-box superfamily protein isoform 2 [Theobroma cacao]
114287005	1287	148.56	309.92	1.20048	2.29815	3.96561e-06	0.000236365	Up	11.66	15.53	13.17	24.46	26.33	37.65	ko01100//Metabolic pathways;ko01110//Biosynthesis of secondary metabolites;ko01212//fatty acid metabolism;ko00062//fatty acid elongation;ko01040//Biosynthesis of unsaturated fatty acids	-	GO:0008270//zinc ion binding	-	gi|590624661|ref|XP_007025665.1|/1.7e-131/RING/U-box superfamily protein [Theobroma cacao]
114287486	2026	305.27	730.37	1.29439	2.45273	0.00056684	0.0122996	Up	20.61	7.06	24.94	48.98	43.34	38.65	ko01100//Metabolic pathways;ko00561//Glycerolipid metabolism	-	-	-	gi|976928565|gb|KVI11509.1|/7.8e-46/Protein of unknown function DUF247, plant [Cynara cardunculus var. scolymus]
114268372	2324	190.88	462.35	1.29883	2.4603	0.000448514	0.0103578	Up	12.27	5.73	9.59	35.03	12.22	22.53	ko01100//Metabolic pathways;ko04146//Peroxisome;ko01212//fatty acid metabolism;ko00061//fatty acid biosynthesis;ko00071//fatty acid degradation	-	GO:0003824//catalytic activity	GO:0008152//metabolic process	gi|698470362|ref|XP_009783796.1|/0.0e+00/PREDICTED: long chain acyl-CoA synthetase 4-like [Nicotiana sylvestris]
114312621	928	176.86	453.19	1.32053	2.49758	0.000960684	0.0185543	Up	28.67	9.07	32.25	79.88	38.28	62.34	-	GO:0016020//membrane	-	-	gi|590658277|ref|XP_007034806.1|/1.6e-38/Bifunctional inhibitor/lipid-transfer protein/seed storage 2S albumin superfamily protein, putative [Theobroma cacao]
114266040	1448	94.6	215.31	1.33226	2.51796	7.44467e-07	5.77314e-05	Up	8.15	6.53	7.97	22.67	17.4	14.6	ko00561//Glycerolipid metabolism	GO:0016021//integral component of membrane	GO:0004144//diacylglycerol O-acyltransferase activity	-	gi|225431649|ref|XP_002263626.1|/3.0e-137/PREDICTED: diacylglycerol O-acyltransferase 2 [Vitis vinifera]//gi|225431649|ref|XP_002263626.1|/3.1e-137/PREDICTED: diacylglycerol O-acyltransferase 2 [Vitis vinifera]
114307499	2482	247.06	619.66	1.36183	2.57011	8.76904e-05	0.00291435	Up	12.98	7.6	12.43	46.08	17.7	23.87	ko01100//Metabolic pathways;ko00970//Aminoacyl-tRNA biosynthesis	GO:0016021//integral component of membrane	GO:0016884//carbon-nitrogen ligase activity, with glutamine as amido-N-donor	-	gi|225438343|ref|XP_002272907.1|/6.8e-270/PREDICTED: fatty acid amide hydrolase isoform X2 [Vitis vinifera]
114282815	1763	74.71	196.21	1.37954	2.60185	0.000293937	0.00747187	Up	2.32	5.71	7.21	16.27	13.67	10.76	ko01100//Metabolic pathways;ko01110//Biosynthesis of secondary metabolites;ko04626//Plant-pathogen interaction;ko04144//Endocytosis;ko00564//Glycerophospholipid metabolism	-	-	-	gi|661899521|emb|CDO97515.1|/1.4e-120/unnamed protein product [Coffea canephora]//gi|661899521|emb|CDO97515.1|/3.6e-124/unnamed protein product [Coffea canephora]
114290450	2092	1452.24	4158.89	1.40048	2.63989	0.00235243	0.0366655	Up	46.86	147.54	36.95	333.45	91.73	266.87	ko01100//Metabolic pathways;ko03015//mRNA surveillance pathway;ko00052//Galactose metabolism;ko00511//Other glycan degradation;ko00600//Sphingolipid metabolism;ko00531//Glycosaminoglycan degradation;ko00604//Glycosphingolipid biosynthesis - ganglio series	-	GO:0004565//beta-galactosidase activity;GO:0030246//carbohydrate binding	GO:0005975//carbohydrate metabolic process	gi|575460970|gb|AHG94613.1|/0.0e+00/beta-galactosidase [Camellia sinensis]
114279799	1401	427.31	1113.09	1.43397	2.7019	8.07886e-05	0.00272479	Up	51.64	23.4	27.67	140.11	53.23	91.53	ko01100//Metabolic pathways;ko01110//Biosynthesis of secondary metabolites;ko00940//Phenylpropanoid biosynthesis;ko00500//Starch and sucrose metabolism;ko00460//Cyanoamino acid metabolism;ko00561//Glycerolipid metabolism;ko00860//Porphyrin and chlorophyll metabolism	-	GO:0016298//lipase activity	GO:0006629//lipid metabolic process	gi|743792339|ref|XP_011044241.1|/2.6e-157/PREDICTED: GDSL esterase/lipase At5g22810 [Populus euphratica]
114264210	1546	14.09	38.89	1.44914	2.73045	0.00123556	0.0226049	Up	1.4	0.53	1.21	3.2	3.94	2.27	ko01100//Metabolic pathways;ko00561//Glycerolipid metabolism	-	-	-	gi|590657076|ref|XP_007034457.1|/7.0e-63/Uncharacterized protein isoform 1 [Theobroma cacao]
114262883	1205	324.62	881.34	1.48372	2.79668	0.000138453	0.0041653	Up	51.91	14.09	25.22	109.43	61.59	95.4	ko01100//Metabolic pathways;ko01110//Biosynthesis of secondary metabolites;ko04146//Peroxisome;ko01212//fatty acid metabolism;ko00592//alpha-Linolenic acid metabolism;ko00071//fatty acid degradation;ko01040//Biosynthesis of unsaturated fatty acids	-	GO:0003995//acyl-CoA dehydrogenase activity;GO:0003995//acyl-CoA dehydrogenase activity;GO:0050660//flavin adenine dinucleotide binding;GO:0050660//flavin adenine dinucleotide binding	GO:0055114//oxidation-reduction process;GO:0055114//oxidation-reduction process	gi|565343732|ref|XP_006338982.1|/1.2e-134/PREDICTED: acyl-coenzyme A oxidase 4, peroxisomal-like [Solanum tuberosum]//gi|970054494|ref|XP_015088887.1|/9.1e-135/PREDICTED: acyl-coenzyme A oxidase 4, peroxisomal-like isoform X1 [Solanum pennellii]
114278164	1902	468.96	1316.83	1.49303	2.81479	0.000430963	0.0100603	Up	50.24	11.32	18.69	94.82	51.82	99.17	ko01100//Metabolic pathways;ko01110//Biosynthesis of secondary metabolites;ko04146//Peroxisome;ko01212//fatty acid metabolism;ko00592//alpha-Linolenic acid metabolism;ko00071//fatty acid degradation;ko01040//Biosynthesis of unsaturated fatty acids	-	GO:0003995//acyl-CoA dehydrogenase activity;GO:0003995//acyl-CoA dehydrogenase activity;GO:0050660//flavin adenine dinucleotide binding;GO:0050660//flavin adenine dinucleotide binding	GO:0055114//oxidation-reduction process;GO:0055114//oxidation-reduction process	gi|641837730|gb|KDO56680.1|/2.1e-197/hypothetical protein CISIN_1g013626mg [Citrus sinensis]//gi|641837730|gb|KDO56680.1|/2.4e-198/hypothetical protein CISIN_1g013626mg [Citrus sinensis]
114311614	1627	24.91	68.03	1.50921	2.84655	0.000216907	0.00590116	Up	2.63	0.94	1.64	4.01	6.39	5.31	ko01100//Metabolic pathways;ko00561//Glycerolipid metabolism	-	-	-	gi|590657073|ref|XP_007034456.1|/1.1e-93/Uncharacterized protein TCM_020392 [Theobroma cacao]
114288457	1844	34.97	102.02	1.52131	2.87052	0.000171645	0.00494234	Up	3.13	0.89	2.43	7.79	4.82	7.18	ko01100//Metabolic pathways;ko01110//Biosynthesis of secondary metabolites;ko00053//Ascorbate and aldarate metabolism;ko00010//Glycolysis / Gluconeogenesis;ko00330//Arginine and proline metabolism;ko00620//Pyruvate metabolism;ko00380//Tryptophan metabolism;ko00561//Glycerolipid metabolism;ko00310//Lysine degradation;ko00280//Valine, leucine and isoleucine degradation;ko00071//fatty acid degradati…	GO:0005773//vacuole;GO:0005783//endoplasmic reticulum;GO:0005794//Golgi apparatus;GO:0009506//plasmodesma;GO:0016021//integral component of membrane	GO:0004028//3-chloroallyl aldehyde dehydrogenase activity;GO:0004029//aldehyde dehydrogenase (NAD) activity;GO:0004030//aldehyde dehydrogenase [NAD(P)+] activity	GO:0006081//cellular aldehyde metabolic process;GO:0055114//oxidation-reduction process	gi|698486816|ref|XP_009790112.1|/4.4e-203/PREDICTED: aldehyde dehydrogenase [Nicotiana sylvestris]
114300910	1913	66.78	221.4	1.5541	2.93651	0.000773277	0.0157678	Up	5.31	0.98	5.62	17.41	8.12	14.5	ko01100//Metabolic pathways;ko01212//fatty acid metabolism;ko00061//fatty acid biosynthesis;ko00780//Biotin metabolism	-	GO:0016747//transferase activity, transferring acyl groups other than amino-acyl groups	GO:0006633//fatty acid biosynthetic process	gi|661884265|emb|CDP12182.1|/1.7e-253/unnamed protein product [Coffea canephora]//gi|661884265|emb|CDP12182.1|/2.6e-253/unnamed protein product [Coffea canephora]
114282346	1798	38.53	118.14	1.55837	2.94522	0.000456931	0.0104989	Up	4.1	0.72	2.35	7.94	6.39	9.32	ko01100//Metabolic pathways;ko00600//Sphingolipid metabolism;ko00565//Ether lipid metabolism	GO:0043231//intracellular membrane-bounded organelle	GO:0080043//quercetin 3-O-glucosyltransferase activity;GO:0080044//quercetin 7-O-glucosyltransferase activity	GO:0009813//flavonoid biosynthetic process;GO:0052696//flavonoid glucuronidation	gi|225451709|ref|XP_002276804.1|/1.4e-176/PREDICTED: UDP-glycosyltransferase 83A1 [Vitis vinifera]
114297815	791	6.7	23.64	1.63671	3.10955	0.00088642	0.0174409	Up	1.21	0.83	1.1	2.5	4.6	4.7	-	-	-	-	gi|694320426|ref|XP_009351247.1|/6.4e-20/PREDICTED: non-specific lipid-transfer protein 1-like [Pyrus x bretschneideri]
114283523	1578	82.92	249.63	1.65552	3.15038	9.75025e-09	1.44347e-06	Up	4.99	5.07	8.7	21.31	18.58	18.01	ko01100//Metabolic pathways;ko00561//Glycerolipid metabolism	GO:0016020//membrane	GO:0016298//lipase activity	GO:0006629//lipid metabolic process	gi|225437380|ref|XP_002268904.1|/5.7e-161/PREDICTED: caffeoylshikimate esterase [Vitis vinifera]
114295112	2051	7.73	28.46	1.66796	3.17764	0.000466121	0.0106451	Up	0.55	0.23	0.51	1.76	1.14	2.03	ko01100//Metabolic pathways;ko00500//Starch and sucrose metabolism;ko00052//Galactose metabolism;ko00561//Glycerolipid metabolism	-	-	-	gi|731401131|ref|XP_010654176.1|/3.9e-93/PREDICTED: UPF0481 protein At3g47200-like [Vitis vinifera]
114292590	2432	56.62	185.85	1.73282	3.32377	8.16346e-06	0.000426343	Up	2.81	1.57	3.69	5.9	13.02	9.38	ko01100//Metabolic pathways;ko01110//Biosynthesis of secondary metabolites;ko01212//fatty acid metabolism;ko00592//alpha-Linolenic acid metabolism;ko00071//fatty acid degradation	GO:0005618//cell wall;GO:0005730//nucleolus;GO:0005777//peroxisome;GO:0009506//plasmodesma	GO:0003857//3-hydroxyacyl-CoA dehydrogenase activity;GO:0016508//long-chain-enoyl-CoA hydratase activity	GO:0006631//fatty acid metabolic process;GO:0055114//oxidation-reduction process	gi|674781086|gb|AIL29217.1|/0.0e+00/fatty acid beta-oxidation multifunctional protein [Camellia oleifera]
114317640	792	100.93	381.37	1.79373	3.4671	5.70288e-05	0.00205008	Up	23.65	3.91	19.06	79.95	51.87	51.32	-	-	-	-	gi|568852045|ref|XP_006479691.1|/3.1e-38/PREDICTED: non-specific lipid transfer protein GPI-anchored 2-like [Citrus sinensis]
114277164	912	51.84	257.2	1.84652	3.59632	0.000490789	0.0110963	Up	3.77	2.14	17.14	36.77	59.28	15.65	ko04144//Endocytosis	-	-	-	gi|590651973|ref|XP_007033034.1|/4.0e-74/Calcium-dependent lipid-binding (CaLB domain) family protein [Theobroma cacao]
114284818	822	64.75	299.6	1.98208	3.95063	6.44222e-06	0.000354062	Up	2.79	15.21	12.09	59.07	33.5	44.57	ko01100//Metabolic pathways;ko01212//fatty acid metabolism;ko00920//Sulfur metabolism;ko00061//fatty acid biosynthesis;ko01040//Biosynthesis of unsaturated fatty acids;ko00780//Biotin metabolism	-	GO:0004316//3-oxoacyl-[acyl-carrier-protein] reductase (NADPH) activity;GO:0051287//NAD binding	GO:0006633//fatty acid biosynthetic process;GO:0055114//oxidation-reduction process	gi|674785287|gb|AIL29794.1|/2.7e-52/short-chain dehydrogenase-like protein [Camellia sinensis]
114283874	1446	126.51	489.94	1.9826	3.95205	2.034e-10	5.23786e-08	Up	8.51	7.77	15.63	46.98	44.88	33.53	ko01100//Metabolic pathways;ko01110//Biosynthesis of secondary metabolites;ko01200//carbon metabolism;ko00010//Glycolysis / Gluconeogenesis;ko00350//Tyrosine metabolism;ko00071//fatty acid degradation	-	GO:0008270//zinc ion binding;GO:0016491//oxidoreductase activity	GO:0055114//oxidation-reduction process	gi|590597810|ref|XP_007018718.1|/3.3e-160/GroES-like zinc-binding dehydrogenase family protein isoform 2 [Theobroma cacao]
114304122	1313	32.29	169.6	1.99067	3.97421	0.000118451	0.00366865	Up	4.92	0.27	3.3	21.14	11.36	14.47	ko01100//Metabolic pathways;ko01110//Biosynthesis of secondary metabolites;ko00500//Starch and sucrose metabolism;ko00561//Glycerolipid metabolism;ko00860//Porphyrin and chlorophyll metabolism;ko00901//Indole alkaloid biosynthesis	-	GO:0016788//hydrolase activity, acting on ester bonds	-	gi|595953406|ref|XP_007216510.1|/2.1e-156/hypothetical protein PRUPE_ppa025674mg [Prunus persica]
114274613	1372	97.92	469.92	2.00932	4.02593	3.26512e-05	0.00131059	Up	15.17	2.07	6.58	66.17	23.61	33.39	ko01100//Metabolic pathways;ko01110//Biosynthesis of secondary metabolites;ko00561//Glycerolipid metabolism;ko00860//Porphyrin and chlorophyll metabolism;ko00901//Indole alkaloid biosynthesis	-	GO:0016788//hydrolase activity, acting on ester bonds	-	gi|502153012|ref|XP_004509186.1|/4.8e-180/PREDICTED: GDSL esterase/lipase At2g23540 [Cicer arietinum]
114304673	1235	89.46	342.92	2.02141	4.05982	3.03346e-09	5.21869e-07	Up	9.96	5.62	10.05	30.92	48.6	26.56	ko01100//Metabolic pathways;ko01110//Biosynthesis of secondary metabolites;ko00040//Pentose and glucuronate interconversions;ko00010//Glycolysis / Gluconeogenesis;ko00561//Glycerolipid metabolism	-	GO:0016491//oxidoreductase activity	GO:0055114//oxidation-reduction process	gi|590671553|ref|XP_007038363.1|/6.9e-146/NAD(P)-linked oxidoreductase superfamily protein [Theobroma cacao]//gi|593092149|ref|XP_007131365.1|/4.8e-105/hypothetical protein PHAVU_011G007600g [Phaseolus vulgaris]
114322109	1677	10.32	51.98	2.0714	4.20295	8.34364e-06	0.000433955	Up	1.02	0.42	0.63	5.39	1.92	3.69	ko01100//Metabolic pathways;ko01212//fatty acid metabolism;ko00061//fatty acid biosynthesis	-	-	-	gi|747053830|ref|XP_011073093.1|/6.1e-145/PREDICTED: palmitoyl-acyl carrier protein thioesterase, chloroplastic-like [Sesamum indicum]
114303154	1237	158.81	720.12	2.09739	4.27935	1.2435e-07	1.31563e-05	Up	10.5	12.54	24.85	83.7	98.94	39.43	-	GO:0005737//cytoplasm;GO:0005737//cytoplasm	GO:0017089//glycolipid transporter activity;GO:0017089//glycolipid transporter activity;GO:0051861//glycolipid binding;GO:0051861//glycolipid binding	GO:0046836//glycolipid transport;GO:0046836//glycolipid transport	gi|1000951978|ref|XP_015579052.1|/3.2e-40/PREDICTED: LOW QUALITY PROTEIN: glycolipid transfer protein 3 [Ricinus communis]//gi|224062932|ref|XP_002300935.1|/1.6e-79/glycolipid transfer family protein [Populus trichocarpa]//gi|224062932|ref|XP_002300935.1|/2.0e-82/glycolipid transfer family protein [Populus trichocarpa]
114300445	1812	24.97	142.36	2.10809	4.3112	2.04712e-05	0.000899347	Up	2.46	0.99	1.56	11.72	2.35	12.82	ko01100//Metabolic pathways;ko00520//Amino sugar and nucleotide sugar metabolism;ko00511//Other glycan degradation;ko00531//Glycosaminoglycan degradation;ko00604//Glycosphingolipid biosynthesis - ganglio series;ko00603//Glycosphingolipid biosynthesis - globo and isoglobo series	-	GO:0004553//hydrolase activity, hydrolyzing O-glycosyl compounds	GO:0008152//metabolic process	gi|731437321|ref|XP_010646460.1|/1.9e-211/PREDICTED: beta-hexosaminidase 3-like [Vitis vinifera]//gi|731437321|ref|XP_010646460.1|/2.1e-258/PREDICTED: beta-hexosaminidase 3-like [Vitis vinifera]//gi|731437321|ref|XP_010646460.1|/2.3e-258/PREDICTED: beta-hexosaminidase 3-like [Vitis vinifera]
114268197	2072	13.44	80.84	2.17003	4.50033	2.15023e-05	0.000935612	Up	0.89	1.08	0.14	4.71	1.98	7	ko01100//Metabolic pathways;ko00520//Amino sugar and nucleotide sugar metabolism;ko00511//Other glycan degradation;ko00531//Glycosaminoglycan degradation;ko00604//Glycosphingolipid biosynthesis - ganglio series;ko00603//Glycosphingolipid biosynthesis - globo and isoglobo series	-	-	-	gi|731437321|ref|XP_010646460.1|/4.6e-259/PREDICTED: beta-hexosaminidase 3-like [Vitis vinifera]//gi|731437321|ref|XP_010646460.1|/5.1e-253/PREDICTED: beta-hexosaminidase 3-like [Vitis vinifera]
114274576	2224	0.32	10.67	2.3338	5.04132	0.000123942	0.00380136	Up	0	0	0.06	0.63	0.66	0.47	ko01100//Metabolic pathways;ko04146//Peroxisome;ko01212//fatty acid metabolism;ko00061//fatty acid biosynthesis;ko00071//fatty acid degradation	GO:0005783//endoplasmic reticulum;GO:0009506//plasmodesma	GO:0004467//long-chain fatty acid-CoA ligase activity;GO:0031957//very long-chain fatty acid-CoA ligase activity	GO:0001676//long-chain fatty acid metabolic process;GO:0010143//cutin biosynthetic process;GO:0010311//lateral root formation;GO:0050832//defense response to fungus	gi|225428594|ref|XP_002281151.1|/0.0e+00/PREDICTED: long chain acyl-CoA synthetase 2 [Vitis vinifera]//gi|225428594|ref|XP_002281151.1|/3.0e-304/PREDICTED: long chain acyl-CoA synthetase 2 [Vitis vinifera]//gi|225428594|ref|XP_002281151.1|/4.4e-303/PREDICTED: long chain acyl-CoA synthetase 2 [Vitis vinifera]
114280426	1391	35.78	355.61	3.11433	8.65979	4.8733e-17	6.23554e-14	Up	2.73	2.47	3.97	49.49	23.63	19.97	ko01100//Metabolic pathways;ko01110//Biosynthesis of secondary metabolites;ko00561//Glycerolipid metabolism;ko00860//Porphyrin and chlorophyll metabolism;ko00901//Indole alkaloid biosynthesis	-	-	-	gi|976909438|gb|KVH96549.1|/8.4e-116/Lipase, GDSL [Cynara cardunculus var. scolymus]
