# Supplementary material for: Arbuscular Mycorrhizal Fungus Alters Root System Architecture in Camellia sinensis L. as Revealed by RNA-Seq Analysis
Source: Front Plant Sci. 2021 Nov 12;12:777357. doi: 10.3389/fpls.2021.777357 (PMC8636117; doi:10.3389/fpls.2021.777357)
Supplement: Supplementary file 3 [file Data_Sheet_3.xlsx]

## Sheet: (A) GO results
Supplementary Data 3 GO and KEGG results
Ontoloty	GO term	Number of Genes	Gene members
biological_process	biological regulation	154	114255810;114256349;114256464;114256482;114257568;114258284;114258293;114258620;114259601;114260022;114260089;114260337;114260393;114262457;114262611;114263278;114263325;114263412;114263421;114263625;114263963;114264093;114264186;114265305;114265554;114265984;114266234;114266432;114266580;114266675;114267841;114269327;114269425;114270089;114270744;114270825;114272707;114272715;114273499;114273989…
biological_process	cellular component organization or biogenesis	82	114256384;114257568;114258469;114258522;114259057;114259936;114261975;114264725;114265305;114265549;114265567;114266334;114266432;114267235;114267502;114267681;114267754;114268842;114268918;114269301;114269783;114269864;114272715;114273233;114276251;114276829;114277033;114277075;114278064;114278801;114278923;114279089;114279150;114280033;114280370;114280557;114280715;114280825;114283040;114283516…
biological_process	cellular process	568	114255810;114256086;114256124;114256137;114256142;114256232;114256384;114256482;114256683;114256705;114256739;114256797;114256951;114257089;114257101;114257198;114257568;114257739;114258021;114258025;114258200;114258211;114258284;114258293;114258360;114258361;114258466;114258469;114258522;114258620;114258665;114258715;114258972;114259057;114259395;114259601;114259628;114259756;114259805;114259858…
biological_process	detoxification	37	114256137;114256683;114259057;114260459;114261609;114262260;114266959;114267311;114268517;114271539;114271792;114271859;114273479;114276387;114278790;114279326;114279623;114280492;114280507;114286101;114286782;114286783;114288181;114292417;114297632;114298742;114299094;114301306;114313244;114313620;114315515;114316753;114316921;114318213;114318657;114318718;114319239
biological_process	developmental process	39	114255810;114260337;114262611;114263278;114263625;114265305;114265554;114266234;114269397;114274576;114276070;114276617;114279494;114284547;114285253;114285508;114287051;114287220;114287563;114293343;114293712;114296917;114299645;114301778;114305612;114306545;114307189;114308157;114308503;114308840;114309759;114311320;114316147;114316216;114318014;114320703;114321896;114322512;114323824
biological_process	growth	8	114256384;114258469;114260337;114267502;114284547;114285508;114316030;114318014
biological_process	immune system process	4	114258715;114278869;114299262;114307851
biological_process	localization	174	114255810;114256184;114256394;114256464;114256658;114256739;114256970;114257096;114257369;114257856;114258522;114258811;114259193;114260337;114261180;114261688;114263325;114263353;114263466;114263479;114263911;114264408;114264536;114264789;114265073;114265074;114265391;114265984;114266246;114266334;114266568;114267766;114268746;114270744;114270749;114270826;114271353;114272160;114273049;114273050…
biological_process	metabolic process	697	114255751;114255810;114256124;114256137;114256142;114256196;114256213;114256232;114256462;114256482;114256683;114256705;114256739;114256797;114257089;114257101;114257102;114257118;114257198;114257568;114257642;114257689;114257739;114258025;114258200;114258211;114258284;114258293;114258462;114258465;114258466;114258522;114258538;114258607;114258620;114258665;114258715;114258972;114259057;114259159…
biological_process	multi-organism process	17	114264452;114264794;114268918;114271882;114274576;114278869;114284547;114296917;114297901;114299362;114299505;114300553;114306226;114307851;114318014;114321117;114321334
biological_process	multicellular organismal process	35	114255810;114260337;114262611;114263278;114263625;114265554;114266234;114269397;114274576;114276070;114276617;114279494;114284547;114287051;114287563;114293343;114293712;114296917;114299505;114299645;114301778;114305612;114306545;114307189;114308503;114308840;114309759;114311320;114316147;114316216;114318014;114320703;114321896;114322512;114323824
biological_process	negative regulation of biological process	21	114259601;114260337;114263412;114263963;114265305;114266432;114267841;114276070;114280892;114283040;114284547;114284828;114288485;114289998;114292185;114293712;114305484;114309867;114310347;114318014;114321896
biological_process	nitrogen utilization	3	114260900;114285508;114293314
biological_process	positive regulation of biological process	9	114262611;114276617;114278869;114280715;114285253;114296917;114307851;114308157;114315350
biological_process	regulation of biological process	114	114255810;114256464;114256482;114258284;114258293;114258620;114259601;114260022;114260089;114260337;114262457;114262611;114263278;114263412;114263421;114263625;114263963;114264093;114264186;114265305;114265554;114266432;114266580;114266675;114267841;114269327;114269425;114270089;114270825;114272707;114272715;114273499;114274040;114275218;114275608;114276070;114276617;114277121;114278566;114278867…
biological_process	reproduction	13	114260337;114262611;114264794;114269397;114276070;114284547;114296917;114299505;114305612;114306545;114318014;114321117;114322512
biological_process	reproductive process	13	114260337;114262611;114264794;114269397;114276070;114284547;114296917;114299505;114305612;114306545;114318014;114321117;114322512
biological_process	response to stimulus	166	114256137;114256482;114256658;114256683;114256951;114258284;114258293;114258360;114258361;114258715;114259057;114259628;114260272;114260337;114260459;114261609;114261866;114262260;114262611;114262984;114263304;114263421;114263625;114263911;114264093;114264186;114264205;114264452;114265056;114265181;114265192;114265305;114265554;114265984;114266460;114266675;114266959;114267311;114268517;114268918…
biological_process	rhythmic process	1	114289998
biological_process	signaling	40	114256482;114258284;114258293;114260337;114262611;114264093;114265554;114266675;114270089;114272707;114273499;114275608;114276070;114277121;114278869;114279634;114282373;114282518;114284547;114284778;114301055;114301312;114307851;114308158;114308383;114308478;114310347;114310761;114310978;114311646;114314594;114315350;114315763;114318014;114319822;114321736;114321959;114322797;114323745;114323748
cellular_component	cell	399	114255810;114255927;114256086;114256232;114256394;114256662;114256739;114256797;114256970;114257089;114257568;114257739;114258200;114258284;114258293;114258360;114258466;114258522;114258620;114258715;114258811;114259057;114259193;114259314;114259452;114259621;114259936;114260022;114260089;114260337;114260355;114260900;114261529;114261688;114261843;114261975;114262033;114262106;114262323;114262457…
cellular_component	cell junction	23	114255810;114258715;114264794;114267874;114272077;114274576;114277269;114278173;114280424;114284547;114286894;114288457;114292590;114292947;114296917;114299262;114302113;114307589;114314873;114317015;114317504;114318014;114322877
cellular_component	cell part	394	114255810;114255927;114256086;114256232;114256394;114256662;114256739;114256797;114256970;114257089;114257568;114257739;114258200;114258284;114258293;114258360;114258466;114258522;114258715;114258811;114259057;114259193;114259314;114259452;114259621;114259936;114260022;114260089;114260337;114260355;114260900;114261529;114261688;114261843;114261975;114262033;114262106;114262323;114262457;114263278…
cellular_component	extracellular region	74	114255810;114256137;114256683;114257568;114259057;114259936;114260459;114261118;114261609;114261640;114261975;114262260;114264794;114265364;114265373;114265382;114265549;114265567;114266733;114267235;114267754;114269397;114269783;114269864;114270791;114271792;114271859;114273479;114276387;114277033;114278270;114278923;114279150;114280370;114280903;114286481;114286782;114286783;114289634;114290662…
cellular_component	extracellular region part	4	114265364;114265382;114270791;114314267
cellular_component	membrane	528	114255927;114256002;114256142;114256184;114256384;114256462;114256464;114256482;114256490;114256658;114256662;114256739;114256849;114256970;114257096;114257102;114257118;114257134;114257198;114257369;114257739;114257740;114257796;114257856;114258072;114258411;114258466;114258469;114258511;114258522;114258538;114258545;114258715;114258811;114258972;114259159;114259193;114259314;114259395;114259554…
cellular_component	membrane part	406	114255927;114256002;114256142;114256184;114256384;114256462;114256464;114256482;114256658;114256662;114256739;114256849;114256970;114257102;114257118;114257134;114257198;114257369;114257739;114257740;114257796;114257856;114258072;114258466;114258469;114258511;114258522;114258538;114258545;114258811;114258972;114259159;114259193;114259314;114259554;114259627;114259805;114260337;114260727;114261180…
cellular_component	membrane-enclosed lumen	16	114266432;114268391;114272715;114275255;114280557;114282939;114283040;114287468;114288218;114288485;114292590;114306356;114312045;114314770;114315990;114316276
cellular_component	organelle	242	114256086;114256232;114256739;114256797;114257739;114258200;114258360;114258466;114259314;114259452;114259621;114260022;114260089;114260355;114261529;114261688;114261843;114262106;114262323;114262457;114263278;114263421;114263625;114263963;114264035;114264093;114264205;114264392;114264393;114264408;114265073;114265074;114265305;114265364;114265382;114265632;114265811;114266270;114266432;114266580…
cellular_component	organelle part	82	114256086;114256739;114259314;114261688;114263625;114264205;114264393;114264408;114265073;114265074;114265305;114265632;114266432;114267593;114267766;114268003;114268391;114270380;114272677;114272715;114273233;114274411;114274414;114274838;114275255;114276617;114278064;114278173;114278429;114280557;114282939;114283040;114283582;114285508;114286277;114287115;114287407;114287468;114287485;114288135…
cellular_component	protein-containing complex	45	114256086;114256739;114258522;114264392;114264393;114264408;114265305;114266334;114266432;114267593;114270380;114270759;114272677;114272715;114273233;114274411;114274414;114275255;114278429;114280557;114282939;114282968;114283040;114285253;114287220;114287407;114287468;114287485;114288135;114288485;114290176;114290907;114292216;114293172;114296979;114297200;114307590;114308157;114314128;114316216…
cellular_component	supramolecular complex	3	114265305;114268003;114322847
cellular_component	symplast	23	114255810;114258715;114264794;114267874;114272077;114274576;114277269;114278173;114280424;114284547;114286894;114288457;114292590;114292947;114296917;114299262;114302113;114307589;114314873;114317015;114317504;114318014;114322877
molecular_function	antioxidant activity	27	114256137;114256683;114259057;114260459;114261609;114262260;114266959;114267311;114271539;114271792;114271859;114273479;114276387;114279326;114286782;114286783;114297632;114299094;114301306;114313244;114315515;114316753;114316921;114318213;114318657;114318718;114319239
molecular_function	binding	544	114255751;114255779;114255810;114256002;114256124;114256137;114256142;114256196;114256213;114256394;114256403;114256462;114256482;114256683;114256739;114256923;114257089;114257118;114257198;114257739;114257795;114257878;114258011;114258021;114258200;114258284;114258293;114258462;114258465;114258466;114258522;114258538;114258715;114258972;114259057;114259159;114259452;114259601;114259628;114259801…
molecular_function	catalytic activity	765	114255751;114255810;114255927;114256002;114256124;114256137;114256142;114256196;114256213;114256232;114256462;114256482;114256662;114256683;114256797;114257089;114257118;114257198;114257568;114257642;114257689;114257739;114258025;114258200;114258211;114258255;114258284;114258293;114258462;114258465;114258466;114258522;114258538;114258607;114258620;114258665;114258715;114258972;114259057;114259159…
molecular_function	molecular function regulator	17	114256349;114257568;114260393;114267841;114280825;114283327;114284828;114289287;114290021;114294839;114303015;114311646;114314340;114314594;114315763;114317006;114320871
molecular_function	molecular transducer activity	6	114256482;114270089;114275608;114307851;114308383;114310347
molecular_function	nutrient reservoir activity	8	114255810;114278270;114292010;114303003;114311699;114312412;114312467;114312468
molecular_function	structural molecule activity	21	114264392;114264393;114265073;114265074;114265391;114267593;114268003;114270759;114272677;114273233;114274411;114282968;114287485;114288485;114290176;114290907;114296979;114297200;114316674;114318142;114321548
molecular_function	transcription regulator activity	25	114263278;114266580;114270825;114276070;114278566;114283742;114285253;114286673;114287220;114287563;114292075;114293324;114293712;114299645;114300788;114306566;114307703;114307757;114308157;114313387;114313391;114318181;114318518;114319131;114321896
molecular_function	transporter activity	128	114256184;114256464;114256658;114256739;114256970;114257369;114257856;114258811;114259193;114261180;114263466;114263479;114263623;114263911;114264536;114264789;114265984;114266246;114267766;114268746;114270749;114271353;114273049;114273050;114275324;114275334;114278064;114278173;114278248;114278656;114279187;114280766;114280833;114281114;114281387;114281817;114281891;114281945;114282318;114283696…

## Sheet: （B) KEGG results
Supplementary Data 3 GO and KEGG results
Pathway_level1	Pathway_level2	Number_of_Genes	Genes
Cellular Processes	Transport and catabolism	69	114261454;114262817;114262883;114263684;114264789;114265305;114267287;114267311;114267502;114268003;114268372;114268904;114269599;114270467;114271003;114271474;114273462;114273589;114274040;114274411;114274576;114275324;114275334;114277164;114277888;114278164;114279326;114282196;114282373;114282815;114282836;114283327;114283696;114284094;114286026;114287407;114287485;114288073;114290021;114290100…
Environmental Information Processing	Membrane transport	26	114256002;114263466;114267555;114273420;114275324;114275334;114276941;114278172;114283696;114284427;114286806;114295514;114295532;114301270;114303344;114303492;114305922;114308819;114310170;114312544;114313868;114316035;114317828;114320123;114323273;114323480
Environmental Information Processing	Signal transduction	99	114260196;114260337;114261420;114261688;114262611;114262879;114263002;114263858;114265554;114266270;114266432;114266460;114266580;114266958;114266959;114267287;114267754;114268904;114269428;114270089;114273482;114274040;114274453;114275358;114275608;114276070;114276724;114277121;114277355;114277519;114278524;114278566;114278570;114278857;114279150;114279300;114279494;114279688;114280370;114282925…
Genetic Information Processing	Folding, sorting and degradation	64	114256002;114257729;114258021;114258200;114258522;114259210;114259801;114260022;114260760;114260769;114262231;114263353;114263684;114263963;114266195;114266270;114266380;114266510;114266958;114267502;114267816;114269226;114269599;114270467;114274033;114274402;114278370;114279693;114280123;114281004;114282836;114283227;114283870;114284094;114285553;114287094;114289451;114290100;114292094;114292839…
Genetic Information Processing	Replication and repair	13	114259682;114264024;114265056;114270536;114279585;114285713;114299973;114300837;114310326;114311519;114312674;114318191;114319738
Genetic Information Processing	Transcription	36	114258262;114260350;114260355;114260528;114263435;114263684;114266432;114269425;114269599;114270467;114274437;114275255;114279585;114282836;114282925;114282939;114285402;114285409;114285905;114289429;114290100;114290814;114291896;114296234;114299462;114299720;114299830;114300769;114309781;114310563;114311928;114318135;114319292;114323615;114323798;114323882
Genetic Information Processing	Translation	72	114256002;114256403;114256849;114257134;114257729;114259424;114259801;114264024;114264392;114264393;114266380;114266958;114267593;114269226;114270759;114271118;114272677;114272810;114273133;114273292;114273589;114274411;114276616;114278274;114278694;114280033;114280557;114282968;114283050;114283480;114283481;114283516;114287267;114287468;114287485;114288073;114290176;114290450;114290907;114291841…
Human Diseases	Endocrine and metabolic diseases	4	114258411;114285666;114298438;114319822
Metabolism	Amino acid metabolism	72	114257089;114259801;114259858;114259862;114260350;114260355;114261622;114263252;114266432;114267596;114268904;114270648;114273524;114273989;114277682;114277696;114278956;114279324;114279526;114282196;114283040;114283499;114283874;114284227;114285508;114286277;114288457;114288908;114289145;114290361;114290819;114292009;114292052;114294840;114295714;114296518;114296673;114298394;114298984;114299394…
Metabolism	Biosynthesis of other secondary metabolites	120	114256137;114256196;114256213;114256462;114256683;114256951;114258360;114258361;114258462;114258465;114259057;114259594;114259628;114259858;114260272;114260459;114261609;114262260;114262505;114263435;114264650;114265082;114265898;114267555;114268904;114270305;114270351;114270475;114271165;114271792;114271859;114272405;114272810;114273393;114273479;114273857;114274109;114274613;114274899;114274964…
Metabolism	Carbohydrate metabolism	173	114256349;114257568;114258200;114258211;114258462;114259195;114259424;114260341;114260358;114260393;114260900;114261000;114261422;114262879;114262926;114263901;114264186;114264452;114264556;114265454;114265573;114266432;114267235;114267681;114268197;114269397;114269428;114269619;114269783;114269864;114270080;114270475;114270659;114270661;114271165;114271644;114272294;114272332;114272384;114272476…
Metabolism	Energy metabolism	49	114256739;114258211;114259858;114260089;114260900;114264408;114266246;114267596;114267766;114269467;114269870;114269900;114273447;114277041;114277111;114278867;114279666;114282723;114284818;114285508;114286364;114287407;114289163;114292216;114292630;114293314;114296000;114296518;114297608;114300100;114300837;114301043;114301062;114303533;114306667;114307590;114308493;114308547;114308976;114309833…
Metabolism	Global and overview maps	441	114255751;114256052;114256137;114256196;114256213;114256349;114256462;114256595;114256683;114256739;114256892;114256923;114256930;114256951;114257089;114257568;114257689;114258200;114258211;114258255;114258360;114258361;114258462;114258465;114258495;114259057;114259424;114259594;114259601;114259628;114259801;114259807;114259858;114259862;114259935;114260272;114260341;114260350;114260355;114260358…
Metabolism	Glycan biosynthesis and metabolism	22	114261118;114261422;114266503;114268197;114268971;114268972;114278694;114280247;114290450;114292334;114294798;114299141;114300445;114301638;114304601;114305380;114305402;114309940;114313899;114313951;114316153;114321803
Metabolism	Lipid metabolism	94	114256595;114256930;114257739;114258495;114260727;114261422;114261529;114262759;114262817;114262883;114263278;114263353;114263764;114264035;114264210;114264782;114265335;114265447;114265554;114265876;114266040;114267102;114267287;114268372;114270756;114271257;114271545;114271882;114273462;114274416;114274576;114274613;114275045;114275195;114276132;114276617;114276967;114278125;114278164;114278694…
Metabolism	Metabolism of cofactors and vitamins	35	114256595;114259601;114260624;114261622;114261863;114263278;114265876;114266234;114269619;114273858;114274613;114276461;114279799;114280426;114280892;114283830;114284818;114291623;114293343;114296850;114300910;114301937;114304122;114309241;114309867;114310886;114311763;114312256;114315075;114321156;114321798;114322355;114323561;114323563;114323564
Metabolism	Metabolism of other amino acids	48	114261422;114262549;114267227;114268517;114270475;114271165;114271882;114272332;114278790;114279623;114279799;114279947;114280492;114280507;114284234;114284283;114286101;114286697;114286698;114288181;114288457;114292139;114292417;114294840;114296475;114296518;114298253;114298742;114298984;114301528;114303003;114305914;114307189;114311236;114311814;114311815;114311817;114311824;114313106;114313620…
Metabolism	Metabolism of terpenoids and polyketides	59	114256052;114256213;114256892;114257689;114258538;114259807;114259935;114261817;114262323;114262553;114263235;114265929;114266222;114266503;114266708;114269053;114277550;114278124;114281733;114281734;114282497;114283988;114285402;114285409;114286258;114287051;114288835;114292569;114294830;114294929;114297254;114300036;114300785;114301049;114301270;114301899;114301937;114302463;114303758;114304811…
Metabolism	Nucleotide metabolism	19	114263435;114263963;114266432;114275255;114285402;114285905;114290814;114294929;114299069;114299720;114306667;114308504;114308505;114309295;114310985;114311928;114318135;114321765;114323615
Organismal Systems	Environmental adaptation	68	114256961;114258262;114261529;114262879;114263002;114264093;114266197;114266959;114267287;114272449;114273049;114273050;114273484;114278524;114278869;114279300;114279580;114279688;114280361;114280415;114282102;114282110;114282815;114282925;114283594;114284411;114286705;114286833;114287121;114288857;114288909;114288932;114289355;114289998;114292934;114293375;114293712;114295179;114297311;114299830…
